# Supplementary material for: Whole transcriptome screening for novel genes involved in meiosis and fertility in Drosophila melanogaster
Source: Sci Rep. 2024 Feb 13;14:3602. doi: 10.1038/s41598-024-53346-z (PMC10864285; doi:10.1038/s41598-024-53346-z)
Supplement: Supplementary file 2 — Supplementary Tables. [file 41598_2024_53346_MOESM2_ESM.xlsx]

## Sheet: TableS1
Table S1 Details of ovary up-regulated genes from FlyAtlas 1
FBgn	Positive/Negative	flyatlas1_oligo	flyatlas1_symbol	flyatlas1_id	OvaryMean	OvaryPresent	ovary_enrich	ovary_p	TestisMean	TestisCall	testis_enrich	testis_p	LcnsMean	Lcnscall	Lcns_enrich	Lcns_p	withCG	H_SAPIENS_ORTHOLOGS	M_MUSCULUS_ORTHOLOGS	C_ELEGANS_ORTHOLOGS	D_RERIO_ORTHOLOGS	R_NORVEGICUS_ORTHOLOGS	S_CEREVISIAE_ORTHOLOGS	S_POMBE_ORTHOLOGS	X_TROPICALIS_ORTHOLOGS	flybase_symbol	flybase_gene	gc_med	soma_med	fc_med	max_stage
FBgn0266421	P	1634199_at	CG15220	FBgn0030322	466.8	4	1.80162	9.01e-05	53.1	4	0.20494	1.12e-06	426.125	4	1.64464	0.0103053	1	Hsap\RPA3	Mmus\Rpa3	-	Drer\rpa3	Rnor\Rpa3 <newline> Rnor\LOC100362927	-	Spom\ssb3	Xtro\rpa3 <newline> Xtro\socs4	CG15220, RPA3, CG15220, RPA3, BcDNA:RH55360, l(1)G0241	RPA3
FBgn0036973	N	1626046_s_at	CG5585 /// CG6434	FBgn0036972 /// FBgn0036973	52.3	4	1.40214	0.00167157	49.6	4	1.32976	0.0135634	60.675	4	1.62668	0.00481264	1	Hsap\RBBP5	Mmus\Rbbp5	Cele\rbbp-5	Drer\rbbp5	Rnor\Rbbp5	Scer\SWD1	Spom\swd1	Xtro\rbbp5	CG8232, PAN2	PAN2	0.44204	0.159949	0.131747	gc_med
FBgn0034814	N	1630982_at	CG9890	FBgn0034814	150.2	4	1.69718	1.27e-05	26	4	0.293785	2.34e-07	77.75	4	0.878531	0.0842006	1	Hsap\ZNF277	Mmus\Zfp277	Cele\ztf-7	Drer\znf277	Rnor\Zfp277	-	Spom\SPAC19B12.07c	Xtro\znf277	CG9890, CG9890, ld46465, anon-EST:Posey169, CG9890	CG9890	0.477767	0.171538	0.219192	gc_med
FBgn0038307	NotTested	1622898_a_at	CG34316 /// mRpS10	FBgn0038307 /// FBgn0085345	339.7	4	1.41778	0.00158684	244.1	4	1.01878	0.816547	212.85	4	0.888356	0.27359	1	Hsap\MRPS10 <newline> Hsap\RPS20	Mmus\Mrps10 <newline> Mmus\Rps20	Cele\mrps-10	Drer\mrps10	Rnor\Mrps10 <newline> Rnor\Rps20 <newline> Rnor\LOC100362149 <newline> Rnor\LOC100362684	Scer\RSM10 <newline> Scer\RPS20	Spom\rsm10	Xtro\mrps10 <newline> Xtro\rbm6	CG4247, mRpS10, MRP-S10, CG4247, MrpS10, BcDNA:GM25447, mRpS10	mRpS10	2.08017	1.19984	2.65354	fc_med
FBgn0032450	N	1622926_at	CG5776	FBgn0032450	291.1	4	3.21302	8.15e-08	11.6	4	0.128035	5.6e-06	58.95	4	0.650662	0.00335888	1	Hsap\SPATA5 <newline> Hsap\TRIP13 <newline> Hsap\ATAD2B <newline> Hsap\PEX1 <newline> Hsap\NVL <newline> Hsap\PEX6 <newline> Hsap\SPATA5L1 <newline> Hsap\FIGN <newline> Hsap\ATAD1 <newline> Hsap\VCP <newline> Hsap\NSF <newline> Hsap\IQCA1 <newline> Hsap\FIGNL1 <newline> Hsap\SPAST <newline> Hsap\IQCA1L	Mmus\Spata5 <newline> Mmus\Pex6 <newline> Mmus\Pex1 <newline> Mmus\Trip13 <newline> Mmus\Spast <newline> Mmus\Vcp <newline> Mmus\Nvl <newline> Mmus\Atad1 <newline> Mmus\Iqca1l <newline> Mmus\Nsf <newline> Mmus\Iqca <newline> Mmus\Fign <newline> Mmus\Fignl1 <newline> Mmus\Fignl2 <newline> Mmus\Spata5l1	Cele\cdc-48.3 <newline> Cele\cdc-48.1 <newline> Cele\spas-1 <newline> Cele\prx-1 <newline> Cele\pch-2 <newline> Cele\figl-1 <newline> Cele\prx-6 <newline> Cele\nsf-1 <newline> Cele\mspn-1 <newline> Cele\mac-1 <newline> Cele\ZK938.3 <newline> Cele\cdc-48.2	Drer\fign <newline> Drer\vcp <newline> Drer\spast <newline> Drer\nvl <newline> Drer\atad1a <newline> Drer\trip13 <newline> Drer\atad1b <newline> Drer\zgc:136908 <newline> Drer\nsfa <newline> Drer\pex6 <newline> Drer\pex1 <newline> Drer\iqca1 <newline> Drer\zgc:153738 <newline> Drer\spata5l1 <newline> Drer\si:dkey-157g16.6 <newline> Drer\fignl1 <newline> Drer\nsfb <newline> Drer\si:dkey-195m11.8 <…	Rnor\Spata5 <newline> Rnor\Nvl <newline> Rnor\Fignl1 <newline> Rnor\Fign <newline> Rnor\Atad1 <newline> Rnor\Iqca1l <newline> Rnor\Trip13 <newline> Rnor\Pex6 <newline> Rnor\Pex1 <newline> Rnor\Spast <newline> Rnor\Vcp <newline> Rnor\Spata5l1 <newline> Rnor\LOC100911599	Scer\AFG2 <newline> Scer\PCH2 <newline> Scer\SEC18 <newline> Scer\CDC48 <newline> Scer\MSP1 <newline> Scer\SAP1 <newline> Scer\RIX7 <newline> Scer\PEX1 <newline> Scer\PEX6 <newline> Scer\YTA6	Spom\SPBC56F2.07c <newline> Spom\cdc48 <newline> Spom\pex6 <newline> Spom\SPBC16E9.10c	Xtro\spata5 <newline> Xtro\pex1 <newline> Xtro\atad1 <newline> Xtro\spast <newline> Xtro\trip13 <newline> Xtro\fign <newline> Xtro\gcg.2 <newline> Xtro\fignl1 <newline> Xtro\nvl <newline> Xtro\vcp <newline> Xtro\spata5l1 <newline> Xtro\pex6 <newline> Xtro\mecp2	CG5776	CG5776	0.133488	0.0502669	0.0553609	gc_med
FBgn0034729	P	1622933_at	CG10344	FBgn0034729	78.2	4	2.06332	3.92e-05	148.9	4	3.92876	5.13e-05	8.95	4	0.236148	5.67e-05	1	Hsap\ZDHHC2 <newline> Hsap\ZDHHC11 <newline> Hsap\ZDHHC5 <newline> Hsap\ZDHHC3 <newline> Hsap\ZDHHC19 <newline> Hsap\ZDHHC24 <newline> Hsap\ZDHHC22 <newline> Hsap\ZDHHC23 <newline> Hsap\ZDHHC1 <newline> Hsap\ZDHHC9 <newline> Hsap\ZDHHC14 <newline> Hsap\ZDHHC6 <newline> Hsap\ZDHHC12 <newline> Hsap\ZDHHC15 <newline> Hsap\ZDHHC18 <newline> Hsap\ZDHHC21 <newline> Hsap\ZDHHC20 <newline> Hsap\ZDHHC16 <…	Mmus\Zdhhc25 <newline> Mmus\Zdhhc4 <newline> Mmus\Zdhhc24 <newline> Mmus\Zdhhc16 <newline> Mmus\Zdhhc21 <newline> Mmus\Zdhhc7 <newline> Mmus\Zdhhc1 <newline> Mmus\Zdhhc2 <newline> Mmus\Zdhhc17 <newline> Mmus\Zdhhc9 <newline> Mmus\Zdhhc15 <newline> Mmus\Zdhhc5 <newline> Mmus\Zdhhc19 <newline> Mmus\Zdhhc6 <newline> Mmus\Zdhhc8 <newline> Mmus\Zdhhc12 <newline> Mmus\Zdhhc18 <newline> Mmus\Zdhhc14 <ne…	Cele\dhhc-12 <newline> Cele\dhhc-9 <newline> Cele\spe-10 <newline> Cele\dhhc-14 <newline> Cele\dhhc-7 <newline> Cele\dhhc-1 <newline> Cele\dhhc-13 <newline> Cele\dhhc-10 <newline> Cele\dhhc-5 <newline> Cele\dhhc-6 <newline> Cele\dhhc-11 <newline> Cele\dhhc-8 <newline> Cele\dhhc-2 <newline> Cele\dhhc-4	Drer\zdhhc24 <newline> Drer\zdhhc1 <newline> Drer\si:ch211-223a10.1 <newline> Drer\zdhhc11 <newline> Drer\zdhhc5b <newline> Drer\zdhhc8b <newline> Drer\zdhhc4 <newline> Drer\zdhhc16a <newline> Drer\zdhhc5a <newline> Drer\zdhhc16b <newline> Drer\zdhhc6 <newline> Drer\zdhhc23b <newline> Drer\zdhhc7 <newline> Drer\zdhhc2 <newline> Drer\zdhhc3a <newline> Drer\zdhhc23a <newline> Drer\zgc:77880 <newlin…	Rnor\Zdhhc25 <newline> Rnor\Zdhhc15 <newline> Rnor\Zdhhc17 <newline> Rnor\Zdhhc3 <newline> Rnor\Zdhhc9 <newline> Rnor\Zdhhc5 <newline> Rnor\Zdhhc21 <newline> Rnor\Zdhhc13 <newline> Rnor\Zdhhc7 <newline> Rnor\Zdhhc2 <newline> Rnor\Zdhhc24 <newline> Rnor\Zdhhc19 <newline> Rnor\Zdhhc12 <newline> Rnor\Zdhhc8 <newline> Rnor\Zdhhc14 <newline> Rnor\Zdhhc6 <newline> Rnor\Zdhhc22 <newline> Rnor\Zdhhc11 <n…	Scer\SWF1 <newline> Scer\AKR1 <newline> Scer\PFA5 <newline> Scer\PFA3 <newline> Scer\ERF2 <newline> Scer\PFA4 <newline> Scer\AKR2	Spom\pfa5 <newline> Spom\pfa3 <newline> Spom\swf1 <newline> Spom\erf2	Xtro\zdhhc24 <newline> Xtro\zdhhc1 <newline> Xtro\zdhhc2 <newline> Xtro\zdhhc16 <newline> Xtro\zdhhc13 <newline> Xtro\zdhhc15 <newline> Xtro\zdhhc8 <newline> Xtro\pqlc2l <newline> Xtro\zdhhc9 <newline> Xtro\zdhhc20 <newline> Xtro\zdhhc14 <newline> Xtro\zdhhc17 <newline> Xtro\zdhhc4 <newline> Xtro\zdhhc6 <newline> Xtro\dnz1 <newline> Xtro\zdhhc3 <newline> Xtro\zdhhc12 <newline> Xtro\zdhhc7 <newlin…	CG10344	CG10344	0.0704225	0.0313583	0.0582627	gc_med
FBgn0261016	NotTested	1622959_at	clos	FBgn0261016	389.2	4	3.39616	1.9e-08	45.8	4	0.399651	5.18e-06	9.925	1	0.0866056	8.81e-07	0	Hsap\TSPEAR	Mmus\Tspear	-	Drer\tspeara <newline> Drer\tspearb	Rnor\Tspear	-	-	Xtro\tspear	CG42600, clos, CG12927, CG12928, CG34364, CG1863, CG33479, closca, clos, CG42600	clos	0.302681	0.0332853	0.0131984	gc_med
FBgn0021761	NotTested	1622983_a_at	Nup154	FBgn0021761	480	4	2.15537	4.46e-05	58.3	4	0.261787	0.000474596	302.775	4	1.35956	0.0251048	0	Hsap\NUP155	Mmus\Nup155	Cele\npp-8	Drer\nup155	Rnor\Nup155	Scer\NUP157 <newline> Scer\NUP170	Spom\nup155	Xtro\nup155 <newline> Xtro\LOC101734076	CG4579, Nup154, nup154, l(2)01501, zk, nup32D, Nup32D, l(2)10432, tlp, ms(2)zk, CG4579, BcDNA:LD21772, Nup154, tip, Nup155, Nup, NUP154	Nup154	0.337896	0.17249	0.276174	gc_med
FBgn0029968	NotTested	1622987_at	Ir7g	FBgn0029968	5	1	2	0.0230476	4.3	0	1.72	0.2585	1.875	1	0.75	0.55498	0	Hsap\GRIK2 <newline> Hsap\GRIA4 <newline> Hsap\GRIA1 <newline> Hsap\GRIN2B <newline> Hsap\GRIK5 <newline> Hsap\GRID2 <newline> Hsap\GRIK4 <newline> Hsap\GRIK3 <newline> Hsap\GRIN3A <newline> Hsap\GRIA3 <newline> Hsap\GRIN2A <newline> Hsap\GRID1 <newline> Hsap\GRIN3B <newline> Hsap\GRIN2C <newline> Hsap\GRIN2D <newline> Hsap\GRIA2 <newline> Hsap\GRIK1	Mmus\Grik2 <newline> Mmus\Gria4 <newline> Mmus\Gria1 <newline> Mmus\Grin2b <newline> Mmus\Grik5 <newline> Mmus\Grid2 <newline> Mmus\Grik4 <newline> Mmus\Grik3 <newline> Mmus\Grin3a <newline> Mmus\Gria3 <newline> Mmus\Grin2a <newline> Mmus\Grin3b <newline> Mmus\Grid1 <newline> Mmus\Grin2c <newline> Mmus\Grin2d <newline> Mmus\Gria2 <newline> Mmus\Grik1	Cele\glr-2 <newline> Cele\glr-4 <newline> Cele\C08B6.5 <newline> Cele\glr-1 <newline> Cele\glr-7 <newline> Cele\glr-8 <newline> Cele\glr-6 <newline> Cele\glr-3 <newline> Cele\F59E12.8 <newline> Cele\nmr-2 <newline> Cele\W02A2.5 <newline> Cele\T25E4.2 <newline> Cele\glr-5 <newline> Cele\ZK867.2 <newline> Cele\spp-22	Drer\grik2 <newline> Drer\gria4b <newline> Drer\gria4a <newline> Drer\gria1b <newline> Drer\gria1a <newline> Drer\grin2bb <newline> Drer\LOC110438919 <newline> Drer\grik5 <newline> Drer\LOC100331381 <newline> Drer\grid2 <newline> Drer\grik4 <newline> Drer\LOC100334689 <newline> Drer\gria3b <newline> Drer\gria3a <newline> Drer\grin2ab <newline> Drer\grin2aa <newline> Drer\grin3ba <newline> Drer\gr…	Rnor\Grik2 <newline> Rnor\Gria4 <newline> Rnor\Gria1 <newline> Rnor\Grin2b <newline> Rnor\Grik5 <newline> Rnor\Grid2 <newline> Rnor\Grik4 <newline> Rnor\Grik3 <newline> Rnor\Grin3a <newline> Rnor\Gria3 <newline> Rnor\Grin3b <newline> Rnor\Grin2a <newline> Rnor\Grin2c <newline> Rnor\Grik1 <newline> Rnor\Grin2d <newline> Rnor\Gria2	-	-	Xtro\gria4 <newline> Xtro\gria1 <newline> Xtro\grid2 <newline> Xtro\grik4 <newline> Xtro\gria3 <newline> Xtro\grin2b <newline> Xtro\grin3b <newline> Xtro\grid1 <newline> Xtro\grin2c <newline> Xtro\grin2d <newline> Xtro\grik1 <newline> Xtro\grik5-like.1		notfound
FBgn0002673	NotTested	1622992_at	twe	FBgn0002673	357.6	4	3.03565	1.38e-06	38.6	4	0.327674	6.56e-05	36.1	4	0.306452	0.000117861	0	Hsap\CDC25A <newline> Hsap\CDC25B <newline> Hsap\CDC25C	Mmus\Cdc25a <newline> Mmus\Cdc25b <newline> Mmus\Cdc25c	Cele\cdc-25.3 <newline> Cele\cdc-25.2 <newline> Cele\cdc-25.4 <newline> Cele\cdc-25.1	Drer\cdc25d <newline> Drer\cdc25b	Rnor\Cdc25a <newline> Rnor\Cdc25c <newline> Rnor\Cdc25b	Scer\MIH1 <newline> Scer\YCH1 <newline> Scer\ARR2	Spom\cdc25 <newline> Spom\ibp1	Xtro\cdc25c <newline> Xtro\cdc25b <newline> Xtro\cdc25a <newline> Xtro\LOC100497395 <newline> Xtro\LOC101733426	CG4965, twe, twe, twn, Cdc25, CG4965, TWINE, cdc25, l(2)35Fh, BG:DS02740.1, mat(2)synHB5, mat(2)syn[HB5], mat(2)syn-A, Twe, twine	twe	0.155627	0.0135638	0.0090829	gc_med
FBgn0035405	NotTested	1622998_a_at	pfk	FBgn0035405	300.8	4	2.21339	2.01e-07	71.1	4	0.523179	6.97e-06	158.525	4	1.16648	0.0584723	0	Hsap\ZBTB9	-	-	-	-	-	-	-	CG15812, CG15812, CG15812, Pfk, pfk	CG15812	0.247623	0.133443	0.0965519	gc_med
FBgn0038609	NotTested	1623015_at	CG7671	FBgn0038609	285.1	4	1.40029	0.000472935	116.3	4	0.571218	0.00222114	191.95	4	0.94278	0.521508	1	Hsap\NUP43	Mmus\Nup43	Cele\npp-23	Drer\nup43	Rnor\Nup43	-	Spom\SPAC1A6.02	Xtro\nup43	CG7671, Nup43, Nup43, CG7671, nup43	Nup43	0.446961	0.263449	0.346485	gc_med
FBgn0024984	N	1623025_at	CG3457	FBgn0024984	39.6	4	1.84186	0.0389526	1.5	0	0.0697674	0.00437555	1.625	0	0.0755814	0.00492386	1	-	-	-	-	-	-	-	-	CG3457, CG3457, EG:17E2.1, CG3457	CG3457	0.0928675	0.00710215	0.00316684	gc_med
FBgn0040290	NotTested	1623031_a_at	RecQ4	FBgn0040290	187.5	4	2.03362	2.66e-05	9.1	1	0.0986985	2.55e-05	65.525	4	0.710683	0.0306585	0	Hsap\RECQL4 <newline> Hsap\WRN <newline> Hsap\RECQL5 <newline> Hsap\BLM <newline> Hsap\RECQL	Mmus\Recql4 <newline> Mmus\Recql5 <newline> Mmus\Wrn <newline> Mmus\Recql <newline> Mmus\Blm	Cele\K02F3.12 <newline> Cele\him-6 <newline> Cele\rcq-5 <newline> Cele\wrn-1	Drer\recql4 <newline> Drer\recql5 <newline> Drer\recql <newline> Drer\blm <newline> Drer\wrn	Rnor\Recql4 <newline> Rnor\Blm <newline> Rnor\Recql <newline> Rnor\Recql5 <newline> Rnor\Wrn	Scer\SGS1 <newline> Scer\SLD2	Spom\drc1	Xtro\recql4 <newline> Xtro\blm <newline> Xtro\recql <newline> Xtro\wrn <newline> Xtro\recql5	CG7487, RecQ4, cg7487, DmRECQ4, CG7487, RecQ4, dRecQ4, RECQL4, RECQ4	RecQ4	0.557415	0.369892	0.290529	gc_med
FBgn0004913	NotTested	1623086_at	Gnf1	FBgn0004913	387	4	1.94962	7.91e-05	175.5	4	0.884131	0.299168	206.625	4	1.04093	0.695411	0	Hsap\RFC1 <newline> Hsap\ATAD5 <newline> Hsap\CRLF3	Mmus\Rfc1 <newline> Mmus\Atad5 <newline> Mmus\Crlf3	Cele\rfc-1 <newline> Cele\Y53F4B.9	Drer\rfc1 <newline> Drer\atad5b <newline> Drer\atad5a <newline> Drer\crlf3	Rnor\Rfc1 <newline> Rnor\Atad5	Scer\ELG1 <newline> Scer\RFC1	Spom\rfc1 <newline> Spom\elg1	Xtro\rfc1 <newline> Xtro\atad5	CG1119, Gnf1, dRF-Cp140, RFC, RF-C 140, ONF-CAACAA, GTF-1, gtf1, RfC140, Gtf1, Gnf-1, CG1119, Gnf1, gnf1, RfC, DmRFC1, RFC1, rfc1, dRFC140, RFC140	Gnf1	0.736737	0.551514	0.472761	gc_med
FBgn0033081	NotTested	1623108_at	geminin	FBgn0033081	1316.3	4	2.17534	1.25e-07	203.1	4	0.335647	4.26e-07	738.3	4	1.22013	0.00380135	0	Hsap\MCIDAS <newline> Hsap\GMNN <newline> Hsap\GMNC	Mmus\Gmnc <newline> Mmus\Mcidas <newline> Mmus\Gmnn	-	Drer\gmnc <newline> Drer\gmnn	Rnor\Gmnc <newline> Rnor\Mcidas <newline> Rnor\Gmnn	-	-	Xtro\gmnc <newline> Xtro\gmnn <newline> Xtro\mcidas	CG3183, geminin, Gem, CG3183, Dm Geminin, Dm geminin, v(2)k09107, l(2)k14019, anon-WO0257455.1, geminin, Geminin, gem	geminin	1.52475	0.954714	1.11135	gc_med
FBgn0035689	NotTested	1623124_at	CG7376	FBgn0035689	57.9	4	2.53947	0.00245849	68.9	4	3.02193	5.23e-05	25.35	4	1.11184	0.821454	1	Hsap\SHPRH	Mmus\Shprh	Cele\chd-1 <newline> Cele\T05A12.4	Drer\shprh	Rnor\Shprh	Scer\CHD1 <newline> Scer\IRC20	Spom\SPAC144.05	Xtro\shprh <newline> Xtro\LOC101735071 <newline> Xtro\LOC105946176 <newline> Xtro\LOC105948175 <newline> Xtro\LOC105948176 <newline> Xtro\LOC108645392 <newline> Xtro\LOC101733142 <newline> Xtro\LOC108647709	CG7376, CG7376, CG7376, SHPRH	CG7376	0.219202	0.0331095	0.0313092	gc_med
FBgn0261373	P	1623177_at	CG33228	FBgn0261373	269.7	4	2.37412	1.7e-06	40.6	4	0.357394	3.77e-05	99.025	4	0.871699	0.23721	1	Hsap\RBM28	Mmus\Rbm28	-	Drer\rbm28	Rnor\Rbm28	Scer\NOP4	-	Xtro\rbm28	CG33228, CG33228, CG4806, CG33228, l(2)SH0542, l(2)SH2 0542	CG33228	0.67322	0.24486	0.350818	gc_med
FBgn0031549	NotTested	1623179_at	Spindly	FBgn0031549	75.5	4	2.89272	6.94e-05	26.9	4	1.03065	0.897523	77.825	4	2.9818	0.00162066	0	Hsap\SPDL1	Mmus\Spdl1	-	Drer\spdl1	Rnor\Spdl1	-	-	Xtro\spdl1	CG15415, Spindly, CG15415, Spindly, spindly	Spindly	0.276271	0.18358	0.0660981	gc_med
FBgn0036386	N	1623209_at	CG8833	FBgn0036386	76.4	4	2.02653	0.000155553	39.3	4	1.04244	0.752274	46.475	4	1.23276	0.119866	1	Hsap\GPATCH1	Mmus\Gpatch1	Cele\R07E5.1	Drer\gpatch1	Rnor\Gpatch1	Scer\WHI2	Spom\SPAC20H4.06c <newline> Spom\SPAC20H4.08 <newline> Spom\SPBP4H10.16c	Xtro\gpatch1	CG8833, CG8833, CG8833, GPTC1	CG8833	0.362343	0.147606	0.107639	gc_med
FBgn0261238	NotTested	1623218_s_at	Alh	FBgn0261238	627.7	4	3.89392	1.63e-07	22.4	4	0.138958	2.02e-05	522.3	4	3.24007	4.13e-05	0	Hsap\KDM4B <newline> Hsap\BRD1 <newline> Hsap\JADE1 <newline> Hsap\MLLT10 <newline> Hsap\KDM4D <newline> Hsap\BRPF3 <newline> Hsap\JADE2 <newline> Hsap\KDM4A <newline> Hsap\KDM4C <newline> Hsap\BRPF1 <newline> Hsap\PHF14 <newline> Hsap\KDM4E <newline> Hsap\MLLT6 <newline> Hsap\JADE3	Mmus\Brpf3 <newline> Mmus\Jade2 <newline> Mmus\Kdm4b <newline> Mmus\Kdm4c <newline> Mmus\Mllt6 <newline> Mmus\Kdm4a <newline> Mmus\Kdm4d <newline> Mmus\Brd1 <newline> Mmus\Brpf1 <newline> Mmus\Mllt10 <newline> Mmus\Phf14 <newline> Mmus\Jade3 <newline> Mmus\Jade1	Cele\zfp-1 <newline> Cele\phf-15 <newline> Cele\phf-14 <newline> Cele\jmjd-2 <newline> Cele\T19D12.1 <newline> Cele\lin-49	Drer\kdm4c <newline> Drer\brpf3a <newline> Drer\kdm4b <newline> Drer\brd1a <newline> Drer\brpf3b <newline> Drer\jade3 <newline> Drer\mllt10 <newline> Drer\kdm4aa <newline> Drer\kdm4ab <newline> Drer\jade1 <newline> Drer\brd1b <newline> Drer\jade2 <newline> Drer\phf14 <newline> Drer\brpf1	Rnor\Brd1 <newline> Rnor\Mllt10 <newline> Rnor\Brpf1 <newline> Rnor\Brpf3 <newline> Rnor\Jade2 <newline> Rnor\Jade1 <newline> Rnor\Phf14 <newline> Rnor\Kdm4e <newline> Rnor\Kdm4b <newline> Rnor\Kdm4d <newline> Rnor\Kdm4a <newline> Rnor\Mllt6	Scer\GIS1 <newline> Scer\RPH1 <newline> Scer\SNT2 <newline> Scer\NTO1 <newline> Scer\HKR1	Spom\nto1	Xtro\kdm4c <newline> Xtro\kdm4a <newline> Xtro\kdm4b <newline> Xtro\jade3 <newline> Xtro\jade2 <newline> Xtro\brd1 <newline> Xtro\phf14 <newline> Xtro\jade1 <newline> Xtro\brpf1 <newline> Xtro\mllt6 <newline> Xtro\mllt10 <newline> Xtro\brpf3	CG1070, Alh, Alh, stk, Dalf, AF10, l(3)j8C8, l(3)j13A6, CG1070, anon-WO0118547.226, l(3j8C8, dAF10, l(3)j8c8, l(3)r13, l(3)g5, l(3)g2, l(3)84Be	Alh	0.481853	0.331519	0.107733	gc_med
FBgn0031696	NotTested	1623237_at	Bub1	FBgn0031696	179	4	2.01124	5.22e-06	174.2	4	1.9573	6.79e-06	128.15	4	1.43989	0.00315846	0	Hsap\BUB1B <newline> Hsap\BUB1 <newline> Hsap\HR	Mmus\Bub1 <newline> Mmus\Bub1b	Cele\bub-1 <newline> Cele\san-1	Drer\bub1 <newline> Drer\bub1ba <newline> Drer\bub1bb	Rnor\Bub1b <newline> Rnor\Bub1	Scer\BUB1 <newline> Scer\MAD3	Spom\bub1 <newline> Spom\mad3	Xtro\bub1 <newline> Xtro\bub1b	CG14030, Bub1, Bub1, BUB1, CG14030/Bub1, BUB1-like, CG14030, bub1	Bub1	0.167559	0.130832	0.115308	gc_med
FBgn0014269	NotTested	1623239_at	prod	FBgn0014269	219.5	4	1.66793	6.63e-05	66	4	0.50152	0.000491585	211.05	4	1.60372	0.000928817	0	-	-	-	-	-	-	-	-	CG18608, prod, Prod, CG18608, PROD, l(2)88/10, l(2)k08810, prod, Rrod	prod	0.801298	0.493919	0.344558	gc_med
FBgn0053868	NotTested	1623281_s_at	CR40461 /// His2B:CG17949 /// His2B:CG33868 /// His2B:CG33870 /// His2B:CG33872 /// His2B:CG33874 /// His2B:CG33876 /// His2B:CG33878 /// His2B:CG33880 /// His2B:CG33882 /// His2B:CG33884 /// His2B:CG33886 /// His2B:CG33888 /// His2B:CG33890 /// His2B:CG33892 /// His2B:CG33894 /// His2B:CG33896 /// His2B:CG33898 /// His2B:CG33900 /// His2B:CG33902 /// His2B:CG33904 /// His2B:CG33906 /// His2B:CG3…	FBgn0053868 /// FBgn0053870 /// FBgn0053872 /// FBgn0053874 /// FBgn0053876 /// FBgn0053878 /// FBgn0053880 /// FBgn0053882 /// FBgn0053884 /// FBgn0053886 /// FBgn0053888 /// FBgn0053890 /// FBgn0053892 /// FBgn0053894 /// FBgn0053896 /// FBgn0053898 /// FBgn0053900 /// FBgn0053902 /// FBgn0053904 /// FBgn0053906 /// FBgn0053908 /// FBgn0053910 /// FBgn0058461 /// FBgn0061209	813.2	4	2.29523	0.000112239	764.7	4	2.15834	6.65e-05	156.8	4	0.442563	0.00603452	1	Hsap\H2BFWT <newline> Hsap\HIST1H2BA <newline> Hsap\H2BFM <newline> Hsap\HIST1H2BO <newline> Hsap\LOC114483833 <newline> Hsap\HIST1H2BB <newline> Hsap\HIST1H2BN <newline> Hsap\HIST1H2BD <newline> Hsap\HIST1H2BC <newline> Hsap\HIST1H2BE <newline> Hsap\HIST1H2BK <newline> Hsap\H2BC21 <newline> Hsap\HIST1H2BL <newline> Hsap\HIST1H2BI <newline> Hsap\HIST1H2BG <newline> Hsap\HIST2H2BF <newline> Hsap\H…	Mmus\Hist1h2ba <newline> Mmus\H2bfm <newline> Mmus\1700024P04Rik <newline> Mmus\Hist1h2bc <newline> Mmus\Hist1h2be <newline> Mmus\Hist3h2ba <newline> Mmus\Hist1h2bh <newline> Mmus\Hist2h2be <newline> Mmus\Hist1h2bg <newline> Mmus\Hist1h2bq <newline> Mmus\Hist1h2bn <newline> Mmus\Hist1h2bl <newline> Mmus\Hist1h2bb <newline> Mmus\Hist1h2bf <newline> Mmus\Hist1h2bj <newline> Mmus\Hist1h2bk <newline>…	Cele\his-54 <newline> Cele\his-44 <newline> Cele\his-22 <newline> Cele\his-62 <newline> Cele\his-20 <newline> Cele\his-34 <newline> Cele\his-52 <newline> Cele\his-11 <newline> Cele\his-15 <newline> Cele\his-41 <newline> Cele\his-4 <newline> Cele\his-48 <newline> Cele\his-58 <newline> Cele\his-29 <newline> Cele\his-8 <newline> Cele\his-39 <newline> Cele\his-66	Drer\si:ch211-113a14.29 <newline> Drer\si:dkey-108k21.27 <newline> Drer\si:ch211-113a14.28 <newline> Drer\si:dkey-23a13.22 <newline> Drer\LOC100329560 <newline> Drer\zgc:173587 <newline> Drer\si:dkey-261m9.6 <newline> Drer\si:ch1073-159d7.6 <newline> Drer\si:dkey-261m9.19 <newline> Drer\si:ch1073-159d7.13 <newline> Drer\si:ch211-113a14.15 <newline> Drer\si:ch1073-153i20.3 <newline> Drer\si:dkey-2…	Rnor\Hist1h2ba <newline> Rnor\LOC684444 <newline> Rnor\Hist1h2bh <newline> Rnor\Hist2h2be <newline> Rnor\Hist3h2ba <newline> Rnor\Hist1h2bc <newline> Rnor\Hist3h2bb <newline> Rnor\Hist1h2bd <newline> Rnor\Hist1h2bk <newline> Rnor\Hist1h2bl <newline> Rnor\Hist1h2bf <newline> Rnor\LOC102549061 <newline> Rnor\LOC100359692 <newline> Rnor\LOC100912338 <newline> Rnor\LOC684797 <newline> Rnor\LOC1003650…	Scer\HTB1 <newline> Scer\HTB2	Spom\htb1	Xtro\LOC101731852 <newline> Xtro\LOC100496445 <newline> Xtro\LOC100492632 <newline> Xtro\LOC101731959 <newline> Xtro\LOC100495041 <newline> Xtro\LOC101730940 <newline> Xtro\LOC100495396 <newline> Xtro\LOC101733171 <newline> Xtro\hist2h2be <newline> Xtro\LOC100486870 <newline> Xtro\LOC101735218 <newline> Xtro\LOC100486150 <newline> Xtro\LOC100498553 <newline> Xtro\LOC101734862 <newline> Xtro\LOC10…	CG33868, His2B:CG33868, CG33868, His2B:CG33868	His2B:CG33868	0.0229055	0.059596	0.0231108	soma_med
FBgn0052625	NotTested	1623296_at	CG32625	FBgn0052625	250.9	4	2.34925	0.0020372	40.9	4	0.382959	0.0387308	21.65	4	0.202715	0.0155732	1	Hsap\GTSF1L <newline> Hsap\GTSF1	Mmus\Gtsf1 <newline> Mmus\Gtsf2 <newline> Mmus\Gtsf1l <newline> Mmus\Zfp850	Cele\gtsf-1	Drer\zgc:56699 <newline> Drer\LOC100535654	Rnor\RGD1563200 <newline> Rnor\Gtsf1 <newline> Rnor\Gtsf1l	-	-	Xtro\LOC100145274 <newline> Xtro\gtsf1	CG32625	CG32625	3.7501	0.292351	0.0543846	gc_med
FBgn0035641	P	1623300_at	CG18586 /// CG5568	FBgn0035641 /// FBgn0035642	172.2	4	3.4099	1.92e-06	2.4	0	0.0475248	0.000122686	0.675	0	0.0133663	9.29e-05	1	Hsap\ACSBG2 <newline> Hsap\SLC27A3 <newline> Hsap\ACSBG1 <newline> Hsap\ACSL1 <newline> Hsap\ACSL4 <newline> Hsap\SLC27A4 <newline> Hsap\SLC27A1 <newline> Hsap\SLC27A2 <newline> Hsap\SLC27A5 <newline> Hsap\SLC27A6 <newline> Hsap\ACSL6 <newline> Hsap\ACSL3 <newline> Hsap\DIP2C <newline> Hsap\DIP2B <newline> Hsap\DIP2A <newline> Hsap\ACSF2 <newline> Hsap\ACSF3 <newline> Hsap\ACSS2 <newline> Hsap\AC…	Mmus\Acsbg2 <newline> Mmus\Slc27a3 <newline> Mmus\Acsbg1 <newline> Mmus\Acsl1 <newline> Mmus\Acsl4 <newline> Mmus\Slc27a4 <newline> Mmus\1700061G19Rik <newline> Mmus\Slc27a1 <newline> Mmus\Slc27a2 <newline> Mmus\Slc27a5 <newline> Mmus\Slc27a6 <newline> Mmus\Acsl6 <newline> Mmus\Acsl3 <newline> Mmus\Acsf2 <newline> Mmus\Dip2b <newline> Mmus\Dip2a <newline> Mmus\Acsf3 <newline> Mmus\Dip2c <newline>…	Cele\C25G6.3 <newline> Cele\acs-10 <newline> Cele\acs-6 <newline> Cele\acs-18 <newline> Cele\acs-15 <newline> Cele\acs-7 <newline> Cele\acs-21 <newline> Cele\C32E8.6 <newline> Cele\mec-18 <newline> Cele\acs-2 <newline> Cele\acs-12 <newline> Cele\acs-16 <newline> Cele\acs-1 <newline> Cele\acs-9 <newline> Cele\dip-2 <newline> Cele\acs-14	Drer\acsbg2 <newline> Drer\LOC568883 <newline> Drer\acsbg1 <newline> Drer\acsl1a <newline> Drer\acsl1b <newline> Drer\acsl4a <newline> Drer\acsl4b <newline> Drer\slc27a4 <newline> Drer\acsl2 <newline> Drer\slc27a1a <newline> Drer\slc27a1b <newline> Drer\zgc:158482 <newline> Drer\zgc:101540 <newline> Drer\slc27a6 <newline> Drer\slc27a2a <newline> Drer\acsl3b <newline> Drer\acsl3a <newline> Drer\di…	Rnor\Acsbg2 <newline> Rnor\Slc27a3 <newline> Rnor\Acsbg1 <newline> Rnor\Acsl1 <newline> Rnor\Acsl4 <newline> Rnor\Slc27a4 <newline> Rnor\LOC316124 <newline> Rnor\Slc27a1 <newline> Rnor\Slc27a2 <newline> Rnor\Slc27a5 <newline> Rnor\Slc27a6 <newline> Rnor\Acsl6 <newline> Rnor\Acsl3 <newline> Rnor\Acsf2 <newline> Rnor\Acsf3 <newline> Rnor\Dip2c <newline> Rnor\Acsm2 <newline> Rnor\Acsm3 <newline> Rno…	Scer\FAA2 <newline> Scer\CMR2 <newline> Scer\PCS60	-	Xtro\acsbg2 <newline> Xtro\acsbg1 <newline> Xtro\acsl6 <newline> Xtro\acsl1 <newline> Xtro\acsl4 <newline> Xtro\slc27a3 <newline> Xtro\slc27a2 <newline> Xtro\slc27a6 <newline> Xtro\acsf2 <newline> Xtro\dip2b <newline> Xtro\acsf3 <newline> Xtro\acsm3	CG5568	CG5568	0.0134911	0.00647207	0.000115963	gc_med
FBgn0031764	N	1623304_at	CG9107	FBgn0031764	31.9	4	1.61111	0.00137426	38.2	4	1.92929	0.000557452	41.1	4	2.07576	0.00327577	1	Hsap\RRP7A <newline> Hsap\RRP7BP	Mmus\Rrp7a	Cele\ZC434.4	Drer\rrp7a	Rnor\Rrp7a	Scer\RRP7	Spom\SPBC776.17	Xtro\rrp7a	CG9107, CG9107, CG9107, Rrp7, RRP7	CG9107	1.35318	0.4358	0.990988	gc_med
FBgn0030551	P	1623347_at	CG11674	FBgn0030551	998.7	4	1.81187	1.96e-05	1.7	0	0.00308418	5.42e-06	1.925	0	0.00349238	5.43e-06	1	Hsap\DKK4 <newline> Hsap\TNFAIP6 <newline> Hsap\SCARF1 <newline> Hsap\MEGF10 <newline> Hsap\DKK2 <newline> Hsap\STAB1 <newline> Hsap\PEAR1 <newline> Hsap\MEGF6 <newline> Hsap\DKK1 <newline> Hsap\ESM1 <newline> Hsap\STAB2 <newline> Hsap\DKK3 <newline> Hsap\MEGF11 <newline> Hsap\CCBE1 <newline> Hsap\SCARF2	Mmus\Dkk1 <newline> Mmus\Scarf2 <newline> Mmus\Dkk2 <newline> Mmus\Megf6 <newline> Mmus\Dkk3 <newline> Mmus\Dkk4 <newline> Mmus\Esm1 <newline> Mmus\Scarf1 <newline> Mmus\Stab1 <newline> Mmus\Stab2 <newline> Mmus\Tnfaip6 <newline> Mmus\Megf11 <newline> Mmus\Megf10 <newline> Mmus\Egfem1 <newline> Mmus\Ccbe1 <newline> Mmus\Pear1	Cele\C53B7.2 <newline> Cele\lgx-1 <newline> Cele\pqn-25 <newline> Cele\D1044.7 <newline> Cele\F07H5.8 <newline> Cele\far-5 <newline> Cele\dsl-7 <newline> Cele\F46B3.15 <newline> Cele\F48E3.8 <newline> Cele\F56B3.2 <newline> Cele\dsl-5 <newline> Cele\sdz-23 <newline> Cele\dsl-6 <newline> Cele\M03F4.6 <newline> Cele\dsl-1 <newline> Cele\dsl-2 <newline> Cele\dsl-3 <newline> Cele\Y41D4B.26 <newline> …	Drer\dkk1a <newline> Drer\dkk1b <newline> Drer\zgc:158328 <newline> Drer\ccbe1 <newline> Drer\esm1 <newline> Drer\megf11 <newline> Drer\tnfaip6 <newline> Drer\stab1 <newline> Drer\dkk3b <newline> Drer\dkk2 <newline> Drer\megf6a <newline> Drer\megf6b <newline> Drer\scarf1 <newline> Drer\stab2 <newline> Drer\pear1 <newline> Drer\megf10 <newline> Drer\si:ch211-221n20.8	Rnor\Scarf2 <newline> Rnor\LOC100911486 <newline> Rnor\Esm1 <newline> Rnor\Dkk2 <newline> Rnor\Pear1 <newline> Rnor\Dkk1 <newline> Rnor\Dkk3 <newline> Rnor\Stab1 <newline> Rnor\Megf10 <newline> Rnor\Dkk4 <newline> Rnor\Megf11 <newline> Rnor\Megf6 <newline> Rnor\Stab2 <newline> Rnor\Tnfaip6	-	-	Xtro\esm1 <newline> Xtro\tnfaip6 <newline> Xtro\stab2 <newline> Xtro\dkk1 <newline> Xtro\dkk3 <newline> Xtro\megf11 <newline> Xtro\pear1 <newline> Xtro\dkk2 <newline> Xtro\ccbe1 <newline> Xtro\scarf2 <newline> Xtro\megf10 <newline> Xtro\LOC100493937 <newline> Xtro\adgre2 <newline> Xtro\LOC108645475	CG11674	CG11674	2.11115	0.0230605	0.0136367	gc_med
FBgn0010398	NotTested	1623350_at	Lrr47	FBgn0010398	134.1	4	2.39037	1.83e-06	81.6	4	1.45455	0.00432073	56.55	4	1.00802	0.824425	0	Hsap\LRR1 <newline> Hsap\LRRK1 <newline> Hsap\LRRC30 <newline> Hsap\LRRC8A <newline> Hsap\LRRC1 <newline> Hsap\LRRC28 <newline> Hsap\PHLPP2 <newline> Hsap\LRRC8B <newline> Hsap\LRRC8E <newline> Hsap\PHLPP1 <newline> Hsap\LRRC8C <newline> Hsap\LRRC8D <newline> Hsap\LRRC18 <newline> Hsap\LRRC40 <newline> Hsap\LRRD1	Mmus\Lrr1 <newline> Mmus\Lrrc30 <newline> Mmus\Lrrc8a <newline> Mmus\Phlpp2 <newline> Mmus\Lrrc8c <newline> Mmus\Lrrc8b <newline> Mmus\Lrrc8e <newline> Mmus\Phlpp1 <newline> Mmus\Lrrc8d <newline> Mmus\Lrrd1 <newline> Mmus\Lrrc10b <newline> Mmus\Lrrc40	Cele\lrr-1 <newline> Cele\lrch-1 <newline> Cele\phlp-2	Drer\zgc:77287 <newline> Drer\lrrk1 <newline> Drer\si:zfos-323e3.4 <newline> Drer\lrrc8ab <newline> Drer\si:ch211-106h11.1 <newline> Drer\lrrc8aa <newline> Drer\lrrc28 <newline> Drer\lrrc8c <newline> Drer\phlpp1 <newline> Drer\lrrc8da <newline> Drer\lrrc8db <newline> Drer\si:dkey-1h4.4 <newline> Drer\si:ch211-87m7.1 <newline> Drer\lrrc40	Rnor\Lrr1 <newline> Rnor\Lrrc30 <newline> Rnor\Lrrc8a <newline> Rnor\Phlpp2 <newline> Rnor\Lrrc8c <newline> Rnor\Lrrc8b <newline> Rnor\Phlpp1 <newline> Rnor\Lrrc8e <newline> Rnor\Lrrc8d <newline> Rnor\Lrrc18 <newline> Rnor\Lrrd1 <newline> Rnor\Lrrc40	Scer\CYR1	Spom\cyr1	Xtro\lrr1	CG6098, Lrr47, Lrr-47, CT19173, LRR47, CG6098, Lrr47	Lrr47	0.442349	0.0593231	0.0565833	gc_med
FBgn0023520	NotTested	1623351_at	CG3857	FBgn0023520	41.7	4	1.668	0.0128785	14.2	0	0.568	0.00166389	32.15	4	1.286	0.0195679	1	Hsap\SMG9	Mmus\Smg9	Cele\smg-9	Drer\smg9	Rnor\Smg9	-	-	Xtro\smg9	CG3857, CG3857, EG:39E1.3, CG3857	CG3857	0.117617	0.0751246	0.0692836	gc_med
FBgn0003459	NotTested	1623359_at	stwl	FBgn0003459	95.9	4	2.90606	6.78e-05	55.8	4	1.69091	0.00197154	37.75	4	1.14394	0.555013	0	-	-	-	Drer\si:ch73-59f11.3 <newline> Drer\zgc:152938 <newline> Drer\LOC110439798 <newline> Drer\si:zfos-128g4.1 <newline> Drer\si:ch211-207i20.3 <newline> Drer\LOC110438041 <newline> Drer\LOC100330838	-	-	-	Xtro\LOC105945554	CG3836, stwl, snw, fs(3)02024, CG3836, stwl, Stwl, 84	stwl	0.344278	0.159816	0.0776645	gc_med
FBgn0001990	NotTested	1623370_at	wek	FBgn0001990	147	4	2.09402	1.73e-06	30.2	4	0.430199	2.06e-05	58.85	4	0.838319	0.107091	0	Hsap\ZFP64 <newline> Hsap\ZNF335 <newline> Hsap\ZNF467 <newline> Hsap\ZSCAN10 <newline> Hsap\ZNF16	Mmus\Zfp335 <newline> Mmus\Zfp64 <newline> Mmus\Zfp575 <newline> Mmus\Zscan10	Cele\Y55F3AM.14 <newline> Cele\blmp-1 <newline> Cele\F58G1.2 <newline> Cele\let-391 <newline> Cele\klu-1	Drer\si:ch211-269m15.3 <newline> Drer\zfp64 <newline> Drer\si:dkey-50i6.6 <newline> Drer\znf1167 <newline> Drer\si:dkeyp-113d7.1 <newline> Drer\LOC101883356 <newline> Drer\si:dkey-182i3.9 <newline> Drer\si:dkey-182i3.8 <newline> Drer\zgc:171422 <newline> Drer\si:zfos-932h1.3 <newline> Drer\zfx	Rnor\Zfp335 <newline> Rnor\Zfp93 <newline> Rnor\Zfp64 <newline> Rnor\Zscan10	-	-	Xtro\zfp64	CG4148, wek, l(2)35Ea, CG4148, BG:DS09217.5, l35Ea, l(2)br47, wek, Wek	wek	0.0986136	0.0734003	0.0526177	gc_med
FBgn0036480	NotTested	1623375_at	Cep135	FBgn0036480	61.9	4	1.97134	0.000141826	152.5	4	4.85669	1.4e-06	89.675	4	2.85589	0.000632104	0	Hsap\CEP135 <newline> Hsap\TSGA10	Mmus\Cep135 <newline> Mmus\Tsga10	Cele\tag-278	Drer\cep135 <newline> Drer\tsga10	Rnor\Cep135 <newline> Rnor\Tsga10	-	-	Xtro\cep135 <newline> Xtro\tsga10	CG17081, Cep135, bld10, DCep135, Cep135, CG17081, dbld10, Bld10p, DCep135/Bld10, Bld10, DmBLD10, CEP135, Bld-10, Cep135/bld10, DBld10, BLD10	Cep135	0.295175	0.168219	0.0639128	gc_med
FBgn0025716	NotTested	1623387_at	Bap55	FBgn0025716	280.6	4	1.54942	0.000539535	57.3	4	0.3164	0.000152101	524.675	4	2.89716	5.37e-06	0	Hsap\POTEJ <newline> Hsap\POTEI <newline> Hsap\ACTL6A <newline> Hsap\ACTA2 <newline> Hsap\ACTBL2 <newline> Hsap\ACTL6B <newline> Hsap\POTEE <newline> Hsap\ACTR3C <newline> Hsap\POTEG <newline> Hsap\POTEB2 <newline> Hsap\ACTR10 <newline> Hsap\POTEB <newline> Hsap\ACTR3B <newline> Hsap\LOC102723502 <newline> Hsap\LOC100288966 <newline> Hsap\ACTR3 <newline> Hsap\POTEB3 <newline> Hsap\ACTR1B <newline…	Mmus\Acte1 <newline> Mmus\Actr2 <newline> Mmus\Actr8 <newline> Mmus\Actr10 <newline> Mmus\Actl6a <newline> Mmus\Acta1 <newline> Mmus\Actr1a <newline> Mmus\Actr1b <newline> Mmus\Acta2 <newline> Mmus\Actrt3 <newline> Mmus\Actrt2 <newline> Mmus\Actbl2 <newline> Mmus\Actrt1 <newline> Mmus\Actg1 <newline> Mmus\Actg2 <newline> Mmus\Actl11 <newline> Mmus\Actr3b <newline> Mmus\Actl7a <newline> Mmus\Actc1…	Cele\swsn-6 <newline> Cele\arp-11 <newline> Cele\arx-2 <newline> Cele\act-4 <newline> Cele\arx-1 <newline> Cele\arp-1 <newline> Cele\act-5 <newline> Cele\arp-6 <newline> Cele\F42C5.9 <newline> Cele\act-1 <newline> Cele\act-2	Drer\zgc:101810 <newline> Drer\si:ch211-241j12.3 <newline> Drer\actc1b <newline> Drer\actc1c <newline> Drer\actr1 <newline> Drer\actr3b <newline> Drer\acta1a <newline> Drer\actb1 <newline> Drer\acta1b <newline> Drer\actc1a <newline> Drer\acta2 <newline> Drer\actr2a <newline> Drer\zgc:86709 <newline> Drer\actr8 <newline> Drer\actr10 <newline> Drer\actr2b <newline> Drer\actl6a <newline> Drer\actr3 …	Rnor\LOC102552318 <newline> Rnor\Actl6b <newline> Rnor\Actr2 <newline> Rnor\Actr10 <newline> Rnor\Actc1 <newline> Rnor\Actl6a <newline> Rnor\Actrt2 <newline> Rnor\Actr8 <newline> Rnor\Actl7b <newline> Rnor\Actl7a <newline> Rnor\Acta1 <newline> Rnor\Actr1b <newline> Rnor\Actl9b <newline> Rnor\Actr1a <newline> Rnor\Actrt3 <newline> Rnor\Actr3b <newline> Rnor\Actb <newline> Rnor\Actg2 <newline> Rnor…	Scer\ARP4 <newline> Scer\ARP2 <newline> Scer\ACT1 <newline> Scer\ARP1 <newline> Scer\ARP3 <newline> Scer\ARP8 <newline> Scer\ARP9 <newline> Scer\ARP7	Spom\alp5 <newline> Spom\arp42	Xtro\actb <newline> Xtro\act3 <newline> Xtro\actl6a <newline> Xtro\acta2 <newline> Xtro\actc1 <newline> Xtro\actr2 <newline> Xtro\actr1a <newline> Xtro\actr3 <newline> Xtro\acta1 <newline> Xtro\actg1 <newline> Xtro\actr10 <newline> Xtro\actr6 <newline> Xtro\actl6b	CG6546, Bap55, BAP55, BAP47, CG6546, bap55, Bap55, BAF53, Baf53, Arp4, ARP4, BAF55	Bap55	1.03393	1.05094	1.02262	soma_med
FBgn0011692	NotTested	1623405_at	pav	FBgn0011692	353.7	4	3.18362	8.01e-08	23.5	4	0.211521	4.71e-07	302.875	4	2.72615	6.31e-06	0	Hsap\KIF23 <newline> Hsap\KIF20B <newline> Hsap\KIF20A	Mmus\Kif23 <newline> Mmus\Kif20b <newline> Mmus\Kif20a	Cele\zen-4 <newline> Cele\klp-10	Drer\kif23 <newline> Drer\zgc:56231 <newline> Drer\kif20ba <newline> Drer\kif20bb <newline> Drer\kif20a	Rnor\Kif23 <newline> Rnor\Kif20a <newline> Rnor\Kif20b	-	Spom\klp9	Xtro\kif23 <newline> Xtro\kif20a <newline> Xtro\LOC100489788 <newline> Xtro\kif20b	CG1258, pav, 2A12, Pav-KLP, group D, pav-Klp, Pav-klp, PAV/KLP, PAV-KLP, CG1258, anon2A12, DmKLP1/pav, PAV-MKLP, DmMKLP1, 2A12MEL, 0973/08, 0934/13, Mklp1, anon-EST:fe2A12, pav, Pav, Pav KLP, PAV, pav-KLP, Pav-Klp, PavKLP, DmPav, DmPAV, KIF 23, KIF23, kinesin-6, MKLP1	pav	1.35703	0.244414	0.128972	gc_med
FBgn0283521	NotTested	1623411_at	lola	FBgn0005630	90.8	4	1.83065	0.00010224	9.3	0	0.1875	0.000127439	31.825	3	0.641633	0.191273	0	Hsap\DNAJC14 <newline> Hsap\ZBTB20 <newline> Hsap\BTBD18	Mmus\Dnajc14 <newline> Mmus\Zfp219 <newline> Mmus\Btbd18	Cele\R09A1.2	Drer\dnajc14 <newline> Drer\btbd18	Rnor\Dnajc14 <newline> Rnor\Zbtb17 <newline> Rnor\Btbd18	Scer\CYK3 <newline> Scer\QDR3	-	Xtro\btbd18	CG12052, lola, lola, CG12052, eyeful, CG18381, CG18379, CG18378, CG30012, BTB-IV, LD03274, l(2)00642, l(2)s3697, bs06a08.y1, NEST:bs06a08, BcDNA:RH31485, sw59, CG30014, CG30013, CG18380, CG18376, BtbIV, BEST:LD03274, BcDNA:LD17006, Lola, fus7, btb, LOLA	lola	5.63381	4.31364	2.04749	gc_med
FBgn0032014	NotTested	1623449_at	CG7840	FBgn0032014	1067.2	4	1.88852	8.47e-06	111.8	4	0.197841	5.86e-06	105.8	4	0.187223	8.8e-06	1	Hsap\SRD5A3 <newline> Hsap\SRD5A2 <newline> Hsap\KCNJ11 <newline> Hsap\SRD5A1	Mmus\Srd5a3 <newline> Mmus\Srd5a1 <newline> Mmus\Srd5a2	Cele\B0024.13 <newline> Cele\ZK1251.3 <newline> Cele\F19H6.4 <newline> Cele\F42F12.3	Drer\srd5a3 <newline> Drer\srd5a2a <newline> Drer\srd5a2b <newline> Drer\srd5a1	Rnor\Srd5a3 <newline> Rnor\Srd5a1 <newline> Rnor\Srd5a2	Scer\DFG10	Spom\SPAC7D4.09c	Xtro\srd5a3 <newline> Xtro\srd5a2 <newline> Xtro\srd5a1	CG7840, CG7840, cg7840, CG7840	CG7840	0.973631	0.275168	0.298274	gc_med
FBgn0285926	NotTested	1623455_s_at	Imp	FBgn0030235	339.2	4	2.36706	1.87e-07	123.7	4	0.863224	0.193844	467.75	4	3.26413	0.0285922	0	Hsap\FUBP1 <newline> Hsap\NOVA1 <newline> Hsap\IGF2BP2 <newline> Hsap\PCBP3 <newline> Hsap\PCBP1 <newline> Hsap\FUBP3 <newline> Hsap\IGF2BP3 <newline> Hsap\IGF2BP1 <newline> Hsap\PCBP2 <newline> Hsap\PCBP4 <newline> Hsap\MIR3940	Mmus\Fubp1 <newline> Mmus\Nova1 <newline> Mmus\Igf2bp2 <newline> Mmus\Pcbp3 <newline> Mmus\Pcbp1 <newline> Mmus\Fubp3 <newline> Mmus\Igf2bp3 <newline> Mmus\Igf2bp1 <newline> Mmus\Pcbp2 <newline> Mmus\Pcbp4 <newline> Mmus\Khsrp	Cele\imph-1 <newline> Cele\fubl-4 <newline> Cele\T10E9.14	Drer\pcbp3 <newline> Drer\fubp1 <newline> Drer\nova1 <newline> Drer\nova2 <newline> Drer\igf2bp2a <newline> Drer\igf2bp2b <newline> Drer\zgc:110045 <newline> Drer\fubp3 <newline> Drer\igf2bp3 <newline> Drer\igf2bp1 <newline> Drer\pcbp2 <newline> Drer\pcbp4 <newline> Drer\khsrp <newline> Drer\LOC108190446	Rnor\Pcbp3 <newline> Rnor\Fubp1 <newline> Rnor\Nova1 <newline> Rnor\Igf2bp2 <newline> Rnor\Fubp3 <newline> Rnor\Igf2bp3 <newline> Rnor\Igf2bp1 <newline> Rnor\Pcbp2 <newline> Rnor\Pcbp4 <newline> Rnor\Khsrp	Scer\HEK2 <newline> Scer\PBP2	Spom\rnc1	Xtro\pcbp2 <newline> Xtro\pcbp3 <newline> Xtro\nova1 <newline> Xtro\fubp3 <newline> Xtro\igf2bp3 <newline> Xtro\pcbp3 <newline> Xtro\khsrp <newline> Xtro\fubp1	CG1691, Imp, imp, Imp, CG1691, mre11, IMP, ORE-9, dIMP, cg1691, l(1)G0072, anon-EST:fe2B3, IGF-II, anon-WO0140519.39, IMP-1, MRE11, IGF2BP1, FGC026A04	Imp	4.29876	5.30308	3.178	soma_med
FBgn0035210	NotTested	1623468_at	msd5	FBgn0035210	246.7	4	2.19289	2.62e-06	103.6	4	0.920889	0.0722084	273.25	4	2.42889	5.95e-05	0	-	-	-	-	-	-	-	-	CG2213, msd5, msd5, CG2213, Msd5, Dgt7	msd5	0.848771	0.361142	0.284861	gc_med
FBgn0015799	NotTested	1623479_at	Rbf	FBgn0015799	381.2	4	2.71897	6.2e-07	83.2	4	0.593438	0.000772439	158.475	4	1.13035	0.196941	0	Hsap\RBL1 <newline> Hsap\RBL2 <newline> Hsap\RB1	Mmus\Rb1 <newline> Mmus\Rbl2 <newline> Mmus\Rbl1	Cele\lin-35	Drer\rb1 <newline> Drer\rbl1 <newline> Drer\rbl2	Rnor\Rbl2 <newline> Rnor\Rbl1 <newline> Rnor\Rb1	-	-	Xtro\rbl1 <newline> Xtro\rbl2 <newline> Xtro\rb1	CG7413, Rbf, Rbf, RBF1, rbf, Rbf1, Rb, rb, rbf1, RBF, RbF, EG:34F3.3, CG7413, dRBF, Rb1, FBF, pRb, RB, RBf1	Rbf	0.309578	0.327352	0.355298	fc_med
FBgn0278604	NotTested	1623487_at	dmt	FBgn0016792	750.3	4	3.17252	7.91e-08	58.6	4	0.24778	8.88e-08	358.35	4	1.51522	0.00928884	0	-	-	-	-	-	-	-	-	CG8374, dmt, aul, dmt, CG8374, s048103, 0481/03, anon-WO0118547.317, Dmt	dmt	0.23283	0.233493	0.112222	soma_med
FBgn0001330	NotTested	1623496_at	kz	FBgn0001330	137.6	4	2.53875	4.77e-05	13.6	4	0.250923	0.000397015	66.3	4	1.22325	0.218111	0	Hsap\DHX37 <newline> Hsap\YTHDC2 <newline> Hsap\DHX33 <newline> Hsap\DHX40 <newline> Hsap\DHX29 <newline> Hsap\DHX35 <newline> Hsap\DHX8 <newline> Hsap\DHX38 <newline> Hsap\DHX32 <newline> Hsap\DHX34 <newline> Hsap\DHX15 <newline> Hsap\DHX9 <newline> Hsap\DHX16 <newline> Hsap\DQX1 <newline> Hsap\TDRD9 <newline> Hsap\DHX57 <newline> Hsap\DHX30 <newline> Hsap\DHX36 <newline> Hsap\ZCCHC17	Mmus\Dhx37 <newline> Mmus\Dhx16 <newline> Mmus\Dhx40 <newline> Mmus\Dhx35 <newline> Mmus\Dhx36 <newline> Mmus\Dhx15 <newline> Mmus\Dhx32 <newline> Mmus\Dhx29 <newline> Mmus\Dhx8 <newline> Mmus\Dhx9 <newline> Mmus\Dhx38 <newline> Mmus\Ythdc2 <newline> Mmus\Dhx30 <newline> Mmus\Dqx1 <newline> Mmus\Tdrd9 <newline> Mmus\Dhx57 <newline> Mmus\Dhx33 <newline> Mmus\Dhx34 <newline> Mmus\Zcchc17	Cele\rha-2 <newline> Cele\mog-4 <newline> Cele\mog-5 <newline> Cele\ddx-15 <newline> Cele\F52B5.3 <newline> Cele\mog-1 <newline> Cele\let-355 <newline> Cele\rha-1 <newline> Cele\Y108F1.5 <newline> Cele\T07D4.5 <newline> Cele\smgl-2 <newline> Cele\ddx-35	Drer\dhx37 <newline> Drer\dhx16 <newline> Drer\dhx8 <newline> Drer\dhx38 <newline> Drer\dhx57 <newline> Drer\dhx15 <newline> Drer\dhx34 <newline> Drer\zgc:158828 <newline> Drer\zcchc17 <newline> Drer\dhx40 <newline> Drer\dhx36 <newline> Drer\dhx32b <newline> Drer\dhx30 <newline> Drer\dhx32a <newline> Drer\tdrd9 <newline> Drer\dhx29 <newline> Drer\dhx33 <newline> Drer\dqx1 <newline> Drer\LOC110438…	Rnor\Dhx37 <newline> Rnor\Dhx15 <newline> Rnor\Dhx40 <newline> Rnor\Dhx33 <newline> Rnor\Dqx1 <newline> Rnor\Dhx29 <newline> Rnor\Zcchc17 <newline> Rnor\Dhx38 <newline> Rnor\Dhx36 <newline> Rnor\Dhx35 <newline> Rnor\Dhx32 <newline> Rnor\Dhx8 <newline> Rnor\Ythdc2 <newline> Rnor\Dhx30 <newline> Rnor\Dhx9 <newline> Rnor\Dhx16 <newline> Rnor\Dhx34 <newline> Rnor\LOC103692182	Scer\ECM16 <newline> Scer\PRP22 <newline> Scer\PRP43 <newline> Scer\DHR2 <newline> Scer\PRP16 <newline> Scer\YLR419W <newline> Scer\PRP2	Spom\SPAPB1A10.06c	Xtro\dhx29 <newline> Xtro\dhx30 <newline> Xtro\dhx36 <newline> Xtro\dhx35 <newline> Xtro\dhx34 <newline> Xtro\zcchc17 <newline> Xtro\dhx8 <newline> Xtro\ythdc2 <newline> Xtro\tdrd9 <newline> Xtro\dhx38 <newline> Xtro\dhx16 <newline> Xtro\dhx40 <newline> Xtro\dhx15 <newline> Xtro\dhx33 <newline> Xtro\dhx9 <newline> Xtro\dhx37 <newline> Xtro\dhx32	CG3228, kz, EG:30B8.2, CG3228, l67, N8, N1, l(1)N4, l(1)2Eb, kz	kz	0.314381	0.0874025	0.22668	gc_med
FBgn0000588	NotTested	1623519_at	esc	FBgn0000588	527.2	4	3.47528	1.21e-07	24.2	4	0.159525	5.12e-08	130.4	4	0.859591	0.0612985	0	Hsap\MIR6755 <newline> Hsap\EED	Mmus\Eed	Cele\mes-6 <newline> Cele\C09G4.4	Drer\eed	Rnor\Eed	-	-	Xtro\eed <newline> Xtro\lrwd1	CG14941, esc, ESC, dESC, Esc, CG14941, L41867, esc, sc	esc	0.457621	0.153457	0.139073	gc_med
FBgn0032698	P	1623520_a_at	CG10336	FBgn0032698	189.1	4	2.34035	2.13e-05	19	4	0.235149	0.000580657	76.275	4	0.943998	0.670221	1	Hsap\TIPIN	Mmus\Tipin	Cele\tipn-1	Drer\tipin	Rnor\Tipin <newline> Rnor\Tipinl1	Scer\CSM3	Spom\swi3	Xtro\tipin	CG10336	CG10336	0.700617	0.167268	0.23509	gc_med
FBgn0003044	NotTested	1623525_at	Pcl	FBgn0003044	354	4	2.80952	8.75e-08	97.3	4	0.772222	0.0255095	280.4	4	2.2254	4.44e-06	0	Hsap\PHF19 <newline> Hsap\PHF1 <newline> Hsap\MTF2 <newline> Hsap\INTS12	Mmus\Phf1 <newline> Mmus\Mtf2 <newline> Mmus\Phf19 <newline> Mmus\Ints12 <newline> Mmus\Bach1	Cele\phf-30 <newline> Cele\T18H9.11	Drer\phf19 <newline> Drer\phf1 <newline> Drer\mtf2 <newline> Drer\ints12	Rnor\Phf19 <newline> Rnor\Phf1 <newline> Rnor\Mtf2 <newline> Rnor\Ints12	Scer\IRR1 <newline> Scer\ZDS1	Spom\phf1 <newline> Spom\phf2	Xtro\phf19 <newline> Xtro\mtf2 <newline> Xtro\phf1 <newline> Xtro\ints12	CG5109, Pcl, CG5109, PCL, pcl, l(2)s1859, Pcl, dPcl	Pcl	1.03199	0.296542	0.199433	gc_med
FBgn0005655	NotTested	1623545_at	mus209	FBgn0005655	1280.4	4	1.81875	2.21e-07	97.4	4	0.138352	2.47e-08	848	4	1.20455	0.0654622	0	Hsap\PCNA	Mmus\Pcna <newline> Mmus\Pcna-ps2	Cele\pcn-1	Drer\pcna	Rnor\Pcna	Scer\POL30	Spom\pcn1	Xtro\pcna	CG9193, PCNA, Mus209, DmPCNA, pcna, PCNA/mus209, PCNA, Pcna, l(2)02448, 53/13, l(2)s1534, l(2)56Fa, l(2)56F, CG9193, mus209, dPCNA, MUS209, mus 209, DmPCNA1, PCNA1	PCNA	2.57537	0.86487	2.17891	gc_med
FBgn0022724	NotTested	1623546_at	Taf8	FBgn0022724	189.7	4	2.40736	2.21e-06	67.4	4	0.85533	0.0406075	71.05	4	0.90165	0.0211165	0	Hsap\TAF8 <newline> Hsap\TAF3	Mmus\Taf8 <newline> Mmus\Taf3	Cele\taf-8 <newline> Cele\taf-3 <newline> Cele\ZK1320.7	Drer\taf8 <newline> Drer\taf3 <newline> Drer\LOC101885875	Rnor\Taf8	Scer\TAF8	Spom\taf8	Xtro\taf8 <newline> Xtro\taf3	CG7128, Taf8, dmTAF8, Prodos, TAF, pds, TFIID, TAF[[II]], TAF8, CG7128, prod, HL-VIII, pro, l(1)16Fg, Taf8, taf8	Taf8	0.531992	0.173729	0.0732034	gc_med
FBgn0037435	NotTested	1623560_at	CG18048	FBgn0037435	95.8	4	2.16742	4.51e-05	8.6	2	0.19457	1.23e-05	45.975	4	1.04016	0.65864	1	Hsap\TRMT13	Mmus\Trmt13	Cele\Y49A3A.3	Drer\trmt13	Rnor\Trmt13	Scer\TRM13	Spom\trm13	Xtro\trmt13	CG18048	CG18048	0.242296	0.0828936	0.110008	gc_med
FBgn0286809	NotTested	1623572_at	xmas-2	FBgn0028974	83.4	4	2.24194	1.27e-05	42	4	1.12903	0.207717	31.475	4	0.846102	0.37709	0	Hsap\MCM3AP <newline> Hsap\SAC3D1	Mmus\Mcm3ap <newline> Mmus\Sac3d1	Cele\F20D12.2 <newline> Cele\tag-115	Drer\mcm3ap <newline> Drer\si:zfos-452g4.1	Rnor\Mcm3ap	Scer\SAC3	Spom\SPCC576.05 <newline> Spom\SPCC70.06	Xtro\mcm3ap <newline> Xtro\sac3d1	CG46386, xmas, Xmas-2, xmas, CG46386, l(1)15Ea, ms3, ms(1)3, m(1)3, CG32561, xmas-1, CG8919, CG32562, xmas-2, Xmas	xmas	0.0656582	0.0220539	0.0251307	gc_med
FBgn0053526	NotTested	1623583_at	PNUTS	FBgn0053526	323.3	4	2.62419	1.67e-07	36.7	4	0.29789	2.33e-05	141.7	4	1.15016	0.295773	0	Hsap\PPP1R10	Mmus\Ppp1r10	-	Drer\ppp1r10	Rnor\Ppp1r10	-	-	Xtro\ppp1r10	CG33526, PNUTS, CG4124, CG31657, PNUTSDm, CG33526, PNUTS, PNUTS-RB, Pnuts, pnuts	PNUTS	1.15659	1.44471	0.680563	soma_med
FBgn0052438	NotTested	1623590_s_at	Smc5	FBgn0052438	272.7	4	2.21888	3.51e-06	200.1	4	1.62815	0.000213103	211.05	4	1.71725	0.000521265	0	Hsap\SMC5 <newline> Hsap\SMC2 <newline> Hsap\SMC1A <newline> Hsap\SMC4 <newline> Hsap\SMC1B <newline> Hsap\SMC3 <newline> Hsap\SMC6	Mmus\Smc5 <newline> Mmus\Smc6 <newline> Mmus\Smc1b <newline> Mmus\Smc3 <newline> Mmus\Smc1a <newline> Mmus\Smc4 <newline> Mmus\Smc2	Cele\smc-5 <newline> Cele\C23H4.6 <newline> Cele\C44C10.10 <newline> Cele\smcl-1 <newline> Cele\him-1 <newline> Cele\smc-6 <newline> Cele\C44C10.5 <newline> Cele\smc-4 <newline> Cele\dpy-27 <newline> Cele\mix-1 <newline> Cele\smc-3	Drer\smc5 <newline> Drer\smc2 <newline> Drer\smc3 <newline> Drer\smc1a <newline> Drer\smc1al <newline> Drer\si:dkey-119f1.1 <newline> Drer\smc4	Rnor\Smc1a <newline> Rnor\Smc6 <newline> Rnor\Smc1b <newline> Rnor\Smc3 <newline> Rnor\Smc4 <newline> Rnor\Smc5 <newline> Rnor\Smc2	Scer\SMC5 <newline> Scer\SMC1 <newline> Scer\SMC3 <newline> Scer\SMC2 <newline> Scer\SMC4 <newline> Scer\SMC6	Spom\smc5	Xtro\smc1b <newline> Xtro\smc4 <newline> Xtro\smc2 <newline> Xtro\smc6 <newline> Xtro\smc3 <newline> Xtro\smc1a <newline> Xtro\smc5	CG32438, SMC5, DmSMC5, SMC5, CG7783, CG32438, Smc5, AAF51749, smc5	SMC5	0.816426	0.423283	0.226416	gc_med
FBgn0032476	NotTested	1623595_at	CG5439	FBgn0032476	258.1	4	2.40317	2.45e-08	73.7	4	0.68622	0.000597246	102.375	4	0.953212	0.464918	1	Hsap\SNX25 <newline> Hsap\C8orf44-SGK3 <newline> Hsap\SNX29 <newline> Hsap\SNX24 <newline> Hsap\SNX14 <newline> Hsap\SNX22 <newline> Hsap\SNX20 <newline> Hsap\PXK <newline> Hsap\RPS6KC1 <newline> Hsap\SNX15 <newline> Hsap\SNX16 <newline> Hsap\SGK3 <newline> Hsap\KIF16B <newline> Hsap\SNX13 <newline> Hsap\SNX21 <newline> Hsap\RUBCN <newline> Hsap\RUFY1 <newline> Hsap\RUNDC3B <newline> Hsap\RUFY3 <…	Mmus\Snx15 <newline> Mmus\Snx16 <newline> Mmus\Snx20 <newline> Mmus\Snx13 <newline> Mmus\Pxk <newline> Mmus\Kif16b <newline> Mmus\Snx22 <newline> Mmus\Snx21 <newline> Mmus\Snx29 <newline> Mmus\Rps6kc1 <newline> Mmus\Snx25 <newline> Mmus\Snx14 <newline> Mmus\Snx24 <newline> Mmus\Sgk3 <newline> Mmus\Rundc3a <newline> Mmus\Rundc3b <newline> Mmus\Rufy1 <newline> Mmus\Rubcn <newline> Mmus\Plekhm2 <new…	Cele\F13E9.1 <newline> Cele\rskd-1 <newline> Cele\snx-13 <newline> Cele\snx-14 <newline> Cele\cup-14	Drer\snx15 <newline> Drer\snx13 <newline> Drer\snx16 <newline> Drer\snx22 <newline> Drer\snx24 <newline> Drer\sgk3 <newline> Drer\snx21 <newline> Drer\pxk <newline> Drer\snx14 <newline> Drer\kif16ba <newline> Drer\snx25 <newline> Drer\snx20 <newline> Drer\rundc3b <newline> Drer\rundc3aa <newline> Drer\rufy2 <newline> Drer\snx29 <newline> Drer\rufy1 <newline> Drer\rubcn <newline> Drer\rundc3ab	Rnor\Snx29 <newline> Rnor\Snx25 <newline> Rnor\Pxk <newline> Rnor\Snx13 <newline> Rnor\Snx20 <newline> Rnor\Snx15 <newline> Rnor\Kif16b <newline> Rnor\Snx24 <newline> Rnor\Snx14 <newline> Rnor\Snx16 <newline> Rnor\Snx22 <newline> Rnor\Rps6kc1 <newline> Rnor\Sgk3 <newline> Rnor\Rufy1 <newline> Rnor\Rufy3 <newline> Rnor\Rufy2 <newline> Rnor\Plekhm2 <newline> Rnor\Rundc3a <newline> Rnor\Rundc3b	Scer\MDM1	-	Xtro\snx15 <newline> Xtro\kif16b <newline> Xtro\snx16 <newline> Xtro\snx24 <newline> Xtro\snx13 <newline> Xtro\snx21 <newline> Xtro\snx14 <newline> Xtro\snx22 <newline> Xtro\rundc3b <newline> Xtro\snx29 <newline> Xtro\rundc3a <newline> Xtro\rufy1 <newline> Xtro\rufy2 <newline> Xtro\rufy3	CG5439	CG5439	0.451741	0.148505	0.0715809	gc_med
FBgn0035697	NotTested	1623681_at	CG10163 /// DsecCG10163	FBgn0035697 /// FBgn0261189	101.3	4	2.02196	0.00126895	2.1	0	0.0419162	3.49e-05	2.6	0	0.0518962	6.37e-05	1	Hsap\PNLIPRP3 <newline> Hsap\PNLIPRP1 <newline> Hsap\LIPI <newline> Hsap\PNLIP <newline> Hsap\PLA1A <newline> Hsap\LIPH <newline> Hsap\LIPC <newline> Hsap\PDE6D <newline> Hsap\LPL <newline> Hsap\LIPG <newline> Hsap\PNLIPRP2	Mmus\Pnliprp1 <newline> Mmus\Lipi <newline> Mmus\Pnlip <newline> Mmus\Pla1a <newline> Mmus\Lipc <newline> Mmus\Pnliprp2 <newline> Mmus\Liph <newline> Mmus\Pde6d <newline> Mmus\Lpl <newline> Mmus\Lipg	Cele\pdl-1	Drer\lipia <newline> Drer\lipib <newline> Drer\LOC100331214 <newline> Drer\lipca <newline> Drer\pla1a <newline> Drer\lipg <newline> Drer\LOC101884800 <newline> Drer\lpl	Rnor\Pnliprp1 <newline> Rnor\Lipi <newline> Rnor\Pnlip <newline> Rnor\Pnliprp2 <newline> Rnor\Pla1a <newline> Rnor\Liph <newline> Rnor\Lipc <newline> Rnor\Lipg <newline> Rnor\Lpl	Scer\MND1 <newline> Scer\TVP15 <newline> Scer\NSE5	-	Xtro\pnliprp3 <newline> Xtro\pnliprp2 <newline> Xtro\pnliprp2 <newline> Xtro\liph	CG10163	CG10163
FBgn0037027	P	1623688_at	CG3680	FBgn0037027	269.9	4	2.23058	1.4e-07	71.9	4	0.594215	0.000450113	115.95	4	0.958264	0.564877	1	Hsap\CDYL2 <newline> Hsap\ECHDC2 <newline> Hsap\CDYL <newline> Hsap\CDY2B <newline> Hsap\CDY2A <newline> Hsap\CDY1B <newline> Hsap\CDY1 <newline> Hsap\AUH <newline> Hsap\EHHADH <newline> Hsap\ECI1 <newline> Hsap\HIBCH <newline> Hsap\ECHS1 <newline> Hsap\ECI2 <newline> Hsap\HADHA <newline> Hsap\ECHDC1	Mmus\Cdyl2 <newline> Mmus\Echdc2 <newline> Mmus\Cdyl <newline> Mmus\Auh <newline> Mmus\Echdc1 <newline> Mmus\Eci3 <newline> Mmus\Ehhadh <newline> Mmus\Eci1 <newline> Mmus\Echs1 <newline> Mmus\Hibch <newline> Mmus\Hadha <newline> Mmus\Eci2	Cele\B0272.4 <newline> Cele\C32E8.9 <newline> Cele\ech-1.1 <newline> Cele\ech-8 <newline> Cele\ech-9 <newline> Cele\ech-3 <newline> Cele\ech-4 <newline> Cele\ech-1.2 <newline> Cele\ech-5 <newline> Cele\ech-7 <newline> Cele\ech-6	Drer\echdc2 <newline> Drer\cdyl <newline> Drer\zgc:101569 <newline> Drer\auh <newline> Drer\echs1 <newline> Drer\eci1 <newline> Drer\echdc1 <newline> Drer\hadhab <newline> Drer\hadhaa <newline> Drer\ehhadh <newline> Drer\hibch <newline> Drer\eci2	Rnor\Cdyl2 <newline> Rnor\Echdc2 <newline> Rnor\Cdyl <newline> Rnor\Auh <newline> Rnor\Ehhadh <newline> Rnor\Eci1 <newline> Rnor\Echdc1 <newline> Rnor\Eci2 <newline> Rnor\Echs1 <newline> Rnor\Hibch <newline> Rnor\Hadha <newline> Rnor\Eci3 <newline> Rnor\LOC100911186 <newline> Rnor\LOC102551847	Scer\ECI1 <newline> Scer\DCI1 <newline> Scer\EHD3	Spom\chp1 <newline> Spom\SPBC2D10.09	Xtro\echdc2 <newline> Xtro\LOC100135367 <newline> Xtro\auh <newline> Xtro\echs1 <newline> Xtro\hibch <newline> Xtro\eci1 <newline> Xtro\echdc1 <newline> Xtro\eci2 <newline> Xtro\hadha <newline> Xtro\cdyl <newline> Xtro\cdyl2 <newline> Xtro\LOC100490656	CG3680, HIPP1, CG3680, HIPP1, Hipp1, HiPP1	HIPP1	0.712049	0.51674	0.440425	gc_med
FBgn0029882	N	1623702_at	CG3226	FBgn0029882	1044.4	4	1.67694	1.92e-07	465.7	4	0.747752	4.23e-05	708.85	4	1.13817	0.023047	1	Hsap\CACYBP	Mmus\Cacybp	Cele\D1054.3	Drer\cacybp	Rnor\Cacybp <newline> Rnor\Sugt1	Scer\SGT1	Spom\git7	Xtro\cacybp	CG3226, CG3226, Q9W3Y3, CG3226	CG3226	3.10117	1.96464	2.58059	gc_med
FBgn0037611	NotTested	1623726_at	CG11755	FBgn0037611	159.3	4	2.12684	1.07e-05	34.6	4	0.461949	8.57e-05	99.05	4	1.32243	0.0747791	1	Hsap\CDPF1	Mmus\Cdpf1	Cele\D2089.3 <newline> Cele\D2089.8	Drer\si:ch211-239e6.4	Rnor\Cdpf1	-	-	Xtro\cdpf1	CG11755	CG11755	0.192167	0.141451	0.125372	gc_med
FBgn0003751	NotTested	1623731_at	trk	FBgn0003751	90.9	4	2.50413	1.95e-06	5.5	2	0.151515	8.13e-06	5.9	3	0.162534	6.59e-06	0	Hsap\NOG	-	Cele\C02B8.12	Drer\nog5 <newline> Drer\nog1 <newline> Drer\nog3 <newline> Drer\nog2	Rnor\Nog	-	-	Xtro\nog4 <newline> Xtro\nog2 <newline> Xtro\nog	CG5619, trk, fs(2)trunk, CG5619, trk, Trk, trunk	trk	0.26666	0.0112149	0.00155017	gc_med
FBgn0033352	P	1623805_at	CG8232 /// Rcp	FBgn0030801 /// FBgn0033352	164	4	1.99513	0.000266095	17.8	4	0.216545	0.000698471	109.25	4	1.32908	0.0424065	1	Hsap\PAN2 Hsap\REXO1 Hsap\REXO5 Hsap\TREX1 Hsap\ISG20 Hsap\ISG20L2 Hsap\AEN Hsap\TREX2 Hsap\REXO4 Hsap\EQTN	Mmus\Pan2 Mmus\Eqtn Mmus\Trex2 Mmus\Rexo5 Mmus\Isg20 Mmus\Isg20l2 Mmus\Trex1 Mmus\Aen Mmus\Rexo1 Mmus\Rexo4	Cele\panl-2 Cele\Y56A3A.33 Cele\C05C8.5 Cele\pqe-1 Cele\sel-10	Drer\pan2 Drer\rexo1 Drer\isg20l2 Drer\rexo4 Drer\zgc:152968 Drer\isg20	Rnor\Pan2 Rnor\Rexo1 Rnor\Rexo5 Rnor\Isg20l2 Rnor\Trex1 Rnor\Eqtn Rnor\Rexo4 Rnor\Aen	Scer\PAN2 Scer\REX3 Scer\RNH70 Scer\REX4	Spom\ubp13	Xtro\pan2 Xtro\aen Xtro\rexo1 Xtro\LOC100036702 Xtro\rexo5 Xtro\rexo4	CG4875, Rbbp5	Rbbp5	0.366527	0.341391	0.175425	gc_med
FBgn0037555	NotTested	1623806_at	Ada2b	FBgn0037555	363.8	4	2.28518	1.8e-06	37.1	4	0.23304	1.15e-05	116.95	4	0.734611	0.0111027	0	Hsap\TADA2B <newline> Hsap\TADA2A	Mmus\Tada2b <newline> Mmus\Tada2a	Cele\ada-2 <newline> Cele\sqst-5	Drer\tada2b <newline> Drer\tada2a	Rnor\Tada2b <newline> Rnor\Tada2a	Scer\ADA2 <newline> Scer\YOR338W <newline> Scer\FUN19	Spom\ada2 <newline> Spom\laf1 <newline> Spom\laf2	Xtro\tada2b <newline> Xtro\tada2a	CG9638, Ada2b, dAda2b, ada2b, dAda2S, CG9638, ADA2b, BcDNA:LD24527, Ada2S, Ada2b, dAda2B, dADA2b, Ada2B	Ada2b	0.417175	0.272912	0.145534	gc_med
FBgn0003346	NotTested	1623819_at	RanGap	FBgn0003346	560.2	4	2.02971	4.9e-06	222.2	4	0.805072	0.0293304	777.4	4	2.81667	1e-05	0	Hsap\RANGAP1	Mmus\Rangap1	Cele\ran-2	Drer\rangap1b <newline> Drer\rangap1a <newline> Drer\LOC100334101 <newline> Drer\si:dkey-178j11.5 <newline> Drer\LOC100333051 <newline> Drer\LOC100329836	Rnor\Rangap1	Scer\RNA1	Spom\rna1	Xtro\rangap1 <newline> Xtro\LOC733866	CG9999, RanGAP, Sd, SD, dRanGAP, rangap, CG9999, RanGAP, ranGAP, Scl, CT28175, Rangap, Sd-RanGAP, Ran, Sd-RanGap, RanGap1, ranGap, RanGap, RGP1_DROME, dmRanGAP	RanGAP	1.22526	0.527256	0.82425	gc_med
FBgn0039972	NotTested	1623825_s_at	CG17018	FBgn0039972	2294.8	4	2.64988	3.65e-07	70	4	0.0808314	6.84e-06	11.625	4	0.0134238	4.42e-06	1	Hsap\MIR6506 <newline> Hsap\MARF1	Mmus\Marf1	-	Drer\marf1	Rnor\Marf1 <newline> Rnor\LOC103689943 <newline> Rnor\LOC688442 <newline> Rnor\LOC100910288 <newline> Rnor\LOC678813	-	-	Xtro\marf1	CG17018, Marf1, CG17410, BcDNA:RE40762, CG17018, Marf1, MARF1, LKAP	Marf1	0.140745	0	0.00459584	gc_med
FBgn0033890	N	1623830_at	CG13350	FBgn0033890	332.2	4	2.67257	5.52e-07	36.2	4	0.291231	4.19e-05	113.3	4	0.911504	0.49735	1	Hsap\WDHD1 <newline> Hsap\CFAP43	Mmus\Wdhd1	Cele\ctf-4	Drer\wdhd1	Rnor\Wdhd1	Scer\CTF4	Spom\mcl1	Xtro\wdhd1 <newline> Xtro\LOC108645590	CG13350, Ctf4, anon-WO0140519.180, CG13350, Ctf4	Ctf4	0.162543	0.020175	0.0333758	gc_med
FBgn0031799	NotTested	1623837_at	Pez	FBgn0031799	232.8	4	2.63647	2.59e-07	27.6	4	0.312571	1.64e-05	44.6	4	0.505096	0.00070409	0	Hsap\FRMPD2 <newline> Hsap\PTPN3 <newline> Hsap\PTPN13 <newline> Hsap\PTPN21 <newline> Hsap\PTPN4 <newline> Hsap\PTPN14	Mmus\Ptpn13 <newline> Mmus\Ptpn21 <newline> Mmus\Ptpn4 <newline> Mmus\Ptpn14 <newline> Mmus\Ptpn3	Cele\ptp-1 <newline> Cele\eak-6 <newline> Cele\sdf-9 <newline> Cele\moa-1	Drer\ptpn4b <newline> Drer\ptpn4a <newline> Drer\pdzd2 <newline> Drer\ptpn13 <newline> Drer\ptpn21 <newline> Drer\ptpn3 <newline> Drer\frmpd2	Rnor\Ptpn14 <newline> Rnor\Ptpn4 <newline> Rnor\Ptpn3 <newline> Rnor\Ptpn13 <newline> Rnor\Ptpn21	-	-	Xtro\ptpn3 <newline> Xtro\ptpn13 <newline> Xtro\ptpn14 <newline> Xtro\ptpn4 <newline> Xtro\ptpn21	CG9493, Pez, CG9493, PTPD1, Pez, dPez, PEZ	Pez	0.0925545	0.101804	0.075609	soma_med
FBgn0034425	NotTested	1623847_at	CG11906	FBgn0034425	227.9	4	2.39391	1.29e-08	99.3	4	1.04307	0.148806	107.775	4	1.13209	0.0298327	1	Hsap\ZBTB4 <newline> Hsap\ZBTB38 <newline> Hsap\SCRT1 <newline> Hsap\SCRT2 <newline> Hsap\ZNF33A	Mmus\Zfp612 <newline> Mmus\Zbtb4 <newline> Mmus\Scrt2 <newline> Mmus\Zbtb38 <newline> Mmus\Scrt1 <newline> Mmus\Fezf2	Cele\Y37F4.6	Drer\ctcf <newline> Drer\zbtb4 <newline> Drer\si:ch211-261d7.6 <newline> Drer\LOC563292 <newline> Drer\scrt1a <newline> Drer\scrt2 <newline> Drer\vezf1a <newline> Drer\znf576.2 <newline> Drer\scrt1b	Rnor\Zbtb4 <newline> Rnor\Zbtb38 <newline> Rnor\Scrt2 <newline> Rnor\Scrt1 <newline> Rnor\Fezf2	Scer\CRZ1	-	-	CG11906, CG11906, 11906, CG11906	CG11906	0.214734	0.0809211	0.0883599	gc_med
FBgn0036187	P	1623855_s_at	CG11660	FBgn0036187	216.6	4	2.67078	3.91e-08	9.4	2	0.115906	2.49e-07	62	4	0.764488	0.00410104	1	Hsap\RIOK1 <newline> Hsap\RIOK3	Mmus\Riok1 <newline> Mmus\Riok3	Cele\riok-1 <newline> Cele\riok-3 <newline> Cele\try-1	Drer\riok1 <newline> Drer\riok3	Rnor\Riok1 <newline> Rnor\Riok3	Scer\RIO1	Spom\SPAC10F6.10	Xtro\riok1 <newline> Xtro\riok3	CG11660, RIOK1, CG11660, RIOK1, dRIOK1, Rio1	RIOK1	0.453353	0.117319	0.287716	gc_med
FBgn0030433	NotTested	1623859_at	mRpL49	FBgn0030433	462.4	4	1.3596	0.000725746	70.3	4	0.206704	1.64e-06	288.95	4	0.849603	0.188952	0	Hsap\MRPL49	Mmus\Mrpl49	Cele\mrpl-49 <newline> Cele\R11D1.13	Drer\mrpl49	Rnor\Mrpl49	Scer\IMG2	Spom\img2	Xtro\mrpl49	CG4647, mRpL49, MRP-L49, CG4647, BcDNA:RE35556, mRpL49, mRpl49	mRpL49	2.05456	1.39449	2.11426	fc_med
FBgn0032189	NotTested	1623906_at	Ripalpha	FBgn0032189	274.1	4	2.19631	5.28e-06	105.4	4	0.844551	0.0142478	79.875	4	0.640024	5.85e-05	0	Hsap\RPAIN	Mmus\Rpain	-	Drer\rpain	Rnor\Rpain	-	-	Xtro\rpain	CG18145, Ripalpha, CG18145, Ripalpha, dRIPalpha, Tes83	Ripalpha	0.617475	0.178272	0.0942939	gc_med
FBgn0041164	NotTested	1623907_at	armi	FBgn0041164	253.9	4	2.3315	4.86e-05	66.4	4	0.609734	0.00296457	107.5	4	0.987144	0.886414	0	Hsap\CT55 <newline> Hsap\SETX <newline> Hsap\IGHMBP2 <newline> Hsap\MOV10L1 <newline> Hsap\DNA2 <newline> Hsap\HELZ <newline> Hsap\ZNFX1 <newline> Hsap\MOV10 <newline> Hsap\HELZ2 <newline> Hsap\ZGRF1 <newline> Hsap\UPF1	Mmus\4933416I08Rik <newline> Mmus\4930502E18Rik <newline> Mmus\Ighmbp2 <newline> Mmus\Zgrf1 <newline> Mmus\Znfx1 <newline> Mmus\Setx <newline> Mmus\Upf1 <newline> Mmus\Helz <newline> Mmus\Helz2 <newline> Mmus\Dna2 <newline> Mmus\Mov10l1 <newline> Mmus\Mov10	Cele\Y106G6D.5 <newline> Cele\eri-7 <newline> Cele\C41D11.6 <newline> Cele\F53E10.5 <newline> Cele\dna-2 <newline> Cele\K08D10.5 <newline> Cele\C44H9.4 <newline> Cele\smg-2 <newline> Cele\R03D7.2 <newline> Cele\znfx-1 <newline> Cele\Y53F4B.10	Drer\setx <newline> Drer\mov10b.1 <newline> Drer\znfx1 <newline> Drer\dna2 <newline> Drer\helz2 <newline> Drer\upf1 <newline> Drer\si:dkey-97a13.6 <newline> Drer\zgc:154086 <newline> Drer\ighmbp2 <newline> Drer\mov10a <newline> Drer\mov10b.2 <newline> Drer\helz	Rnor\LOC100360296 <newline> Rnor\Zgrf1 <newline> Rnor\Mov10 <newline> Rnor\Setx <newline> Rnor\Helz2 <newline> Rnor\Ighmbp2 <newline> Rnor\Upf1 <newline> Rnor\Helz <newline> Rnor\Mov10l1 <newline> Rnor\Znfx1	Scer\SEN1 <newline> Scer\ECM32 <newline> Scer\HCS1 <newline> Scer\DNA2 <newline> Scer\NAM7	-	Xtro\ighmbp2 <newline> Xtro\znfx1.2 <newline> Xtro\znfx1 <newline> Xtro\dna2 <newline> Xtro\upf1 <newline> Xtro\helz <newline> Xtro\zgrf1 <newline> Xtro\mov10 <newline> Xtro\setx <newline> Xtro\mov10l1 <newline> Xtro\LOC100494487	CG11513, armi, armi, CG11513, Armi, ARMI, APC16	armi	1.09155	2.26869	1.50387	soma_med
FBgn0033557	NotTested	1623924_at	CG12325	FBgn0033557	219	4	2.40924	6.85e-06	17.4	4	0.191419	9.52e-05	132.925	4	1.46232	0.0151738	1	Hsap\PWP2 <newline> Hsap\LOC102724159	Mmus\Pwp2	Cele\F55F8.3 <newline> Cele\B0280.9	Drer\pwp2h	Rnor\Pwp2	Scer\PWP2	Spom\SPBC713.04c	Xtro\pwp2	CG12325	CG12325	0.361909	0.156075	0.359703	gc_med
FBgn0086912	NotTested	1623926_at	mbm	FBgn0086912	449.5	4	2.14969	1.21e-06	31.1	4	0.148733	2.89e-06	174.725	4	0.835605	0.0818616	0	-	-	-	-	-	-	-	-	CG11604, mbm, mbm, CG11604, mus	mbm	0.764906	0.415538	0.868338	fc_med
FBgn0015527	NotTested	1623956_at	bbx /// pen	FBgn0015527 /// FBgn0024251	259.6	4	1.67592	3.83e-05	24.2	4	0.15623	3.2e-06	182.725	4	1.17963	0.0323904	0	Hsap\PUM3	Mmus\Pum3	Cele\puf-12	Drer\pum3	Rnor\Pum3 <newline> Rnor\RGD1308750 <newline> Rnor\LOC100912029	Scer\PUF6	Spom\puf6	Xtro\pum3	CG1685, peng, CG1685, peng, pen	peng	1.37736	0.476276	1.12863	gc_med
FBgn0004650	NotTested	1624058_at	fs(1)N	FBgn0004650	510.2	4	3.88872	1.42e-07	46.8	4	0.356707	0.000424395	1.675	0	0.0127668	3.54e-05	0	Hsap\BSPH1 <newline> Hsap\ELSPBP1	Mmus\Bsph1 <newline> Mmus\Bsph2	-	-	Rnor\Bsph2	-	-	-	CG11411, fs(1)N, fs(1)N, fs(1)Nasrat, fs(1)Nas, CG11411, 8D8.1, EG:8D8.1, fs(1)K1540, fs(1)A371, fs(1)M6, 371, fs(1)[nas], Nas, Fs(1)N, nas	fs(1)N	0.111308	0.00533662	0.000512073	gc_med
FBgn0035407	P	1624062_at	CG14962	FBgn0035407	160.8	4	2.20274	7.19e-06	55	4	0.753425	0.0299509	47	4	0.643836	0.00901707	1	Hsap\ATMIN <newline> Hsap\ZNF580 <newline> Hsap\ZNF581 <newline> Hsap\IKZF5 <newline> Hsap\ZBTB41	Mmus\Atmin <newline> Mmus\Zfp580 <newline> Mmus\Zbtb41	Cele\C34H4.5 <newline> Cele\lsl-1 <newline> Cele\lsy-2 <newline> Cele\zfp-2 <newline> Cele\pag-3	Drer\atmin	Rnor\Zfp580 <newline> Rnor\Atmin <newline> Rnor\Zbtb41	-	-	Xtro\atmin <newline> Xtro\LOC101730373	CG14962, Asciz, Asciz, dASCIZ, CG14962, ASCIZ, CC15, Digitor	Asciz	0.126686	0.03871	0.0484281	gc_med
FBgn0030738	NotTested	1624064_at	CG9915	FBgn0030738	466.1	4	1.88934	1.78e-05	61.1	4	0.247669	2.34e-05	350.9	4	1.42238	0.0024018	1	Hsap\IWS1 <newline> Hsap\TCHHL1 <newline> Hsap\SAMD15	Mmus\Tchhl1 <newline> Mmus\Samd15 <newline> Mmus\Iws1	Cele\F13B12.1	Drer\iws1	Rnor\Iws1	Scer\SPN1	Spom\iws1	Xtro\iws1	CG9915	CG9915	0.87953	0.431674	0.422686	gc_med
FBgn0030081	NotTested	1624103_at	CG7246	FBgn0030081	155.7	4	2.28299	1.51e-07	21.2	4	0.31085	1.48e-07	75.6	4	1.1085	0.28339	1	Hsap\UTP6	Mmus\Utp6	-	Drer\utp6	Rnor\Utp6	Scer\UTP6	Spom\SPBC244.02c	Xtro\utp6	CG7246, CG7246, CG7246, dUTP6, UTP6	CG7246	0.478205	0.132123	0.267899	gc_med
FBgn0034650	NotTested	1624134_a_at	NC2alpha	FBgn0034650	328.4	4	2.33239	9.76e-07	153.5	4	1.0902	0.0181705	154.75	4	1.09908	0.213187	0	Hsap\DRAP1	Mmus\Drap1	Cele\drap-1	Drer\LOC100535468 <newline> Drer\drap1	Rnor\Drap1	Scer\BUR6	Spom\SPCC16C4.22 <newline> Spom\dpb3	Xtro\drap1	CG10318, NC2alpha, dDrap1, Drap1, dDrap1/dNC2a, dDrap, dNC2, CG10318, NC2alpha, NC2, Nc2alpha, Dr1-Drap1	NC2alpha	0.349557	0.252	0.18706	gc_med
FBgn0030855	NotTested	1624138_at	CG5800	FBgn0030855	173.2	4	2.23196	3.08e-06	13.8	3	0.177835	4.02e-07	96.3	4	1.24098	0.00297773	1	Hsap\DDX10 <newline> Hsap\DDX18 <newline> Hsap\ZMPSTE24 <newline> Hsap\DDX1 <newline> Hsap\DDX56 <newline> Hsap\DDX31 <newline> Hsap\DDX51 <newline> Hsap\DDX55 <newline> Hsap\DDX24	Mmus\Ddx10 <newline> Mmus\Ddx31 <newline> Mmus\Ddx51 <newline> Mmus\Ddx55 <newline> Mmus\Ddx56 <newline> Mmus\Ddx1 <newline> Mmus\Ddx24	Cele\Y23H5B.6 <newline> Cele\B0511.6 <newline> Cele\F55F8.2 <newline> Cele\C24H12.4 <newline> Cele\ZK512.2 <newline> Cele\rde-12 <newline> Cele\Y55F3BR.1 <newline> Cele\ZK686.2	Drer\ddx10 <newline> Drer\ddx18 <newline> Drer\ddx31 <newline> Drer\ddx51 <newline> Drer\ddx56 <newline> Drer\ddx55 <newline> Drer\ddx24 <newline> Drer\ddx1	Rnor\Ddx10 <newline> Rnor\Ddx18 <newline> Rnor\LOC100909476 <newline> Rnor\Ddx31 <newline> Rnor\Ddx24 <newline> Rnor\Ddx51 <newline> Rnor\Ddx1 <newline> Rnor\Ddx55 <newline> Rnor\Ddx56	Scer\HCA4	Spom\SPAC1093.05	Xtro\ddx10 <newline> Xtro\ddx18 <newline> Xtro\LOC101735129 <newline> Xtro\LOC101734279 <newline> Xtro\ddx55 <newline> Xtro\ddx51 <newline> Xtro\ddx56 <newline> Xtro\ddx1 <newline> Xtro\ddx24 <newline> Xtro\ddx31	CG5800, CG5800, DmRH14, cg5800, CG5800	CG5800	0.642165	0.189471	0.420419	gc_med
FBgn0024227	NotTested	1624154_at	ial	FBgn0024227	200.8	4	2.20902	6.33e-06	46.4	4	0.510451	0.000527976	240.55	4	2.64631	0.00046274	0	Hsap\AURKA <newline> Hsap\AURKC <newline> Hsap\AURKB <newline> Hsap\PIM2	Mmus\Aurkb <newline> Mmus\Aurka <newline> Mmus\Aurkc <newline> Mmus\Pim2 <newline> Mmus\Gm7207	Cele\air-2 <newline> Cele\air-1	Drer\aurka <newline> Drer\aurkb	Rnor\Aurkb <newline> Rnor\Aurkc <newline> Rnor\Aurka	Scer\IPL1	Spom\ark1	Xtro\aurkb <newline> Xtro\aurka	CG6620, aurB, Aurora-B, aurora B, AurB, IAL1, DmAurB, DmAuroraB, aurB, CG6620, IAL, DmAIRK2, Ial, Aur B, Aurora B, ial, ial/AurB, ABK, Aur, AURKB	aurB	1.26496	0.616734	0.561154	gc_med
FBgn0031848	N	1624160_at	CG11329	FBgn0031848	211.1	4	2.41257	1.4e-05	41.6	4	0.475429	0.000126561	49.9	4	0.570286	0.000154275	1	Hsap\NSMCE1	Mmus\Nsmce1	Cele\T27A3.7 <newline> Cele\T23F6.3	Drer\nsmce1	Rnor\Nsmce1	Scer\NSE1	Spom\nse1	Xtro\nsmce1	CG11329, Nse1, EST2, GM14348, anon-WO0118547.82, NSE1, Nse1, CG11329	Nse1	0.799976	0.180925	0.137528	gc_med
FBgn0040232	NotTested	1624191_at	cmet	FBgn0040232	305.1	4	3.02979	9.52e-05	237.4	4	2.3575	0.00248985	214.05	4	2.12562	0.000589195	0	Hsap\CENPE <newline> Hsap\KIF22 <newline> Hsap\KIF18A <newline> Hsap\KIF6 <newline> Hsap\KIF19 <newline> Hsap\KIF18B <newline> Hsap\MORC3 <newline> Hsap\KIF5B <newline> Hsap\KIF5C <newline> Hsap\KIF5A <newline> Hsap\GOLGB1 <newline> Hsap\GOLGA4 <newline> Hsap\CENPF <newline> Hsap\KIF13A <newline> Hsap\KIF1B <newline> Hsap\KIF13B	Mmus\Cenpe <newline> Mmus\Kif18b <newline> Mmus\Kif18a <newline> Mmus\Kif22 <newline> Mmus\Kif19a <newline> Mmus\Kif6 <newline> Mmus\Morc3 <newline> Mmus\Kif5a <newline> Mmus\Kif5b <newline> Mmus\Kif5c <newline> Mmus\Golgb1 <newline> Mmus\Golga4 <newline> Mmus\Cenpf <newline> Mmus\Kif1a <newline> Mmus\Kif13a <newline> Mmus\Kif13b <newline> Mmus\Kif1b	Cele\klp-13 <newline> Cele\klp-18 <newline> Cele\unc-116 <newline> Cele\che-10 <newline> Cele\golg-4 <newline> Cele\anc-1 <newline> Cele\klp-4 <newline> Cele\unc-104	Drer\cenpe <newline> Drer\kif18a <newline> Drer\si:dkey-26i13.8 <newline> Drer\kif22 <newline> Drer\kif19 <newline> Drer\kif5aa <newline> Drer\kif5c <newline> Drer\kif5bb <newline> Drer\kif5ba <newline> Drer\kif5ab <newline> Drer\kif16bb <newline> Drer\golgb1 <newline> Drer\golga4 <newline> Drer\znf185 <newline> Drer\kif1ab <newline> Drer\kif13bb <newline> Drer\kif1b <newline> Drer\kif1aa <newlin…	Rnor\Cenpe <newline> Rnor\Kif19 <newline> Rnor\Kif18b <newline> Rnor\Kif6 <newline> Rnor\Kif18a <newline> Rnor\Kif22 <newline> Rnor\Kif5c <newline> Rnor\Kif5b <newline> Rnor\Kif5a <newline> Rnor\Golgb1 <newline> Rnor\Cenpf	Scer\KIP2 <newline> Scer\KIP3 <newline> Scer\USO1 <newline> Scer\CIN8 <newline> Scer\SMY1 <newline> Scer\MLP1 <newline> Scer\MLP2	Spom\spo15 <newline> Spom\klp8 <newline> Spom\klp3 <newline> Spom\tea2 <newline> Spom\alm1	Xtro\cenpe <newline> Xtro\kif18b <newline> Xtro\kif18a <newline> Xtro\kif22 <newline> Xtro\kif19 <newline> Xtro\kif5b <newline> Xtro\kif5a <newline> Xtro\kif5c <newline> Xtro\LOC108648793 <newline> Xtro\LOC108648795	CG6392, cmet, CENP-meta, DmCmeta, CENP-E meta, CG6392, l(2)04431, cmet, Cenp-E, CENP-E, CENPmeta, Cenp-meta, Cenp-M, CENP-Meta, CENP-META, Cenp_E, CENPE, Cmet, KIF 10, DmCmet, KIF10	cmet	0.316732	0.153936	0.0452003	gc_med
FBgn0032934	N	1624200_at	CG8679	FBgn0032934	105	4	2.26782	1.7e-05	9.7	2	0.209503	0.000162356	48.15	4	1.03996	0.736269	1	Hsap\ANKRD26 <newline> Hsap\ANKRD30BL <newline> Hsap\ANKRD18A <newline> Hsap\FAM95C <newline> Hsap\ANKRD30A <newline> Hsap\ANKRD30B <newline> Hsap\ANKRD18B <newline> Hsap\ANKRD62 <newline> Hsap\ANKRD20A2 <newline> Hsap\ANKRD20A4 <newline> Hsap\ANKRD20A1 <newline> Hsap\LOC642929 <newline> Hsap\ANKLE1	Mmus\Ankrd36 <newline> Mmus\4932414N04Rik <newline> Mmus\Poteg <newline> Mmus\4931423N10Rik <newline> Mmus\Ccdc144b <newline> Mmus\Ankrd26 <newline> Mmus\Ankle1	Cele\K07D4.2 <newline> Cele\lem-3 <newline> Cele\F44E5.15	Drer\si:ch211-272n13.3 <newline> Drer\zgc:85936	Rnor\Ankrd26 <newline> Rnor\Poteg <newline> Rnor\Ankrd7 <newline> Rnor\Ankle1	-	-	Xtro\ankrd7 <newline> Xtro\ankle1	CG8679, CG8679, CG8679, dLEM3	CG8679	0.148826	0.0574757	0.0740761	gc_med
FBgn0016041	NotTested	1624205_at	Tom40	FBgn0016041	777.6	4	1.47412	0.00108979	87.8	4	0.166445	2.78e-05	434.175	4	0.823081	0.144649	0	Hsap\TOMM40 <newline> Hsap\MIR5187 <newline> Hsap\TOMM40L	Mmus\Tomm40l <newline> Mmus\Tomm40	Cele\tomm-40	Drer\tomm40 <newline> Drer\tomm40l <newline> Drer\si:dkey-71l1.1	Rnor\Tomm40 <newline> Rnor\Tomm40l	Scer\TOM40	Spom\tom40	Xtro\tomm40 <newline> Xtro\tomm40l	CG12157, Tom40, CG12157, dtom40, mit, ms15, l(1)G0216, ms(1)15, Tom40, tom40	Tom40	1.56566	1.3175	2.51676	fc_med
FBgn0052699	NotTested	1624210_at	CG32699	FBgn0052699	204.7	4	2.54602	8.43e-06	2.4	0	0.0298507	0.000110156	37.975	4	0.472326	0.00620339	1	Hsap\LPCAT1 <newline> Hsap\LPCAT4 <newline> Hsap\LPCAT2 <newline> Hsap\AGPAT2 <newline> Hsap\AUP1 <newline> Hsap\AGPAT1 <newline> Hsap\GPAT4 <newline> Hsap\AGPAT3 <newline> Hsap\TMEM68 <newline> Hsap\GPAT3 <newline> Hsap\AGPAT5 <newline> Hsap\LCLAT1 <newline> Hsap\AGPAT4 <newline> Hsap\LPGAT1	Mmus\Lpcat4 <newline> Mmus\Lpcat2 <newline> Mmus\Lpcat2b <newline> Mmus\Lpcat1 <newline> Mmus\Agpat4 <newline> Mmus\Agpat2 <newline> Mmus\Gpat3 <newline> Mmus\Tmem68 <newline> Mmus\Agpat1 <newline> Mmus\Lclat1 <newline> Mmus\Aup1 <newline> Mmus\Agpat3 <newline> Mmus\Agpat5 <newline> Mmus\Lpgat1 <newline> Mmus\Gpat4	Cele\acl-12 <newline> Cele\acl-13 <newline> Cele\acl-11 <newline> Cele\bus-18 <newline> Cele\F44B9.5 <newline> Cele\acl-1 <newline> Cele\M79.2 <newline> Cele\acl-14 <newline> Cele\gon-4 <newline> Cele\acl-5 <newline> Cele\acl-2 <newline> Cele\acl-8 <newline> Cele\Y38C1AA.1	Drer\lpcat1 <newline> Drer\lpcat2 <newline> Drer\lpcat4 <newline> Drer\LOC101884921 <newline> Drer\gpat4 <newline> Drer\agpat9l <newline> Drer\aup1 <newline> Drer\tmem68 <newline> Drer\agpat5 <newline> Drer\agpat2 <newline> Drer\agpat4 <newline> Drer\agpat3 <newline> Drer\lpgat1 <newline> Drer\gpat3 <newline> Drer\LOC100536112	Rnor\Lpcat2 <newline> Rnor\Lpcat4 <newline> Rnor\Lpcat1 <newline> Rnor\Agpat1 <newline> Rnor\Agpat3 <newline> Rnor\Gpat3 <newline> Rnor\LOC317456 <newline> Rnor\Tmem68 <newline> Rnor\Aup1 <newline> Rnor\Agpat4 <newline> Rnor\Gpat4 <newline> Rnor\Agpat2 <newline> Rnor\Agpat5 <newline> Rnor\Lclat1 <newline> Rnor\Lpgat1 <newline> Rnor\Lpcat2b <newline> Rnor\Btbd8	Scer\SCT1 <newline> Scer\CST26 <newline> Scer\SLC1 <newline> Scer\YDR018C <newline> Scer\GPT2 <newline> Scer\LOA1	Spom\vps66	Xtro\lpcat4 <newline> Xtro\lpcat2 <newline> Xtro\lpcat1 <newline> Xtro\gpat3 <newline> Xtro\agpat1 <newline> Xtro\tmem68 <newline> Xtro\agpat4 <newline> Xtro\lpgat1 <newline> Xtro\agpat5 <newline> Xtro\gpat4 <newline> Xtro\agpat3 <newline> Xtro\lclat1 <newline> Xtro\agpat2	CG32699, LPCAT, CG2996, tok-like, CT7882, CG15318, CG18535, LPCAT, CG32699, LPCAT1/2	LPCAT	0.146677	0.254946	0.304388	fc_med
FBgn0039764	NotTested	1624213_at	CG15535	FBgn0039764	236.9	4	2.43724	1.01e-06	51.8	4	0.532922	0.000651649	130.25	4	1.34002	0.089085	1	Hsap\CCDC59	Mmus\Ccdc59	Cele\F10E9.11	Drer\ccdc59	Rnor\Ccdc59	-	Spom\SPAC8C9.07	Xtro\ccdc59	CG15535	CG15535	0.515701	0.462763	0.366386	gc_med
FBgn0034599	NotTested	1624214_at	CG9437	FBgn0034599	123	4	1.40411	0.000762992	168.5	4	1.92352	2.68e-05	88.325	4	1.00828	0.887315	1	-	-	Cele\madf-10 <newline> Cele\madf-9 <newline> Cele\madf-2 <newline> Cele\madf-8 <newline> Cele\madf-3 <newline> Cele\madf-4 <newline> Cele\madf-5	Drer\LOC100330838 <newline> Drer\si:ch73-59f11.3 <newline> Drer\zgc:152938 <newline> Drer\LOC110439798 <newline> Drer\si:zfos-128g4.1 <newline> Drer\si:ch211-207i20.3 <newline> Drer\LOC110438041	-	-	-	Xtro\LOC105945554 <newline> Xtro\LOC101734176	CG9437, hng1, CG9437, hng1	hng1	0.19004	0.146583	0.0867739	gc_med
FBgn0037810	NotTested	1624252_s_at	CG12592 /// sle	FBgn0037810 /// FBgn0037811	829.2	4	2.27427	1.64e-06	949.7	4	2.60477	7.82e-06	629.85	4	1.72751	5.81e-05	1	-	Mmus\Nes	Cele\noah-1 <newline> Cele\cutl-28 <newline> Cele\noah-2	Drer\rpgrb <newline> Drer\rpgra	-	Scer\MRC1	-	-	CG12819, sle, CG12819, sle, CG12819-PA, FBtr0082231, SLE, Sle	sle	0.749362	0.505332	0.486358	gc_med
FBgn0039139	N	1624263_at	CG5933	FBgn0039139	82.8	4	1.52486	0.000537011	113.3	4	2.08656	3.4e-05	99.025	4	1.82366	0.000152333	1	Hsap\METTL3 <newline> Hsap\METTL14	Mmus\Mettl3 <newline> Mmus\Mettl14	-	Drer\mettl3 <newline> Drer\mettl14	Rnor\Mettl3 <newline> Rnor\Mettl14	Scer\IME4 <newline> Scer\KAR4	-	Xtro\mettl3 <newline> Xtro\mettl14	CG5933, Mettl3, IME4, ime4, CG5933, Mta70, MTA70, Mettl3, dIME4, METTL3, Ime4, Dm ime4	Mettl3	0.373923	0.240268	0.161428	gc_med
FBgn0035878	NotTested	1624267_at	CG7182	FBgn0035878	286.8	4	1.74453	1.46e-05	264.8	4	1.61071	5.72e-05	128.7	4	0.782847	0.0402247	1	Hsap\HSPA14 <newline> Hsap\HSPA12B <newline> Hsap\HSPA13 <newline> Hsap\HSPA4L <newline> Hsap\HSPA9 <newline> Hsap\HSPA4 <newline> Hsap\HSPA6 <newline> Hsap\HSPH1 <newline> Hsap\HSPA5 <newline> Hsap\ANKRD45 <newline> Hsap\SLC9C2 <newline> Hsap\HSPA12A <newline> Hsap\HSPA1B <newline> Hsap\HSPA1A <newline> Hsap\HSPA1L <newline> Hsap\HSPA2 <newline> Hsap\HSPA8 <newline> Hsap\HYOU1	Mmus\Hspa14 <newline> Mmus\Hspa8 <newline> Mmus\Hspa1l <newline> Mmus\Hspa4 <newline> Mmus\Hspa9 <newline> Mmus\Hspa13 <newline> Mmus\Hspa12a <newline> Mmus\Ankrd45 <newline> Mmus\Hyou1 <newline> Mmus\Hspa4l <newline> Mmus\Hsph1 <newline> Mmus\Hspa2 <newline> Mmus\Hspa1a <newline> Mmus\Hspa12b <newline> Mmus\Hspa5 <newline> Mmus\Hspa1b	Cele\F44E5.4 <newline> Cele\F44E5.5 <newline> Cele\hsp-70 <newline> Cele\hsp-6 <newline> Cele\F11F1.1 <newline> Cele\stc-1 <newline> Cele\T14G8.3 <newline> Cele\T24H7.2 <newline> Cele\hsp-1	Drer\hspa14 <newline> Drer\hspa9 <newline> Drer\si:ch211-199o1.2 <newline> Drer\hsp70.3 <newline> Drer\hspa5 <newline> Drer\ankrd45 <newline> Drer\hspa4b <newline> Drer\hspa4a <newline> Drer\hsp70l <newline> Drer\hsc70 <newline> Drer\si:dkey-4p15.3 <newline> Drer\hspa13 <newline> Drer\hspa4l <newline> Drer\si:dkey-61p9.6 <newline> Drer\hspa8 <newline> Drer\hyou1 <newline> Drer\hsp70.2 <newline> D…	Rnor\Hspa14 <newline> Rnor\Hsph1 <newline> Rnor\Hspa2 <newline> Rnor\Hspa4l <newline> Rnor\Hspa4 <newline> Rnor\Hspa12a <newline> Rnor\Hspa5 <newline> Rnor\Hspa9 <newline> Rnor\Hspa12b <newline> Rnor\Hyou1 <newline> Rnor\Hspa8 <newline> Rnor\Hspa1l <newline> Rnor\Hspa1a <newline> Rnor\LOC680121	Scer\SSZ1 <newline> Scer\SSA1 <newline> Scer\SSA3 <newline> Scer\SSB1 <newline> Scer\ECM10 <newline> Scer\SSE2 <newline> Scer\SSA4 <newline> Scer\SSC1 <newline> Scer\LHS1 <newline> Scer\KAR2 <newline> Scer\SSA2 <newline> Scer\SSB2 <newline> Scer\SSE1 <newline> Scer\SSQ1	Spom\SPAC57A7.12 <newline> Spom\ssa1 <newline> Spom\sks2 <newline> Spom\lsh1 <newline> Spom\ssa2	Xtro\hspa14 <newline> Xtro\hsp70 <newline> Xtro\hspa9 <newline> Xtro\ankrd45 <newline> Xtro\hspa1a <newline> Xtro\hspa13 <newline> Xtro\hspa1l <newline> Xtro\hspa1b <newline> Xtro\hyou1 <newline> Xtro\hspa12b <newline> Xtro\hspa8 <newline> Xtro\hspa12a <newline> Xtro\hspa5 <newline> Xtro\hsph1 <newline> Xtro\hspa4 <newline> Xtro\hspa2	CG7182	CG7182	1.07513	0.578344	0.993718	gc_med
FBgn0037716	N	1624277_at	CG8273	FBgn0037716	182.3	4	2.51102	6.08e-06	97.4	4	1.3416	0.00788357	73.05	4	1.0062	0.955489	1	Hsap\MIR6501 <newline> Hsap\SON <newline> Hsap\GPATCH2 <newline> Hsap\AGGF1	Mmus\Son <newline> Mmus\Aggf1 <newline> Mmus\Gpatch2	Cele\D1037.1 <newline> Cele\Y55D9A.2	Drer\si:dkey-67c22.2 <newline> Drer\LOC565999 <newline> Drer\gpatch2	Rnor\Son <newline> Rnor\LOC103692307	Scer\SQS1	Spom\SPBC30B4.02c <newline> Spom\SPCC1442.13c	Xtro\son	CG8273, Son, cg8273, Son, dsn, CG8273, dSon	Son	0.492514	0.277828	0.20987	gc_med
FBgn0036366	NotTested	1624289_at	CG10133	FBgn0036366	193.9	4	2.22618	3.7e-06	57	4	0.65442	0.00260983	82.45	4	0.946613	0.598865	1	Hsap\PLA2G4B <newline> Hsap\JMJD7 <newline> Hsap\TYW5 <newline> Hsap\HSPBAP1 <newline> Hsap\HIF1AN <newline> Hsap\KDM8 <newline> Hsap\JMJD7-PLA2G4B	Mmus\Jmjd7 <newline> Mmus\Pla2g4b <newline> Mmus\Kdm8 <newline> Mmus\Hspbap1 <newline> Mmus\Hif1an	-	Drer\jmjd7 <newline> Drer\kdm8 <newline> Drer\tyw5 <newline> Drer\hspbap1 <newline> Drer\hif1an	Rnor\Jmjd7 <newline> Rnor\Tyw5 <newline> Rnor\Hspbap1 <newline> Rnor\Kdm8 <newline> Rnor\Hif1an	-	Spom\jmj4	Xtro\jmjd7 <newline> Xtro\hif1an <newline> Xtro\tyw5 <newline> Xtro\kdm8 <newline> Xtro\hspbap1	CG10133, JMJD7, JMJD7, CG10133	JMJD7	0.439502	0.153516	0.181225	gc_med
FBgn0036062	NotTested	1624291_at	CG6685	FBgn0036062	208.3	4	2.6535	6.68e-06	84.2	4	1.07261	0.350425	77.025	4	0.98121	0.833491	1	-	-	-	-	-	-	-	-	CG6685	CG6685	0.476139	0.140015	0.0496088	gc_med
FBgn0031519	N	1624312_at	CG3326	FBgn0031519	86.8	4	2.25455	7.1e-06	26.2	4	0.680519	0.0133382	15.2	4	0.394805	0.000204621	1	Hsap\FIGNL1 <newline> Hsap\TRIP13 <newline> Hsap\ATAD2B <newline> Hsap\PEX1 <newline> Hsap\SPATA5 <newline> Hsap\NVL <newline> Hsap\PEX6 <newline> Hsap\SPATA5L1 <newline> Hsap\FIGN <newline> Hsap\ATAD1 <newline> Hsap\VCP <newline> Hsap\NSF <newline> Hsap\IQCA1 <newline> Hsap\SPAST <newline> Hsap\IQCA1L <newline> Hsap\KATNAL1 <newline> Hsap\KATNA1 <newline> Hsap\FIGNL2	Mmus\Fignl1 <newline> Mmus\Pex6 <newline> Mmus\Pex1 <newline> Mmus\Trip13 <newline> Mmus\Spast <newline> Mmus\Vcp <newline> Mmus\Nvl <newline> Mmus\Atad1 <newline> Mmus\Iqca1l <newline> Mmus\Nsf <newline> Mmus\Spata5 <newline> Mmus\Iqca <newline> Mmus\Fign <newline> Mmus\Fignl2 <newline> Mmus\Katna1 <newline> Mmus\Katnal1	Cele\figl-1 <newline> Cele\cdc-48.1 <newline> Cele\spas-1 <newline> Cele\prx-1 <newline> Cele\pch-2 <newline> Cele\prx-6 <newline> Cele\nsf-1 <newline> Cele\cdc-48.3 <newline> Cele\mspn-1 <newline> Cele\mac-1 <newline> Cele\ZK938.3 <newline> Cele\mei-1 <newline> Cele\R09E10.5 <newline> Cele\F54D1.6	Drer\fignl1 <newline> Drer\zgc:153738 <newline> Drer\spata5l1 <newline> Drer\si:dkey-157g16.6 <newline> Drer\nsfb <newline> Drer\si:dkey-195m11.8 <newline> Drer\fign <newline> Drer\vcp <newline> Drer\spast <newline> Drer\nvl <newline> Drer\atad1a <newline> Drer\trip13 <newline> Drer\atad1b <newline> Drer\zgc:136908 <newline> Drer\nsfa <newline> Drer\pex6 <newline> Drer\pex1 <newline> Drer\iqca1 <…	Rnor\Fignl1 <newline> Rnor\Nvl <newline> Rnor\Fign <newline> Rnor\Atad1 <newline> Rnor\Iqca1l <newline> Rnor\Trip13 <newline> Rnor\Pex6 <newline> Rnor\Spata5 <newline> Rnor\Pex1 <newline> Rnor\Spast <newline> Rnor\Vcp <newline> Rnor\Spata5l1 <newline> Rnor\Katna1 <newline> Rnor\Katnal1 <newline> Rnor\LOC103690050 <newline> Rnor\LOC100910196	Scer\SAP1 <newline> Scer\YTA6 <newline> Scer\PCH2 <newline> Scer\SEC18 <newline> Scer\CDC48 <newline> Scer\MSP1 <newline> Scer\RIX7 <newline> Scer\AFG2 <newline> Scer\PEX1 <newline> Scer\PEX6	Spom\SPAC328.04 <newline> Spom\SPBC947.01	Xtro\fignl1 <newline> Xtro\spata5 <newline> Xtro\pex1 <newline> Xtro\atad1 <newline> Xtro\spast <newline> Xtro\trip13 <newline> Xtro\fign <newline> Xtro\gcg.2 <newline> Xtro\nvl <newline> Xtro\vcp <newline> Xtro\katnal1 <newline> Xtro\katna1	CG3326, Fign, DmCG3326, CG3326, Fign, fign	Fign	0.236344	0.0419644	0.0181263	gc_med
FBgn0002707	NotTested	1624320_at	mei-9	FBgn0002707	64.2	4	1.92793	6.61e-05	11.3	2	0.339339	2.74e-05	70.05	4	2.1036	0.00196766	0	Hsap\ERCC4 <newline> Hsap\FANCM <newline> Hsap\MUS81	Mmus\Ercc4 <newline> Mmus\Fancm <newline> Mmus\Mus81	Cele\xpf-1 <newline> Cele\mus-81	Drer\ercc4 <newline> Drer\mus81	Rnor\Mus81 <newline> Rnor\Ercc4 <newline> Rnor\Ercc4l1 <newline> Rnor\LOC103693257 <newline> Rnor\LOC103693254	Scer\RAD1 <newline> Scer\MUS81	Spom\rad16	Xtro\ercc4 <newline> Xtro\mus81	CG3697, mei-9, xpf/mei-9, mei9, MEI-9, DhR1, DmXPF, mus(1)110, mus110, CG3697, mei-9, Rad1p, Mei-9	mei-9	0.164996	0.090698	0.0594157	gc_med
FBgn0032197	NotTested	1624330_s_at	CG5694	FBgn0032197	693.4	4	2.25423	3.01e-06	23.7	4	0.0770481	7.54e-06	313.975	4	1.02072	0.767933	1	Hsap\NRF1	Mmus\Nrf1	-	Drer\nrf1	Rnor\Nrf1	-	-	Xtro\nrf1	CG5694, ova, CG5694, ova, Ova, Su(var)2-1	ova	1.2069	0.471784	0.280785	gc_med
FBgn0031851	P	1624335_at	CG11188	FBgn0031851	122.1	4	1.68646	3.35e-07	32.1	4	0.44337	6.46e-06	77.05	4	1.06423	0.170085	1	Hsap\AATF	Mmus\Aatf	Cele\Y73E7A.2	Drer\aatf <newline> Drer\LOC103910010	Rnor\Aatf	Scer\BFR2	Spom\SPAC664.08c	Xtro\aatf	CG11188, Aatf, CG11188, anon-WO0118547.190, Aatf, AATF, Che-1, nutmeg	Aatf	0.76594	0.380956	0.69455	gc_med
FBgn0038964	NotTested	1624345_a_at	Nop56	FBgn0038964	1033.6	4	1.79632	4.52e-05	89.2	4	0.155023	1.96e-05	659.85	4	1.14677	0.105975	0	Hsap\NOP58 <newline> Hsap\PRPF31 <newline> Hsap\NOP56 <newline> Hsap\MIR1292	Mmus\Nop56 <newline> Mmus\Prpf31 <newline> Mmus\Nop58	Cele\nol-56 <newline> Cele\prp-31 <newline> Cele\nol-58	Drer\nop56 <newline> Drer\prpf31 <newline> Drer\nop58	Rnor\Nop56 <newline> Rnor\Nop58	Scer\PRP31 <newline> Scer\NOP58 <newline> Scer\NOP56	Spom\SPBC646.10c	Xtro\prpf31 <newline> Xtro\nop58 <newline> Xtro\nop56	CG13849, Nop56, CG13849, Nop56, nop56, Dnop56, DmNop56	Nop56	5.00398	2.64076	6.60984	fc_med
FBgn0039566	P	1624364_at	CG4849	FBgn0039566	226.2	4	1.57302	2.79e-05	40	4	0.278164	7.28e-06	356.225	4	2.47723	4.18e-05	1	Hsap\EFTUD2 <newline> Hsap\EFL1 <newline> Hsap\EEF2 <newline> Hsap\GFM1	Mmus\Eftud2 <newline> Mmus\Efl1 <newline> Mmus\Eef2 <newline> Mmus\Gfm1	Cele\eftu-2 <newline> Cele\gfm-1 <newline> Cele\F58G1.8 <newline> Cele\K10C3.5 <newline> Cele\eef-2	Drer\eftud2 <newline> Drer\eef2b <newline> Drer\eef2l2 <newline> Drer\gfm1 <newline> Drer\efl1 <newline> Drer\eef2a.2 <newline> Drer\eef2a.1 <newline> Drer\LOC110438493	Rnor\Eftud2 <newline> Rnor\Gfm1 <newline> Rnor\Eef2 <newline> Rnor\Efl1	Scer\SNU114 <newline> Scer\EFT1 <newline> Scer\EFT2 <newline> Scer\MEF2 <newline> Scer\MEF1 <newline> Scer\RIA1	Spom\cwf10	Xtro\eftud2 <newline> Xtro\eef2.1 <newline> Xtro\eef2.2 <newline> Xtro\efl1	CG4849, CG4849, Snu114, CG4849, eftud2, eEF2, EFTUD2	CG4849	0.600498	0.294958	0.326616	gc_med
FBgn0031434	NotTested	1624375_at	CG3227	FBgn0031434	472.6	4	3.33051	2.59e-06	105.6	4	0.744186	0.0115644	267.925	4	1.88813	0.00626955	1	-	-	-	-	-	-	-	-	CG3227, insv, CG3227, BcDNA:RE55538, insv, Insv	insv	0.220501	0.0597369	0.02445	gc_med
FBgn0034924	P	1624381_at	CG17658	FBgn0034924	158.4	4	2.99433	5.28e-05	33.7	4	0.637051	0.00131073	11.25	4	0.212665	1.4e-05	1	Hsap\CHAT	-	-	Drer\mss51 <newline> Drer\LOC103908684	Rnor\Mss51	-	-	Xtro\mss51	CG17658	CG17658	0.186773	0.00451416	0.00585828	gc_med
FBgn0011474	NotTested	1624463_s_at	pr-set7	FBgn0011474	236.2	4	2.9525	7.33e-05	19.5	4	0.24375	0.00375991	130.225	4	1.62781	0.0291898	0	Hsap\KMT5A	Mmus\Kmt5a	Cele\set-1	Drer\kmt5ab <newline> Drer\kmt5aa <newline> Drer\avpr2aa <newline> Drer\si:dkey-23a23.2	Rnor\RGD1561318 <newline> Rnor\Kmt5a <newline> Rnor\RGD1561853	-	Spom\set1	Xtro\kmt5a	CG3307, PR-Set7, PRSET7, PR-Set7, Set8, Set7, PR/SET07, CG3307, dSET8, dSet8, l(3)neo41, pr-Set7, Pr-set-7, PR-SET7, dPR-Set7, pr-set7, SET8, PrSet7, PRSet7, Pr-set7	PR-Set7	0.424938	0.299959	0.248497	gc_med
FBgn0259676	NotTested	1624473_at	DNApol-alpha60	FBgn0259676	197.7	4	1.88286	0.000155817	21.5	4	0.204762	5.61e-05	84.925	4	0.80881	0.167228	0	Hsap\PRIM2 <newline> Hsap\LOC101930420	Mmus\Prim2	Cele\pri-2	Drer\prim2	Rnor\Prim2	Scer\PRI2	Spom\spp2	Xtro\prim2	CG5553, Prim2, Dmpol alpha, pol alpha, DNA polalpha, Pol, DNAprimase, S(faf)240, l(3)j10B2, l(3)77ABe, CG5553, BcDNA:GM13640, DNAprim, GM13640, DNApol-alpha60, Polalpha 60 kDa, polalpha, PRI2, Prim2	Prim2	0.47165	0.0680964	0.119842	gc_med
FBgn0016983	NotTested	1624482_at	smid	FBgn0016983	576.2	4	2.20513	2.86e-06	58.9	4	0.225411	1.07e-05	532.9	4	2.03942	2.34e-05	0	Hsap\NVL <newline> Hsap\TRIP13 <newline> Hsap\ATAD2B <newline> Hsap\PEX1 <newline> Hsap\SPATA5 <newline> Hsap\PEX6 <newline> Hsap\SPATA5L1 <newline> Hsap\FIGN <newline> Hsap\ATAD1 <newline> Hsap\VCP <newline> Hsap\NSF <newline> Hsap\IQCA1 <newline> Hsap\FIGNL1 <newline> Hsap\SPAST <newline> Hsap\IQCA1L	Mmus\Nvl <newline> Mmus\Pex6 <newline> Mmus\Pex1 <newline> Mmus\Trip13 <newline> Mmus\Spast <newline> Mmus\Vcp <newline> Mmus\Atad1 <newline> Mmus\Iqca1l <newline> Mmus\Nsf <newline> Mmus\Spata5 <newline> Mmus\Iqca <newline> Mmus\Fignl1 <newline> Mmus\Fign <newline> Mmus\Fignl2 <newline> Mmus\Spata5l1	Cele\mac-1 <newline> Cele\cdc-48.1 <newline> Cele\spas-1 <newline> Cele\prx-1 <newline> Cele\pch-2 <newline> Cele\figl-1 <newline> Cele\prx-6 <newline> Cele\nsf-1 <newline> Cele\cdc-48.3 <newline> Cele\mspn-1 <newline> Cele\ZK938.3 <newline> Cele\cdc-48.2	Drer\nvl <newline> Drer\fign <newline> Drer\vcp <newline> Drer\spast <newline> Drer\atad1a <newline> Drer\trip13 <newline> Drer\atad1b <newline> Drer\zgc:136908 <newline> Drer\nsfa <newline> Drer\pex6 <newline> Drer\pex1 <newline> Drer\iqca1 <newline> Drer\zgc:153738 <newline> Drer\spata5l1 <newline> Drer\si:dkey-157g16.6 <newline> Drer\fignl1 <newline> Drer\nsfb <newline> Drer\si:dkey-195m11.8 <…	Rnor\Nvl <newline> Rnor\Fignl1 <newline> Rnor\Fign <newline> Rnor\Atad1 <newline> Rnor\Iqca1l <newline> Rnor\Trip13 <newline> Rnor\Pex6 <newline> Rnor\Spata5 <newline> Rnor\Pex1 <newline> Rnor\Spast <newline> Rnor\Vcp <newline> Rnor\Spata5l1 <newline> Rnor\LOC100911599	Scer\RIX7 <newline> Scer\PCH2 <newline> Scer\SEC18 <newline> Scer\CDC48 <newline> Scer\MSP1 <newline> Scer\SAP1 <newline> Scer\AFG2 <newline> Scer\PEX1 <newline> Scer\PEX6 <newline> Scer\YTA6	Spom\SPBC16E9.10c <newline> Spom\cdc48 <newline> Spom\pex6 <newline> Spom\SPBC56F2.07c	Xtro\nvl <newline> Xtro\spata5 <newline> Xtro\pex1 <newline> Xtro\atad1 <newline> Xtro\spast <newline> Xtro\trip13 <newline> Xtro\fign <newline> Xtro\gcg.2 <newline> Xtro\fignl1 <newline> Xtro\vcp <newline> Xtro\spata5l1 <newline> Xtro\pex6	CG8571, smid, l(3)j6B8, l(3)s2898, l(3)j8A6, CG8571, smid, Smid	smid	1.55712	0.877577	0.826954	gc_med
FBgn0023522	NotTested	1624489_a_at	CG11596	FBgn0023522	498.9	4	2.05562	8.52e-05	50.1	4	0.206428	0.000356168	235.1	4	0.968686	0.784654	1	Hsap\CARNMT1	Mmus\Carnmt1	Cele\Y48E1C.2	Drer\carnmt1 <newline> Drer\LOC110439788	Rnor\Carnmt1	Scer\YMR209C <newline> Scer\YNL092W	Spom\SPBC1778.07	Xtro\carnmt1	CG11596, CG11596, EG:39E1.1, CG11596	CG11596	1.49653	0.251089	0.219456	gc_med
FBgn0001180	NotTested	1624490_s_at	hb	FBgn0001180	727.7	4	4.99794	7.43e-08	6.7	4	0.0460165	5.6e-05	11.825	4	0.0812157	7.33e-05	0	Hsap\ZNF770 <newline> Hsap\ZNF444 <newline> Hsap\ZNF576 <newline> Hsap\ZSCAN29 <newline> Hsap\ZNF518B <newline> Hsap\PLAGL2 <newline> Hsap\ZNF274 <newline> Hsap\ZNF18 <newline> Hsap\ZSCAN32 <newline> Hsap\ZIM2 <newline> Hsap\ZNF518A <newline> Hsap\ZKSCAN2 <newline> Hsap\ZNF496 <newline> Hsap\ZSCAN5A <newline> Hsap\ZSCAN5C <newline> Hsap\ZSCAN5B <newline> Hsap\ZNF202 <newline> Hsap\PLAGL1 <newline…	Mmus\Zfp770 <newline> Mmus\Zfp444 <newline> Mmus\Zscan29 <newline> Mmus\Zscan5b <newline> Mmus\Zfp518b <newline> Mmus\Plagl2 <newline> Mmus\Zfp110 <newline> Mmus\Zfp369 <newline> Mmus\Zkscan6 <newline> Mmus\Peg3 <newline> Mmus\Zfp518a <newline> Mmus\Zkscan2 <newline> Mmus\Zkscan17 <newline> Mmus\Zfp202 <newline> Mmus\Plagl1 <newline> Mmus\Zscan18 <newline> Mmus\Zfp446 <newline> Mmus\Plag1 <newlin…	Cele\hbl-1 <newline> Cele\sdz-12 <newline> Cele\zfp-2	Drer\si:ch211-214e3.5 <newline> Drer\plag1 <newline> Drer\plagl2 <newline> Drer\plagx <newline> Drer\znf131 <newline> Drer\zgc:171929 <newline> Drer\rest <newline> Drer\ikzf5 <newline> Drer\wu:fd06e11 <newline> Drer\si:ch211-166g5.4 <newline> Drer\zbtb16b <newline> Drer\LOC100536587 <newline> Drer\znf1001 <newline> Drer\LOC103909095 <newline> Drer\si:ch73-138e16.6 <newline> Drer\si:ch73-299h12.8 …	Rnor\Zfp770 <newline> Rnor\Zfp444 <newline> Rnor\Zscan5b <newline> Rnor\Zfp518b <newline> Rnor\Plagl2 <newline> Rnor\Zfp110 <newline> Rnor\Zfp18 <newline> Rnor\Peg3 <newline> Rnor\Zfp518a <newline> Rnor\Zkscan2 <newline> Rnor\Zfp496 <newline> Rnor\Zfp202 <newline> Rnor\Plagl1 <newline> Rnor\Plag1 <newline> Rnor\Zfp174 <newline> Rnor\Scand1 <newline> Rnor\Rest <newline> Rnor\Zfp131 <newline> Rnor\…	Scer\ADR1	Spom\prz1	Xtro\znf518b <newline> Xtro\ankrd31 <newline> Xtro\plag1 <newline> Xtro\rest <newline> Xtro\ovol2 <newline> Xtro\ovol1 <newline> Xtro\ikzf5 <newline> Xtro\ikzf2 <newline> Xtro\znf84 <newline> Xtro\znf234 <newline> Xtro\gzf1 <newline> Xtro\znf527 <newline> Xtro\znf208 <newline> Xtro\LOC100488817 <newline> Xtro\znf205 <newline> Xtro\zfp1 <newline> Xtro\LOC101732022 <newline> Xtro\znf577	CG9786, hb, hb, Hb, Rg-pbx, hbHLH, Rg-bx, l(3)85Ah, R-pbx, CG9786, Hunchback, HB, Dm-Hb, Dm-hb	hb	0.101525	0	0	gc_med
FBgn0004587	NotTested	1624547_s_at	B52	FBgn0004587	939.9	4	2.08127	1.83e-06	97.5	4	0.215899	2.84e-06	925.95	4	2.05038	0.000123349	0	Hsap\SRSF4 <newline> Hsap\RAVER1 <newline> Hsap\MYEF2 <newline> Hsap\HNRNPM <newline> Hsap\CSTF2T <newline> Hsap\TIAL1 <newline> Hsap\CSTF2 <newline> Hsap\TIA1 <newline> Hsap\SNRNP35 <newline> Hsap\SNRNP70 <newline> Hsap\SRSF9 <newline> Hsap\SRSF6 <newline> Hsap\SRSF1 <newline> Hsap\SRSF5	Mmus\Srsf4 <newline> Mmus\Snrnp35 <newline> Mmus\Srsf9 <newline> Mmus\Cstf2 <newline> Mmus\Snrnp70 <newline> Mmus\Cstf2t <newline> Mmus\Tia1 <newline> Mmus\Tial1 <newline> Mmus\Srsf5 <newline> Mmus\Srsf6 <newline> Mmus\Hnrnpm <newline> Mmus\Srsf1	Cele\rsp-1 <newline> Cele\tiar-3 <newline> Cele\tiar-1 <newline> Cele\R06C1.4 <newline> Cele\rbm-3.1 <newline> Cele\drr-2 <newline> Cele\rbm-3.2 <newline> Cele\rsp-5 <newline> Cele\rsp-2 <newline> Cele\tiar-2 <newline> Cele\rsp-3 <newline> Cele\ztf-4	Drer\srsf4 <newline> Drer\srsf9 <newline> Drer\srsf6a <newline> Drer\tia1l <newline> Drer\srsf6b <newline> Drer\srsf5a <newline> Drer\snrnp70 <newline> Drer\cstf2 <newline> Drer\snrnp35 <newline> Drer\tia1 <newline> Drer\srsf1a <newline> Drer\myef2 <newline> Drer\srsf1b <newline> Drer\hnrnpm <newline> Drer\srsf5b <newline> Drer\tial1	Rnor\Srsf4 <newline> Rnor\Snrnp35 <newline> Rnor\Srsf9 <newline> Rnor\Srsf5 <newline> Rnor\Srsf6 <newline> Rnor\Tial1 <newline> Rnor\Tia1 <newline> Rnor\Snrnp70 <newline> Rnor\Hnrnpm <newline> Rnor\Cstf2 <newline> Rnor\Cstf2t <newline> Rnor\Srsf1	Scer\PIN4 <newline> Scer\NOP6 <newline> Scer\NPL3 <newline> Scer\RNA15 <newline> Scer\PTI1 <newline> Scer\SNP1 <newline> Scer\RIE1 <newline> Scer\HRB1	Spom\srp2 <newline> Spom\tcg1 <newline> Spom\SPAC222.18	Xtro\srsf4 <newline> Xtro\hnrnpm <newline> Xtro\cstf2 <newline> Xtro\krt5.1 <newline> Xtro\raver1 <newline> Xtro\srsf9 <newline> Xtro\snrnp70 <newline> Xtro\srsf6 <newline> Xtro\srsf5 <newline> Xtro\srsf1 <newline> Xtro\tia1 <newline> Xtro\myef2	CG10851, B52, B52/SRp55, SRp55, CG10851, RRM8, dSRp55, E(Dfd), B52/dSRp55, l(3)s2249, rrm8, E726, SR55, Rbp8, RSp55, MabB52, B52, SRSF6	B52	5.29502	3.0596	3.60368	gc_med
FBgn0010287	NotTested	1624550_at	Trf	FBgn0010287	92.4	4	1.55556	0.000197689	108.4	4	1.82492	9.29e-05	59.725	4	1.00547	0.934284	0	Hsap\TBPL1 <newline> Hsap\TBPL2 <newline> Hsap\TBP	Mmus\Tbpl2 <newline> Mmus\Tbp <newline> Mmus\Tbpl1	Cele\tlf-1 <newline> Cele\tbp-1	Drer\tbp <newline> Drer\tbpl2 <newline> Drer\tbpl1	Rnor\Tbp <newline> Rnor\Tbpl1 <newline> Rnor\Tbpl2	Scer\SPT15	Spom\tbp1	Xtro\tbpl1 <newline> Xtro\tbp <newline> Xtro\tbpl2	CG7562, Trf, TRF1, TRF, X70838, dTRF1, Trf1, CG7562, trf, Trf, dTRF-1, trf1	Trf	0.285163	0.1846	0.157954	gc_med
FBgn0004510	NotTested	1624555_at	Ets97D	FBgn0004510	244.6	4	2.52686	5.01e-07	80.8	4	0.834711	0.0225768	107.475	4	1.11028	0.101163	0	Hsap\GABPA <newline> Hsap\FEV <newline> Hsap\ETV5 <newline> Hsap\ETV4 <newline> Hsap\ELK4 <newline> Hsap\ETS2 <newline> Hsap\ETV3 <newline> Hsap\ETS1 <newline> Hsap\ETV2 <newline> Hsap\ETV1 <newline> Hsap\ERG <newline> Hsap\ETV3L <newline> Hsap\FLI1 <newline> Hsap\ERF <newline> Hsap\ELK3	Mmus\Gabpa <newline> Mmus\Elk3 <newline> Mmus\Elk1 <newline> Mmus\Fli1 <newline> Mmus\Etv4 <newline> Mmus\Ets2 <newline> Mmus\Ets1 <newline> Mmus\Erf <newline> Mmus\Fev <newline> Mmus\Elk4 <newline> Mmus\Etv5 <newline> Mmus\Etv1 <newline> Mmus\Etv2 <newline> Mmus\Erg <newline> Mmus\Etv3	Cele\ets-9 <newline> Cele\ets-5 <newline> Cele\lin-1 <newline> Cele\F19F10.1 <newline> Cele\elk-2 <newline> Cele\ets-7 <newline> Cele\ast-1 <newline> Cele\elf-1 <newline> Cele\ets-4 <newline> Cele\svh-5	Drer\gabpa <newline> Drer\etv1 <newline> Drer\etv4 <newline> Drer\etv2 <newline> Drer\fli1a <newline> Drer\erfl3 <newline> Drer\erf <newline> Drer\fev <newline> Drer\elk4 <newline> Drer\elk1 <newline> Drer\LOC100537796 <newline> Drer\erg <newline> Drer\etv5b <newline> Drer\fli1b <newline> Drer\etv5a <newline> Drer\elk3 <newline> Drer\ets2 <newline> Drer\ets1	Rnor\Gabpa <newline> Rnor\Ets2 <newline> Rnor\Etv5 <newline> Rnor\Elk3 <newline> Rnor\Ets1 <newline> Rnor\Elk1 <newline> Rnor\Etv3 <newline> Rnor\Erf <newline> Rnor\Etv4 <newline> Rnor\Etv2 <newline> Rnor\Etv3l <newline> Rnor\Elk4 <newline> Rnor\Etv1 <newline> Rnor\Fli1	-	-	Xtro\gabpa <newline> Xtro\elk4 <newline> Xtro\etv1 <newline> Xtro\etv3 <newline> Xtro\ets1 <newline> Xtro\erg <newline> Xtro\ets2 <newline> Xtro\elk1 <newline> Xtro\etv2 <newline> Xtro\erf <newline> Xtro\elk3	CG6338, Ets97D, Ets, D-elg, elg, DELG, D-Elg, tny, tne, Elg, CG6338, Ets97D, d-elg, Delg, delg	Ets97D	0.378684	0.25899	0.202633	gc_med
FBgn0043455	NotTested	1624613_at	CG5986	FBgn0043455	278.4	4	1.95095	0.00024848	87.1	4	0.610371	0.0165184	195.4	4	1.36931	0.0239573	1	Hsap\SDE2	Mmus\Sde2	Cele\F53F4.14	Drer\sde2	Rnor\Sde2	Scer\PRP9	Spom\sde2	Xtro\sde2	CG5986, CG5986, BEST:LP03871, CG5986	CG5986	2.29656	1.32665	0.911746	gc_med
FBgn0004378	NotTested	1624620_at	Klp61F	FBgn0004378	304.4	4	2.32012	8e-05	79.2	4	0.603659	0.0038552	249.8	4	1.90396	0.000861284	0	Hsap\KIF11 <newline> Hsap\KIF3A	Mmus\Kif11 <newline> Mmus\Kif3a	Cele\bmk-1 <newline> Cele\klp-20	Drer\kif11 <newline> Drer\kif3cb <newline> Drer\kif3a	Rnor\Kif11	Scer\CIN8 <newline> Scer\KIP1	Spom\cut7	Xtro\kif11	CG9191, Klp61F, KLP61f, klp61f, DmKLP61F, KLP61F, CG9191, DmKlp61F, Klp61F/KRP130, KLP61, 6345, KRP[[130]], KRP130, DmKRP130, urcn, KRP[[(130)]], KLP2, urc, l(3)07012, Krp130, Klp2, Klp61F, CG9191-PA, klp61F, Klp61f, l(3)6D283, l(3)Klp61F, Klp 61F, KIF 8, Kin-5, KIF11, Kin5	Klp61F	0.655887	0.290269	0.126284	gc_med
FBgn0011725	NotTested	1624627_s_at	twin	FBgn0011725	865	4	1.52854	0.000462564	1640.9	4	2.89963	2.19e-06	336.225	4	0.594142	0.00268209	0	Hsap\CNOT6L <newline> Hsap\ANGEL1 <newline> Hsap\CNOT6 <newline> Hsap\NOCT <newline> Hsap\PDE12 <newline> Hsap\ANGEL2 <newline> Hsap\LRRC27	Mmus\Cnot6l <newline> Mmus\Angel1 <newline> Mmus\Cnot6 <newline> Mmus\Pde12 <newline> Mmus\Lrrc27 <newline> Mmus\Noct <newline> Mmus\Angel2	Cele\ccr-4 <newline> Cele\pde-12 <newline> Cele\angl-1	Drer\cnot6l <newline> Drer\angel1 <newline> Drer\cnot6b <newline> Drer\cnot6a <newline> Drer\angel2 <newline> Drer\pde12 <newline> Drer\nocta	Rnor\Cnot6l <newline> Rnor\Angel1 <newline> Rnor\Cnot6 <newline> Rnor\Angel2 <newline> Rnor\Noct <newline> Rnor\Lrrc27 <newline> Rnor\Pde12	Scer\CCR4 <newline> Scer\NGL1 <newline> Scer\NGL3 <newline> Scer\NGL2	Spom\ccr4	Xtro\cnot6l <newline> Xtro\pde12 <newline> Xtro\angel2 <newline> Xtro\noct	CG31137, twin, CCR4, ccr4, CG31137, CG17741, CT39331, twn, BEST:GH20274, CG5534, twin, Ccr4, Twin, CCR4/Twin	twin	0.7723	0.526047	0.32282	gc_med
FBgn0011606	NotTested	1624632_at	Klp3A	FBgn0011606	518.3	4	2.44481	3.22e-07	577.3	4	2.72311	5.65e-05	380.675	4	1.79564	0.000736326	0	Hsap\KIF27 <newline> Hsap\KIF21A <newline> Hsap\KIF4A <newline> Hsap\KIF7 <newline> Hsap\KIF4B <newline> Hsap\KIF21B	Mmus\Kif4 <newline> Mmus\Kif21b <newline> Mmus\Kif7 <newline> Mmus\Kif27 <newline> Mmus\Kif21a	Cele\klp-19 <newline> Cele\klp-12 <newline> Cele\vab-8	Drer\kif4 <newline> Drer\kif21a <newline> Drer\kif7 <newline> Drer\LOC100149074 <newline> Drer\kif21b <newline> Drer\si:cabz01066312.1 <newline> Drer\si:ch73-375g18.1	Rnor\Kif4a <newline> Rnor\Kif21b <newline> Rnor\Kif27 <newline> Rnor\Kif21a <newline> Rnor\Kif7 <newline> Rnor\Kif4b	-	-	Xtro\kif21b <newline> Xtro\kif4a <newline> Xtro\kif21a <newline> Xtro\kif7 <newline> Xtro\kif27 <newline> Xtro\LOC100494653	CG8590, Klp3A, mei-352, KLP3A, klp3A, Klp3a, EG:BACR25B3.9, CG8590, DmKlp3A, KLP-3A, DmKLP3A, fs(1)M4, 3A7Kin, BcDNA:LD21815, Klp3A, KIF4, klp3a, Klp 3A, KIF 4A, KIF4A	Klp3A	0.314631	0.150784	0.100205	gc_med
FBgn0032157	N	1624673_at	CG5899	FBgn0032157	261.8	4	1.97884	3.09e-07	36.6	4	0.276644	6.41e-08	214.15	4	1.61867	0.00424222	1	Hsap\SMARCAD1 <newline> Hsap\CHD1L <newline> Hsap\SMARCA5 <newline> Hsap\HELLS <newline> Hsap\BTAF1 <newline> Hsap\SMARCA1	Mmus\Smarcad1 <newline> Mmus\Btaf1 <newline> Mmus\Smarca5 <newline> Mmus\Hells <newline> Mmus\Smarca1 <newline> Mmus\LOC100862470	Cele\M03C11.8 <newline> Cele\btf-1 <newline> Cele\isw-1 <newline> Cele\csb-1	Drer\smarcad1b <newline> Drer\smarcad1a <newline> Drer\smarca5 <newline> Drer\smarca1 <newline> Drer\chd1l <newline> Drer\hells <newline> Drer\btaf1	Rnor\Smarcad1 <newline> Rnor\Btaf1 <newline> Rnor\LOC100911660 <newline> Rnor\Hells <newline> Rnor\Chd1l <newline> Rnor\Smarca1 <newline> Rnor\Smarca5	Scer\FUN30	Spom\fft3 <newline> Spom\fft2 <newline> Spom\fft1	Xtro\smarcad1 <newline> Xtro\smarca5 <newline> Xtro\btaf1 <newline> Xtro\hells <newline> Xtro\smarca1 <newline> Xtro\LOC101732236	CG5899, Etl1, CG5899, Etl1, SMARCAD1, ETL1	Etl1	0.316968	0.228817	0.209509	gc_med
FBgn0035761	NotTested	1624680_a_at	RhoGEF4	FBgn0035761	118.3	4	1.79242	0.000105985	17.1	4	0.259091	0.000106268	273.1	4	4.13788	4.24e-08	0	Hsap\FGD1 <newline> Hsap\FGD3 <newline> Hsap\ARHGEF35 <newline> Hsap\ARHGEF16 <newline> Hsap\ITSN1 <newline> Hsap\PLEKHG6 <newline> Hsap\ARHGEF12 <newline> Hsap\FGD4 <newline> Hsap\PLEKHG5 <newline> Hsap\ARHGEF28 <newline> Hsap\ARHGEF5 <newline> Hsap\NGEF <newline> Hsap\ARHGEF19 <newline> Hsap\FGD2 <newline> Hsap\ARHGEF1 <newline> Hsap\ARHGEF3 <newline> Hsap\PLEKHG7 <newline> Hsap\NET1 <newline> …	Mmus\Arhgef18 <newline> Mmus\Arhgef19 <newline> Mmus\Fgd2 <newline> Mmus\Fgd1 <newline> Mmus\Arhgef2 <newline> Mmus\Arhgef5 <newline> Mmus\Arhgef16 <newline> Mmus\Plekhg6 <newline> Mmus\Arhgef11 <newline> Mmus\Arhgef3 <newline> Mmus\Itsn2 <newline> Mmus\Ngef <newline> Mmus\Arhgef26 <newline> Mmus\Plekhg5 <newline> Mmus\Arhgef1 <newline> Mmus\Net1 <newline> Mmus\Arhgef15 <newline> Mmus\Arhgef28 <n…	Cele\tag-52 <newline> Cele\exc-5 <newline> Cele\ephx-1 <newline> Cele\rhgf-1 <newline> Cele\rhgf-2 <newline> Cele\prhg-1 <newline> Cele\Y105E8A.25 <newline> Cele\tag-77	Drer\arhgef33 <newline> Drer\itsn1 <newline> Drer\arhgef18b <newline> Drer\net1 <newline> Drer\arhgef18a <newline> Drer\fgd1 <newline> Drer\arhgef11 <newline> Drer\akap13 <newline> Drer\arhgef12a <newline> Drer\plekhg5a <newline> Drer\arhgef2 <newline> Drer\fgd4b <newline> Drer\itsn2b <newline> Drer\arhgef19 <newline> Drer\arhgef5 <newline> Drer\ngef <newline> Drer\si:dkey-240h12.3 <newline> Drer…	Rnor\Fgd1 <newline> Rnor\Arhgef3 <newline> Rnor\Akap13 <newline> Rnor\Arhgef26 <newline> Rnor\Ngef <newline> Rnor\Arhgef11 <newline> Rnor\Net1 <newline> Rnor\Arhgef2 <newline> Rnor\Plekhg6 <newline> Rnor\Fgd2 <newline> Rnor\Arhgef5 <newline> Rnor\Arhgef12 <newline> Rnor\Plekhg5 <newline> Rnor\Arhgef28 <newline> Rnor\Arhgef15 <newline> Rnor\Arhgef19 <newline> Rnor\Arhgef18 <newline> Rnor\Fgd3 <new…	Scer\TUS1 <newline> Scer\ROM1 <newline> Scer\ROM2 <newline> Scer\CDC24	Spom\rgf2 <newline> Spom\rgf3 <newline> Spom\rgf1 <newline> Spom\gef2	Xtro\arhgef3.2 <newline> Xtro\akap13 <newline> Xtro\arhgef26 <newline> Xtro\fgd4 <newline> Xtro\ngef <newline> Xtro\itsn1 <newline> Xtro\arhgef28 <newline> Xtro\arhgef12 <newline> Xtro\net1 <newline> Xtro\itsn2 <newline> Xtro\arhgef5 <newline> Xtro\arhgef11 <newline> Xtro\arhgef3.1 <newline> Xtro\plekhg5 <newline> Xtro\plekhg7 <newline> Xtro\arhgef16 <newline> Xtro\arhgef39 <newline> Xtro\fgd3 <n…	CG8606, RhoGEF4, CG8606, RhoGEF4, DRhoGEF4, RhoGEF	RhoGEF4	0.732717	0.205209	0.109212	gc_med
FBgn0024920	NotTested	1624747_at	Ts	FBgn0024920	333.1	4	2.3359	1.46e-06	26.6	4	0.186536	1.23e-06	239.5	4	1.67952	8.37e-06	0	Hsap\TYMS	Mmus\Tyms	Cele\tyms-1	Drer\tyms	Rnor\Tyms	Scer\CDC21	Spom\SPAC15E1.04	Xtro\tyms	CG3181, Ts, CG3181, FBgn0024920, TS, c1.5, anon-23Ca, Ts	Ts	1.43718	0.308101	0.509312	gc_med
FBgn0033741	NotTested	1624750_at	CG8545	FBgn0033741	601.8	4	2.338	1.22e-08	30.8	4	0.119658	1.4e-07	299.125	4	1.1621	0.0108065	1	Hsap\NSUN7 <newline> Hsap\NOP2 <newline> Hsap\NSUN4 <newline> Hsap\NSUN2 <newline> Hsap\NSUN5 <newline> Hsap\NSUN3 <newline> Hsap\NSUN6	Mmus\Nop2 <newline> Mmus\Nsun5 <newline> Mmus\Nsun3 <newline> Mmus\Nsun6 <newline> Mmus\Nsun2 <newline> Mmus\Nsun7	Cele\nol-2 <newline> Cele\Y48G8AL.5 <newline> Cele\nsun-4 <newline> Cele\nsun-5	Drer\nop2 <newline> Drer\nsun5 <newline> Drer\nsun6 <newline> Drer\nsun4 <newline> Drer\nsun3 <newline> Drer\nsun2 <newline> Drer\LOC101882573	Rnor\Nop2 <newline> Rnor\Nsun5 <newline> Rnor\LOC103690007 <newline> Rnor\Nsun4 <newline> Rnor\Nsun7 <newline> Rnor\Nsun2 <newline> Rnor\Nsun6 <newline> Rnor\LOC500881	Scer\NOP2 <newline> Scer\NCL1 <newline> Scer\RCM1	Spom\SPBP8B7.20c	Xtro\nop2 <newline> Xtro\nsun5 <newline> Xtro\nsun3 <newline> Xtro\nsun7 <newline> Xtro\nsun4 <newline> Xtro\nsun2 <newline> Xtro\nsun6	CG8545, CG8545, CG8545, Nol1Nt, NOP2	CG8545	1.14934	0.43749	1.30056	fc_med
FBgn0042112	NotTested	1624765_at	mRpL36	FBgn0042112	228	4	1.26808	0.0154555	142.9	4	0.794772	0.0361663	269.575	4	1.4993	0.0352745	0	Hsap\MRPL36 <newline> Hsap\MOCS3 <newline> Hsap\UBA2 <newline> Hsap\SAE1 <newline> Hsap\UBA6 <newline> Hsap\UBA7 <newline> Hsap\UBA1 <newline> Hsap\ATG7 <newline> Hsap\UBA5 <newline> Hsap\NAE1 <newline> Hsap\UBA3	Mmus\Mrpl36 <newline> Mmus\Uba1 <newline> Mmus\Nae1 <newline> Mmus\Atg7 <newline> Mmus\Uba5 <newline> Mmus\Uba6 <newline> Mmus\Uba7 <newline> Mmus\Uba3 <newline> Mmus\Sae1 <newline> Mmus\Uba2 <newline> Mmus\Mocs3 <newline> Mmus\Uba1y	Cele\mrpl-36 <newline> Cele\aos-1 <newline> Cele\ula-1 <newline> Cele\moc-3 <newline> Cele\uba-2 <newline> Cele\atg-7	Drer\mrpl36 <newline> Drer\mocs3 <newline> Drer\sae1 <newline> Drer\nae1 <newline> Drer\uba1 <newline> Drer\uba3 <newline> Drer\uba7 <newline> Drer\uba2	Rnor\Mrpl36 <newline> Rnor\LOC100910528 <newline> Rnor\Uba5 <newline> Rnor\Uba3 <newline> Rnor\Sae1 <newline> Rnor\Mocs3 <newline> Rnor\Uba2 <newline> Rnor\Uba1 <newline> Rnor\Uba6 <newline> Rnor\Nae1 <newline> Rnor\Uba7 <newline> Rnor\Atg7	Scer\RTC6 <newline> Scer\UBA2 <newline> Scer\ATG7 <newline> Scer\UBA1 <newline> Scer\UBA4 <newline> Scer\ULA1 <newline> Scer\UBA3 <newline> Scer\AOS1	Spom\SPBC83.06c	Xtro\sae1 <newline> Xtro\LOC100495145 <newline> Xtro\nae1 <newline> Xtro\mocs3 <newline> Xtro\uba3 <newline> Xtro\uba6 <newline> Xtro\uba5 <newline> Xtro\uba2	CG18767, mRpL36, BcDNA:GM01757, CG18767, mRpL36, RpL36	mRpL36	2.26935	1.01857	1.56443	gc_med
FBgn0020261	NotTested	1624778_at	pcm	FBgn0020261	345.3	4	2.00873	0.000349875	214.3	4	1.24666	0.140234	337.125	4	1.96117	0.00150809	0	Hsap\XRN1 <newline> Hsap\XRN2	Mmus\Xrn1 <newline> Mmus\Xrn2	Cele\xrn-1 <newline> Cele\xrn-2	Drer\xrn1 <newline> Drer\xrn2	Rnor\Xrn1 <newline> Rnor\Xrn2 <newline> Rnor\LOC100911537	Scer\XRN1 <newline> Scer\RAT1	Spom\exo2 <newline> Spom\dhp1	Xtro\xrn1 <newline> Xtro\xrn2	CG3291, pcm, XRN1, CG3291, pcm, XRN1/pcm, Xrn1p, Pcm, Xrn1, DmXrn1, dXRN1	pcm	0.352335	0.123649	0.132365	gc_med
FBgn0035524	NotTested	1624779_at	CG11583	FBgn0035524	391.6	4	1.74588	1.61e-05	53.6	4	0.238966	1.29e-05	206	4	0.918413	0.288019	1	Hsap\BRIX1	Mmus\Brix1	Cele\K12H4.3 <newline> Cele\Y54E10A.10	Drer\bxdc2	Rnor\Brix1	Scer\BRX1	Spom\brx1	Xtro\brix1	CG11583, CG11583, CG32253, CG11583, dBRX1	CG11583	1.2309	0.67394	1.94113	fc_med
FBgn0041709	NotTested	1624806_at	yellow-g	FBgn0041709	899.1	4	2.10463	0.0240811	0.6	0	0.00140449	0.01324	2.3	0	0.00538389	0.0134718	0	Hsap\RGN	Mmus\Rgn	-	Drer\rgn	Rnor\Rgn	Scer\YBR053C	-	Xtro\rgn	CG5717, yellow-g, CG5717, yellow-g, yell-g, g, yellow-G	yellow-g
FBgn0052774	NotTested	1624810_at	Muc4B	FBgn0052774	237.7	4	2.50474	0.0198012	13	2	0.136986	0.0439363	1.95	0	0.0205479	0.0271804	0	Hsap\C11orf24	-	-	-	Rnor\RGD1311946	-	Spom\SPAPB1A10.13	-	CG32774, Muc4B, CG15575, CG15574, Muc4B, CG32774, muc4B	Muc4B	0	0	0	gc_med
FBgn0054008	NotTested	1624813_s_at	CG34008	FBgn0054008	101.5	4	2.43405	2.67e-06	26.1	4	0.625899	0.00278697	74.5	4	1.78657	0.00273367	1	-	-	Cele\C56G2.5	-	-	-	-	-	CG34008, CG34008, CG34008, BP1002	CG34008	0.56876	0.0805322	0.0344668	gc_med
FBgn0010278	NotTested	1624815_at	Ssrp	FBgn0010278	404.7	4	2.35565	9.22e-06	107.4	4	0.625146	0.00125	413.25	4	2.40541	7.25e-06	0	Hsap\SP140L <newline> Hsap\SSRP1	Mmus\Ssrp1	Cele\hmg-4 <newline> Cele\hmg-3	Drer\ssrp1a <newline> Drer\ssrp1b	Rnor\Ssrp1	Scer\POB3 <newline> Scer\RTT106	Spom\pob3	Xtro\ubtf <newline> Xtro\ssrp1	CG4817, Ssrp, ssrp, SSRP1, dSSRP1, SSRP, dSSRP, DssRP, Cf5, CG4817, Ssrp, dSsrp	Ssrp	1.19269	0.620099	0.537475	gc_med
FBgn0040534	P	1624847_at	CG11985	FBgn0040534	486.2	4	1.68061	0.000101837	246.2	4	0.85102	0.0757795	628.125	4	2.17119	0.000117661	1	Hsap\SF3B5	Mmus\Sf3b5	Cele\moa-2	Drer\sf3b5	Rnor\Sf3b5	Scer\YSF3	Spom\sab10	Xtro\sf3b5	CG11985, Sf3b5, CG11985, sf3b5, Sf3b5, SF3B5	Sf3b5	0.858549	0.55632	0.445401	gc_med
FBgn0028525	NotTested	1624856_at	c(2)M	FBgn0028525	167.6	4	3.82648	1.07e-08	12.5	4	0.285388	4.62e-05	4.125	3	0.0941781	2.82e-05	0	-	-	-	-	-	-	-	-	CG4249, c(2)M, C(2)M, mei-910, MEI-910, DS02740.10, BG:DS02740.10, CG4249, c(2)M, c(2)m	c(2)M	0.208351	0	0.00145446	gc_med
FBgn0037878	P	1624858_at	CG6693	FBgn0037878	473.3	4	1.93896	2.99e-06	510.3	4	2.09054	4.17e-06	463.875	4	1.90035	0.000419247	1	Hsap\DNAJC9 <newline> Hsap\DNAJC17 <newline> Hsap\DNAJC12 <newline> Hsap\DNAJC15 <newline> Hsap\DNAJC19 <newline> Hsap\DNAJC30 <newline> Hsap\DNAJC4	Mmus\Dnajc9 <newline> Mmus\Dnajc19 <newline> Mmus\Dnajc15 <newline> Mmus\Dnajc12 <newline> Mmus\Dnajc4 <newline> Mmus\Dnajc30 <newline> Mmus\Dnajc17	Cele\dnj-7 <newline> Cele\dnj-28 <newline> Cele\dnj-2 <newline> Cele\C47A4.1 <newline> Cele\K07F5.16 <newline> Cele\dnj-21 <newline> Cele\dnj-22 <newline> Cele\dnj-23	Drer\dnajc9 <newline> Drer\dnajc15 <newline> Drer\dnajc19 <newline> Drer\LOC100333185 <newline> Drer\dnajc30b <newline> Drer\dnajc12 <newline> Drer\dnajc4	Rnor\Dnajc9 <newline> Rnor\Dnajc17 <newline> Rnor\Dnajc15 <newline> Rnor\Dnajc4 <newline> Rnor\Dnajc30 <newline> Rnor\Dnajc19	Scer\MDJ2 <newline> Scer\DJP1 <newline> Scer\CAJ1 <newline> Scer\PAM18	Spom\SPAC1071.09c	Xtro\dnajc4 <newline> Xtro\dnajc9 <newline> Xtro\dnajc19 <newline> Xtro\dnajc15 <newline> Xtro\dnajc17	CG6693	CG6693	2.17778	0.523658	0.270124	gc_med
FBgn0038011	NotTested	1624882_at	CG4066	FBgn0038011	80.4	4	4.54237	0.00103881	3.1	0	0.175141	0.00118648	2.325	1	0.131356	0.00247459	1	-	-	-	-	-	-	-	-	CG4066	CG4066	0	0	0	gc_med
FBgn0027259	NotTested	1624897_at	Kmn1	FBgn0027259	81.8	4	1.32149	0.00245604	21.3	4	0.344103	6.72e-05	188.85	4	3.05089	0.00234305	0	-	-	-	-	-	-	-	-	CG1558, Kmn1, CG1558, CT4038, anon-WO03040301.201, Nsl1, Kmn1, l(1)G0237, dmNsl1R, nsl1	Kmn1	0.523965	0.149084	0.12018	gc_med
FBgn0032907	NotTested	1624901_at	CG9272	FBgn0032907	181.9	4	2.14505	3.59e-05	97.2	4	1.14623	0.243563	54	4	0.636792	0.0091582	1	Hsap\NTHL1	Mmus\Nthl1	Cele\nth-1	Drer\nthl1	Rnor\Nthl1	Scer\NTG2 <newline> Scer\NTG1	Spom\nth1	Xtro\nthl1 <newline> Xtro\LOC100488928	CG9272, CG9272, CG9272, 9272, Nthl1, Nth1, NTHL1	CG9272	0.778268	0.201433	0.0709521	gc_med
FBgn0011818	NotTested	1624913_s_at	oaf	FBgn0011818	167.3	4	1.75	4.33e-05	269.2	4	2.8159	2.94e-05	43.85	4	0.458682	0.00036312	0	Hsap\OAF	Mmus\Oaf	-	Drer\oafb <newline> Drer\oafa	Rnor\Oaf	-	-	Xtro\oaf	CG9884, oaf, l(2)22Fb, tnd, l(2)ND1, CG9884, oaf, out at first	oaf	0.447486	0.278557	0.157565	gc_med
FBgn0032620	NotTested	1624937_at	CG12288	FBgn0032620	450.9	4	2.89409	8.5e-07	18.2	4	0.116816	3.5e-06	108.025	4	0.693357	0.0108765	1	Hsap\RALY <newline> Hsap\DAZL <newline> Hsap\EIF4H <newline> Hsap\ZCRB1 <newline> Hsap\TRA2A <newline> Hsap\HNRNPD <newline> Hsap\BOLL <newline> Hsap\HNRNPA0 <newline> Hsap\HNRNPA1 <newline> Hsap\HNRNPA2B1 <newline> Hsap\HNRNPA1L2 <newline> Hsap\HNRNPAB <newline> Hsap\TRNAU1AP <newline> Hsap\RBM3 <newline> Hsap\HNRNPA3 <newline> Hsap\RBM34 <newline> Hsap\EIF4B <newline> Hsap\SRSF12 <newline> Hsap…	Mmus\Hnrnpa0 <newline> Mmus\Dazl <newline> Mmus\Larp7 <newline> Mmus\Trnau1ap <newline> Mmus\Tra2a <newline> Mmus\Rbm3 <newline> Mmus\Hnrnpa1 <newline> Mmus\Rbm34 <newline> Mmus\Eif4h <newline> Mmus\Raly <newline> Mmus\Gm9833 <newline> Mmus\Srsf12 <newline> Mmus\Zcrb1 <newline> Mmus\Boll <newline> Mmus\Cirbp <newline> Mmus\Srsf10 <newline> Mmus\Ralyl <newline> Mmus\Hnrnpab <newline> Mmus\Hnrnpc <…	Cele\slrp-1 <newline> Cele\rbm-34 <newline> Cele\tdp-1 <newline> Cele\daz-1 <newline> Cele\H28G03.1 <newline> Cele\ZK616.61 <newline> Cele\T07F10.3 <newline> Cele\sart-3 <newline> Cele\EEED8.4	Drer\hnrnpdl <newline> Drer\tra2a <newline> Drer\larp7 <newline> Drer\ncl <newline> Drer\tra2b <newline> Drer\rbm34 <newline> Drer\trnau1apa <newline> Drer\hnrnpa0l <newline> Drer\hnrnpa1b <newline> Drer\zgc:55733 <newline> Drer\zcrb1 <newline> Drer\hnrnpc <newline> Drer\trnau1apb <newline> Drer\hnrnpa3 <newline> Drer\raly <newline> Drer\cirbpa <newline> Drer\hnrnpabb <newline> Drer\srsf10a <newl…	Rnor\Tra2b <newline> Rnor\Hnrnpdl <newline> Rnor\Hnrnpab <newline> Rnor\Zcrb1 <newline> Rnor\Myef2 <newline> Rnor\Rbm3 <newline> Rnor\Tra2a <newline> Rnor\Eif4b <newline> Rnor\Hnrnpa2b1 <newline> Rnor\Ralyl <newline> Rnor\Slirp <newline> Rnor\Boll <newline> Rnor\Cirbp <newline> Rnor\Raly <newline> Rnor\Rbm34 <newline> Rnor\Eif4h <newline> Rnor\Hnrnpd <newline> Rnor\Hnrnpa1 <newline> Rnor\Hnrnpc <…	Scer\MUD1 <newline> Scer\NGR1 <newline> Scer\GBP2 <newline> Scer\LHP1 <newline> Scer\CWC2 <newline> Scer\WHI4 <newline> Scer\NAM8 <newline> Scer\NAB6 <newline> Scer\HRB1 <newline> Scer\PUB1 <newline> Scer\WHI3 <newline> Scer\NOP12 <newline> Scer\MRN1 <newline> Scer\NAB3 <newline> Scer\TIF3 <newline> Scer\NOP13	Spom\rnp24 <newline> Spom\nop12	Xtro\hnrnpa3 <newline> Xtro\eif4b <newline> Xtro\hnrnpa0 <newline> Xtro\rbm34 <newline> Xtro\hnrnpab <newline> Xtro\zcrb1 <newline> Xtro\tra2a <newline> Xtro\tra2b <newline> Xtro\hnrnpa2b1 <newline> Xtro\hnrnpd <newline> Xtro\hnrnpdl <newline> Xtro\trnau1ap <newline> Xtro\eif4h <newline> Xtro\raly <newline> Xtro\hnrnpa1 <newline> Xtro\larp7 <newline> Xtro\dazl <newline> Xtro\srsf10 <newline> Xtro…	CG12288, CG12288, cg12288, CG12288, RBM34	CG12288	0.984577	0.29747	0.708219	gc_med
FBgn0050169	NotTested	1624941_at	Brca2	FBgn0050169	238.7	4	2.96891	2.47e-06	25.3	4	0.314677	0.000224218	89.125	4	1.10852	0.360198	0	Hsap\BRCA2	Mmus\Brca2	-	Drer\brca2	Rnor\Brca2	-	-	Xtro\brca2	CG30169, Brca2, CG13584, CG13583, BcDNA:SD25109, brca2, Dmbrca2, Brca2, CG30169, 30169, dmbrca2, BRCA2, brca	Brca2	0.13148	0.047108	0.0380149	gc_med
FBgn0037739	NotTested	1624948_at	CG12948	FBgn0037739	278	4	2.1189	2.49e-06	37.1	4	0.282774	5.8e-06	217.4	4	1.65701	0.00182522	1	Hsap\C14orf119	Mmus\1700123O20Rik	-	Drer\si:ch211-14a17.11	Rnor\RGD1308430 <newline> Rnor\LOC100363043	-	-	Xtro\c14orf119	CG12948	CG12948	1.53954	0.570265	0.425677	gc_med
FBgn0038549	NotTested	1624963_at	CG17802	FBgn0038549	147.4	4	2.70459	1.05e-05	15.8	4	0.289908	7.72e-05	25.25	4	0.463303	0.00212549	1	Hsap\ZNF773 <newline> Hsap\ZFP69B <newline> Hsap\ZNF202 <newline> Hsap\ZSCAN16 <newline> Hsap\ZNF263 <newline> Hsap\ZNF641 <newline> Hsap\ZNF485 <newline> Hsap\MZF1 <newline> Hsap\ZNF582 <newline> Hsap\ZSCAN20 <newline> Hsap\ZNF19 <newline> Hsap\ZNF557 <newline> Hsap\ZKSCAN7 <newline> Hsap\ZNF701 <newline> Hsap\ZNF660-ZNF197 <newline> Hsap\ZNF620 <newline> Hsap\ZNF274 <newline> Hsap\ZKSCAN8 <newl…	Mmus\Zscan5b <newline> Mmus\Zfp369 <newline> Mmus\Zfp110 <newline> Mmus\Zfp24 <newline> Mmus\Zfp445 <newline> Mmus\Zfp518b <newline> Mmus\Plag1 <newline> Mmus\Zfp341 <newline> Mmus\Zfat <newline> Mmus\Zbtb38 <newline> Mmus\Zfp513 <newline> Mmus\Zbtb4 <newline> Mmus\Fezf2 <newline> Mmus\Gm32687 <newline> Mmus\Zfp507 <newline> Mmus\Rbak	Cele\klf-3 <newline> Cele\ztf-23 <newline> Cele\Y37F4.6 <newline> Cele\M03D4.4 <newline> Cele\blmp-1 <newline> Cele\zfp-2	Drer\znf341 <newline> Drer\plag1 <newline> Drer\zfat <newline> Drer\LOC563292 <newline> Drer\zbtb4 <newline> Drer\si:ch211-261d7.6 <newline> Drer\gfi1ab <newline> Drer\znf576.2 <newline> Drer\zbtb41 <newline> Drer\znf770 <newline> Drer\zgc:174224 <newline> Drer\si:ch211-241b2.4 <newline> Drer\si:ch211-79k12.2 <newline> Drer\zgc:165514 <newline> Drer\si:ch211-148l7.4 <newline> Drer\si:ch211-216l23…	Rnor\Plag1 <newline> Rnor\Zfat <newline> Rnor\Zbtb38 <newline> Rnor\Zfp646 <newline> Rnor\Zbtb4 <newline> Rnor\Fezf2 <newline> Rnor\Zfp521 <newline> Rnor\Plagl1 <newline> Rnor\Zfp507	Scer\CRZ1 <newline> Scer\AZF1	Spom\ace2	Xtro\zbtb26 <newline> Xtro\plag1 <newline> Xtro\znf341 <newline> Xtro\znf711 <newline> Xtro\zbtb38 <newline> Xtro\patz1	CG17802, Nnk, CG17802, Nnk	Nnk	0.270918	0.101917	0.0647251	gc_med
FBgn0000996	NotTested	1624994_at	dup	FBgn0000996	1105.8	4	2.42234	7.72e-06	40.4	4	0.0884995	2.12e-05	376.4	4	0.824535	0.193331	0	Hsap\CDT1	Mmus\Cdt1	Cele\cdt-1	Drer\cdt1	Rnor\Cdt1	-	Spom\cdt1	Xtro\cdt1	CG8171, dup, CDT1, Cdt1, Dup, DUP/CDT1, CDT1/DUP, fs(2)PA77, DUP, cdt1/dup, CG8171, l(2)k03308, l(2)51Ec, 19k, fs(2)ltoPA77, fs(2)51Fa, anon-WO0257455.31, dup, cdt1	dup	0.352844	0.146367	0.242106	gc_med
FBgn0026361	NotTested	1624997_s_at	2023-09-05	FBgn0026361	102.4	4	1.96923	1.41e-06	18.3	4	0.351923	1.49e-05	84.65	4	1.62788	0.000823011	0	Hsap\SEPTIN10 <newline> Hsap\SEPTIN11 <newline> Hsap\SEPTIN12 <newline> Hsap\SEPTIN1 <newline> Hsap\SEPTIN6 <newline> Hsap\SEPTIN8 <newline> Hsap\SEPTIN14 <newline> Hsap\SEPTIN3 <newline> Hsap\SEPTIN7 <newline> Hsap\SEPTIN9 <newline> Hsap\SEPTIN5 <newline> Hsap\SEPTIN4 <newline> Hsap\TMEM250 <newline> Hsap\SEPTIN2	Mmus\Sept10 <newline> Mmus\Sept4 <newline> Mmus\Sept3 <newline> Mmus\Sept2 <newline> Mmus\Sept14 <newline> Mmus\Sept9 <newline> Mmus\Sept5 <newline> Mmus\Sept11 <newline> Mmus\Sept1 <newline> Mmus\Sept6 <newline> Mmus\Sept8 <newline> Mmus\Sept7 <newline> Mmus\Sept12	Cele\unc-61 <newline> Cele\unc-59	Drer\sept10 <newline> Drer\sept4a <newline> Drer\sept5a <newline> Drer\sept8b <newline> Drer\zgc:63587 <newline> Drer\sept15 <newline> Drer\zgc:162239 <newline> Drer\sept3 <newline> Drer\sept9b <newline> Drer\sept7b <newline> Drer\sept4b <newline> Drer\sept7a <newline> Drer\sept8a <newline> Drer\sept2 <newline> Drer\sept5b <newline> Drer\sept6 <newline> Drer\sept12 <newline> Drer\sept9a	Rnor\Sept10 <newline> Rnor\Sept3 <newline> Rnor\Sept5 <newline> Rnor\Sept4 <newline> Rnor\Tmem250 <newline> Rnor\Sept2 <newline> Rnor\Sept1 <newline> Rnor\Sept12 <newline> Rnor\Sept14 <newline> Rnor\Sept6 <newline> Rnor\Sept11 <newline> Rnor\Sept8 <newline> Rnor\Pth <newline> Rnor\Sept7 <newline> Rnor\LOC103693480 <newline> Rnor\LOC100910754 <newline> Rnor\Sept9 <newline> Rnor\LOC102550225	Scer\CDC10 <newline> Scer\SHS1 <newline> Scer\SPR28 <newline> Scer\CDC12 <newline> Scer\CDC11 <newline> Scer\CDC3 <newline> Scer\SPR3	Spom\spn2 <newline> Spom\spn4 <newline> Spom\spn1 <newline> Spom\spn3 <newline> Spom\spn6	Xtro\sept10 <newline> Xtro\sept6 <newline> Xtro\sept12 <newline> Xtro\sept2 <newline> Xtro\sept9 <newline> Xtro\sept7 <newline> Xtro\sept11 <newline> Xtro\sept3 <newline> Xtro\sept8 <newline> Xtro\sept5 <newline> Xtro\sept2-a <newline> Xtro\sept4	CG2916, Septin5, CG2916, Sep, sep5, Sep5, dSEPT5, Septin5	Septin5
FBgn0030365	NotTested	1625006_at	Tango4	FBgn0030365	266.8	4	2.04601	2.42e-05	21.5	4	0.164877	2.42e-06	223.725	4	1.71568	0.000795744	0	Hsap\PLRG1	Mmus\Plrg1	Cele\plrg-1	Drer\plrg1	Rnor\Plrg1	Scer\PRP46 <newline> Scer\TUP1	Spom\prp5	Xtro\plrg1	CG1796, Tango4, CG1796, Tango4, TANGO4, tango4	Tango4	1.0847	0.48807	0.623082	gc_med
FBgn0061476	NotTested	1625024_at	zwilch	FBgn0061476	306.5	4	2.67219	1.67e-05	121	4	1.05493	0.555288	163.175	4	1.42262	0.00607357	0	Hsap\ZWILCH	Mmus\Zwilch	Cele\zwl-1	Drer\zwilch	Rnor\Zwilch	-	-	Xtro\zwilch	CG18729, Zwilch, CG18729, CG18639, zwilch, Zwilch	Zwilch	0.144164	0.14102	0.0392099	gc_med
FBgn0019686	NotTested	1625038_s_at	lok	FBgn0019686	1511	4	2.12637	2.68e-08	44.7	4	0.0629046	1.59e-09	128.275	4	0.180516	1.04e-08	0	Hsap\CHEK2 <newline> Hsap\STK33 <newline> Hsap\PSKH1	Mmus\Chek2 <newline> Mmus\Stk33 <newline> Mmus\Pskh1	Cele\chk-2 <newline> Cele\T08D2.7 <newline> Cele\dkf-2 <newline> Cele\zyg-8 <newline> Cele\pdk-1	Drer\chek2 <newline> Drer\stk33 <newline> Drer\pskh1	Rnor\Chek2 <newline> Rnor\Stk33	Scer\DUN1 <newline> Scer\RAD53 <newline> Scer\MEK1 <newline> Scer\RCK1	Spom\cds1 <newline> Spom\cmk2 <newline> Spom\srk1 <newline> Spom\mek1	Xtro\chek2 <newline> Xtro\LOC105946289 <newline> Xtro\pskh1	CG10895, lok, CHK-2, chk2, CHK2, chk2/lok, mnk, Chk2, MNK, DmCHk2, chk, Dmchk2, DmChk2, Dmnk, 38B.4, LOKI/CHK2, CG10895, Dmnk-S, Dmnk-L, lok, loki, Dmnk/DChk2, 10895, Loki, Lok, chk-2, loki, Chk2, Mnk	lok	2.23353	0.542601	0.212911	gc_med
FBgn0041775	NotTested	1625080_at	tral	FBgn0041775	2073.5	4	1.57633	9.51e-05	337.1	4	0.256272	1.59e-05	444.825	4	0.338167	3.13e-05	0	Hsap\LSM14B <newline> Hsap\LSM14A	Mmus\Lsm14b <newline> Mmus\Lsm14a	Cele\car-1	Drer\lsm14b <newline> Drer\lsm14ab <newline> Drer\lsm14aa	Rnor\Lsm14b <newline> Rnor\Lsm14a	Scer\SCD6	Spom\sum2	Xtro\lsm14b <newline> Xtro\lsm14a	CG10686, tral, CG10686, BEST:GH08269, p67, p70, anon-EST:Posey139, anon-WO0172774.89, anon-WO02059370.24, tral, Tral, Scd6p, TRAL, DmLSm15, LSm15, Lsm15	tral	3.61645	2.21763	1.81761	gc_med
FBgn0031498	NotTested	1625081_at	CG17260	FBgn0031498	85.5	4	1.20084	0.00136958	236.8	4	3.32584	2.81e-05	23.8	4	0.33427	0.000106908	1	-	-	-	-	-	-	-	-	CG17260	CG17260	0.114002	0.0933824	0.0527875	gc_med
FBgn0004400	NotTested	1625083_at	rhi	FBgn0004400	274.2	4	2.72294	4.56e-07	14.9	4	0.147964	2.96e-06	4.55	1	0.0451837	2.47e-06	0	Hsap\CBX5 <newline> Hsap\CBX3 <newline> Hsap\MPHOSPH8 <newline> Hsap\CBX1 <newline> Hsap\CDYL <newline> Hsap\CDYL2 <newline> Hsap\CBX6 <newline> Hsap\CBX7 <newline> Hsap\CBX8 <newline> Hsap\CBX4 <newline> Hsap\CBX2	Mmus\Cbx3 <newline> Mmus\Cbx1 <newline> Mmus\Cdyl2 <newline> Mmus\Cdyl <newline> Mmus\Mphosph8 <newline> Mmus\Cbx5 <newline> Mmus\Cbx4 <newline> Mmus\Cbx2 <newline> Mmus\Cbx8 <newline> Mmus\Cbx6 <newline> Mmus\Cbx7	Cele\hpl-2 <newline> Cele\hpl-1 <newline> Cele\cec-3 <newline> Cele\cec-4 <newline> Cele\cec-8 <newline> Cele\cec-6 <newline> Cele\W05F2.8 <newline> Cele\cec-1 <newline> Cele\C35E7.9 <newline> Cele\F36H12.3 <newline> Cele\heri-1 <newline> Cele\C38D4.10 <newline> Cele\H04D03.2 <newline> Cele\cec-5	Drer\cdyl <newline> Drer\mphosph8 <newline> Drer\cbx3a <newline> Drer\cbx1b <newline> Drer\cbx5 <newline> Drer\cbx1a <newline> Drer\cbx3b <newline> Drer\cbx8a <newline> Drer\cbx2 <newline> Drer\cbx7a <newline> Drer\cbx4 <newline> Drer\cbx8b <newline> Drer\cbx7b <newline> Drer\cbx6a	Rnor\Cbx1 <newline> Rnor\Mphosph8 <newline> Rnor\Cbx3 <newline> Rnor\Cbx5 <newline> Rnor\Cdyl <newline> Rnor\Cdyl2 <newline> Rnor\Cbx6 <newline> Rnor\Cbx2 <newline> Rnor\Cbx4 <newline> Rnor\Cbx7 <newline> Rnor\Cbx8 <newline> Rnor\LOC100360260	-	Spom\chp2 <newline> Spom\swi6 <newline> Spom\chp1	Xtro\cbx3 <newline> Xtro\cbx5 <newline> Xtro\cbx1 <newline> Xtro\mphosph8 <newline> Xtro\LOC108646164 <newline> Xtro\cbx7 <newline> Xtro\cbx6 <newline> Xtro\cbx2 <newline> Xtro\cbx4	CG10683, rhi, rno, CG10683, rhi, HP1D, rhino, RHI, Rhi, HP1d, HP1, Rhino, hp1d	rhi	0.739223	0.0067922	0.00308999	gc_med
FBgn0034249	NotTested	1625119_at	RhoGAP54D	FBgn0034249	168.3	4	2.95263	2.29e-06	34.5	4	0.605263	0.00503622	80.05	4	1.40439	0.0408203	0	Hsap\ARHGAP19-SLIT1 <newline> Hsap\ARHGAP19 <newline> Hsap\GMIP <newline> Hsap\CHN2 <newline> Hsap\ARHGAP29 <newline> Hsap\MYO9A <newline> Hsap\CHN1 <newline> Hsap\ARHGAP45 <newline> Hsap\MYO9B <newline> Hsap\SLIT1	Mmus\Arhgap19 <newline> Mmus\Chn2 <newline> Mmus\Arhgap29 <newline> Mmus\Arhgap45 <newline> Mmus\Chn1 <newline> Mmus\Gmip <newline> Mmus\Myo9b <newline> Mmus\Myo9a <newline> Mmus\Stard13	Cele\rga-3 <newline> Cele\chin-1 <newline> Cele\rga-4 <newline> Cele\hum-7 <newline> Cele\spv-1	Drer\arhgap19 <newline> Drer\arhgap29a <newline> Drer\chn2 <newline> Drer\myo9ab <newline> Drer\myo9aa <newline> Drer\chn1 <newline> Drer\myo9b <newline> Drer\arhgap45a <newline> Drer\arhgap45b <newline> Drer\gmip <newline> Drer\arhgap28	Rnor\Arhgap19 <newline> Rnor\Myo9a <newline> Rnor\Chn2 <newline> Rnor\Gmip <newline> Rnor\Arhgap45 <newline> Rnor\Arhgap29 <newline> Rnor\Myo9b <newline> Rnor\Chn1 <newline> Rnor\Arhgap18	Scer\RGA2 <newline> Scer\RGA1	-	Xtro\arhgap19 <newline> Xtro\arhgap45 <newline> Xtro\myo9a <newline> Xtro\arhgap29 <newline> Xtro\chn2 <newline> Xtro\chn1 <newline> Xtro\gmip <newline> Xtro\arhgap28 <newline> Xtro\arhgap18	CG6477, RhoGAP54D, CG6477, RhoGAP54D	RhoGAP54D	0.173439	0.0779707	0.0280004	gc_med
FBgn0032849	NotTested	1625136_s_at	mRpS18B	FBgn0032849	304.3	4	1.6169	5.57e-05	165.5	4	0.879384	0.0900257	267.65	4	1.42216	0.00835143	0	Hsap\MRPS18B <newline> Hsap\MRPS18A	Mmus\Mrps18b <newline> Mmus\Mrps18a	Cele\mrps-18B	Drer\mrps18b	Rnor\Mrps18b <newline> Rnor\Mrps18a	-	-	Xtro\mrps18b	CG10757, mRpS18B, CG10757, 38B.17, MRP-S18-(2), mRpS18b, mRpS18B	mRpS18B	0.67405	0.497477	0.809769	fc_med
FBgn0260741	NotTested	1625137_at	CG3281	FBgn0260741	177.6	4	1.8754	2.81e-06	68.8	4	0.726505	0.000644356	76.875	4	0.811774	0.00678922	1	Hsap\ZNF20 <newline> Hsap\ZNF337 <newline> Hsap\ZNF560 <newline> Hsap\ZNF554 <newline> Hsap\ZNF674 <newline> Hsap\KRBOX4 <newline> Hsap\ZNF749 <newline> Hsap\ZNF425 <newline> Hsap\ZNF805 <newline> Hsap\ZNF599 <newline> Hsap\ZNF264 <newline> Hsap\ZNF550 <newline> Hsap\ZNF620 <newline> Hsap\ZNF684 <newline> Hsap\ZNF559-ZNF177 <newline> Hsap\ZNF177 <newline> Hsap\ZNF77 <newline> Hsap\ZFP69 <newline>…	Mmus\BC025920 <newline> Mmus\Zfp69 <newline> Mmus\Zfp169 <newline> Mmus\Zfp105 <newline> Mmus\Gm12258 <newline> Mmus\Zfp9 <newline> Mmus\2810021J22Rik <newline> Mmus\Zfp329 <newline> Mmus\Zfp566 <newline> Mmus\Zfp82 <newline> Mmus\Zfp248 <newline> Mmus\Zfp37 <newline> Mmus\Zfp266 <newline> Mmus\Zfp90 <newline> Mmus\Zfp180 <newline> Mmus\Zfp78 <newline> Mmus\Zfp558 <newline> Mmus\Vezf1 <newline> M…	Cele\C04F5.9 <newline> Cele\C27A12.2 <newline> Cele\C09F5.3 <newline> Cele\ztf-16 <newline> Cele\Y111B2A.10 <newline> Cele\Y37E11B.1 <newline> Cele\unc-98 <newline> Cele\let-391 <newline> Cele\ztf-15 <newline> Cele\row-1 <newline> Cele\Y55F3AM.14 <newline> Cele\blmp-1 <newline> Cele\F56D1.1	Drer\znf407 <newline> Drer\si:dkey-226l10.6 <newline> Drer\im:7147486 <newline> Drer\LOC108191949 <newline> Drer\znf711 <newline> Drer\znf1002 <newline> Drer\LOC100330321 <newline> Drer\si:cabz01071911.3 <newline> Drer\zgc:174310 <newline> Drer\LOC100333012 <newline> Drer\znf45l <newline> Drer\LOC100536030 <newline> Drer\si:dkeyp-53d3.5 <newline> Drer\LOC101882049 <newline> Drer\si:ch73-221f6.1 <…	Rnor\Zfp169 <newline> Rnor\Zfp105 <newline> Rnor\LOC102555635 <newline> Rnor\Zfp329 <newline> Rnor\Zfp248 <newline> Rnor\LOC100363405 <newline> Rnor\Zfp266 <newline> Rnor\Zfp90 <newline> Rnor\Zfp180 <newline> Rnor\Zfp78 <newline> Rnor\Zfp133 <newline> Rnor\Vezf1 <newline> Rnor\Zbtb7b <newline> Rnor\Zbtb24 <newline> Rnor\Zbtb26 <newline> Rnor\Zbtb48 <newline> Rnor\Zbtb11 <newline> Rnor\Zbtb42 <new…	Scer\AZF1 <newline> Scer\ZAP1	Spom\sfc2	Xtro\znf605 <newline> Xtro\zbtb40 <newline> Xtro\gzf1 <newline> Xtro\zbtb41 <newline> Xtro\mynn <newline> Xtro\zbtb14 <newline> Xtro\hic1 <newline> Xtro\zbtb11 <newline> Xtro\zbtb26 <newline> Xtro\zbtb7c <newline> Xtro\znf238.2	CG3281, CG3281, CG3281, anon-WO0140519.243, 87A7-9/1, anon-87Aa	CG3281	0.162744	0.0646588	0.0383885	gc_med
FBgn0010316	NotTested	1625199_s_at	dap	FBgn0010316	1117.5	4	3.21305	8.73e-07	45.3	4	0.130247	5.83e-05	570.75	4	1.64103	0.00989873	0	Hsap\CDKN1B <newline> Hsap\CDKN1A <newline> Hsap\CDKN1C	Mmus\Cdkn1b <newline> Mmus\Cdkn1a <newline> Mmus\Cdkn1c	Cele\cki-1 <newline> Cele\cki-2	Drer\cdkn1ca <newline> Drer\cdkn1ba <newline> Drer\cdkn1bb <newline> Drer\cdkn1cb <newline> Drer\cdkn1a <newline> Drer\cdkn1d	Rnor\Cdkn1b <newline> Rnor\Cdkn1a <newline> Rnor\Cdkn1c	-	-	Xtro\cdknx <newline> Xtro\cdkn1a <newline> Xtro\LOC101731332	CG1772, dap, dap, Dap, p21[dacapo], dacapo/cyclin-dependent kinase interactor 4, Decapo, CIB1, CDKN2B, P15, CG1772, E(Sev-CycE)2B, Cdi4, CDI4, l(2)04454, cdi4, p27[Dap], p27cip/kip, p21, p27, Dac, DAP, dacapo, Dacapo	dap	0.967252	0.628332	0.41631	gc_med
FBgn0017457	NotTested	1625231_at	U2af38	FBgn0017457	347.1	4	1.89984	3.32e-07	169.3	4	0.926656	0.112608	293.5	4	1.60646	0.00734271	0	Hsap\U2AF1L4 <newline> Hsap\U2AF1 <newline> Hsap\U2AF1L5 <newline> Hsap\ZRSR2	Mmus\U2af1l4 <newline> Mmus\U2af1 <newline> Mmus\Zrsr1 <newline> Mmus\Zrsr2	Cele\uaf-2	Drer\u2af1 <newline> Drer\zrsr2	Rnor\U2af1l4 <newline> Rnor\U2af1 <newline> Rnor\Zrsr1 <newline> Rnor\Zrsr2	-	Spom\SPAP8A3.06	Xtro\u2af1 <newline> Xtro\zrsr2	CG3582, U2af38, U2AF38, U2AF, dU2AF38, DU2AF38, CG3582, dU2AF[38], l(2)06751, U2af38, u2af38, U2AF 38, Utaf38	U2af38	0.72799	0.495582	0.5644	gc_med
FBgn0031604	NotTested	1625244_at	Elp3	FBgn0031604	170	4	1.72764	0.000102478	42.5	4	0.431911	0.000367968	89.475	4	0.909299	0.300122	0	Hsap\ELP3	Mmus\Elp3	Cele\elpc-3	Drer\elp3	Rnor\Elp3	Scer\ELP3	Spom\elp3	Xtro\elp3	CG15433, Elp3, ELP3, elp3, dmHAG408, Dmel/ELP3, HAT, Elp3, Dmel\ELP3, CG15433, elp-3, D-elp3	Elp3	0.308652	0.149307	0.218339	gc_med
FBgn0040294	NotTested	1625253_at	POSH	FBgn0040294	457.2	4	3.0871	1.05e-07	39.5	4	0.266712	5.27e-06	158.55	4	1.07056	0.41294	0	Hsap\SH3RF1 <newline> Hsap\SH3RF3 <newline> Hsap\LOC107985773 <newline> Hsap\SH3RF2 <newline> Hsap\NOSTRIN	Mmus\Sh3rf1 <newline> Mmus\Sh3rf3 <newline> Mmus\Sh3rf2 <newline> Mmus\Nostrin <newline> Mmus\Sorbs2	Cele\gei-18 <newline> Cele\Y37A1B.17 <newline> Cele\cdap-2 <newline> Cele\C36B1.9 <newline> Cele\B0303.7 <newline> Cele\sorb-1 <newline> Cele\C36E8.4	Drer\sh3rf1 <newline> Drer\sh3rf2 <newline> Drer\sh3d19 <newline> Drer\nostrin <newline> Drer\sorbs3	Rnor\Sh3rf3 <newline> Rnor\Sh3rf1 <newline> Rnor\Sh3rf2 <newline> Rnor\Ranbp2 <newline> Rnor\Nostrin	Scer\NBP2 <newline> Scer\BEM1 <newline> Scer\YSC84 <newline> Scer\RVS167 <newline> Scer\LSB3	Spom\sfp47 <newline> Spom\SPBC119.05c	Xtro\sh3rf1 <newline> Xtro\sh3rf3 <newline> Xtro\sh3rf2 <newline> Xtro\nostrin <newline> Xtro\sh3d19	CG4909, POSH, 155116_at, DPOSH, posh, CG4909, l(2)k15815, GM09451, BEST:GM09451, POSH, dPOSH	POSH	0.169938	0.125352	0.109511	gc_med
FBgn0040477	NotTested	1625258_at	cid	FBgn0040477	283.1	4	2.90657	2.44e-06	17.5	4	0.179671	9.59e-06	61.25	4	0.62885	0.00117882	0	Hsap\H3F3C <newline> Hsap\HIST1H3I <newline> Hsap\H3C7 <newline> Hsap\HIST1H3G <newline> Hsap\H3C3 <newline> Hsap\H3C2 <newline> Hsap\H3-3B <newline> Hsap\HIST2H3D <newline> Hsap\CENPA <newline> Hsap\HIST1H3J <newline> Hsap\HIST3H3 <newline> Hsap\H3-3A <newline> Hsap\HIST2H3C <newline> Hsap\H3C10 <newline> Hsap\HIST1H3D <newline> Hsap\HIST2H3A <newline> Hsap\HFE <newline> Hsap\HIST1H3A <newline> …	Mmus\Hist1h3f <newline> Mmus\Hist1h3g <newline> Mmus\Hist1h3a <newline> Mmus\Hist1h3b <newline> Mmus\Hfe <newline> Mmus\Hist1h3i <newline> Mmus\Hist2h3b <newline> Mmus\Hist1h3d <newline> Mmus\Hist1h3e <newline> Mmus\H3f3b <newline> Mmus\Cenpa <newline> Mmus\H3f3a <newline> Mmus\Hist2h3c1 <newline> Mmus\Hist2h3c2 <newline> Mmus\Hist1h3h	Cele\his-45 <newline> Cele\his-69 <newline> Cele\his-70 <newline> Cele\his-42 <newline> Cele\his-32 <newline> Cele\his-49 <newline> Cele\his-71 <newline> Cele\his-63 <newline> Cele\F20D6.9 <newline> Cele\cpar-1 <newline> Cele\his-6 <newline> Cele\his-55 <newline> Cele\his-59 <newline> Cele\hcp-3 <newline> Cele\his-40 <newline> Cele\his-2 <newline> Cele\his-17 <newline> Cele\his-27 <newline> Cele\…	Drer\LOC108190747 <newline> Drer\h3f3c <newline> Drer\zgc:113983 <newline> Drer\h3f3b.1 <newline> Drer\si:ch1073-429i10.3 <newline> Drer\zgc:113984 <newline> Drer\LOC108190746 <newline> Drer\hist2h3c <newline> Drer\zgc:173552 <newline> Drer\h3f3d <newline> Drer\h3f3a <newline> Drer\cenpa <newline> Drer\si:ch211-113a14.27 <newline> Drer\si:dkey-108k21.24 <newline> Drer\si:dkey-261m9.8 <newline> Dr…	Rnor\Cenpa <newline> Rnor\LOC100361558 <newline> Rnor\H3f3b <newline> Rnor\Hfe <newline> Rnor\Hist1h3a <newline> Rnor\H3f3c <newline> Rnor\LOC102548682 <newline> Rnor\LOC102549173 <newline> Rnor\Hist1h2ail1 <newline> Rnor\LOC684841	Scer\HHT1 <newline> Scer\CSE4 <newline> Scer\HHT2	Spom\cnp1	Xtro\cenpa <newline> Xtro\h3f3b <newline> Xtro\hist2h3d	CG13329, cid, CID, Cid, cid, CENP-A, CID/CENP-A, cenH3, cenpA, CENP-A/CID, CENP-A/Cid, CG13329, BcDNA:RE21270, CenpA/CID, CenH3, CenH3[Cid], Cenp-A, Cid[Mel], CenpA, CENPA, CENH3, CenH3[CID], dCENP-A, cenp-a, dCenpA, CENP-A/Cnp1	cid	0.216677	0.0671941	0.0504629	gc_med
FBgn0035336	NotTested	1625269_at	CG9004	FBgn0035336	182.9	4	2.88486	2.04e-06	38.2	4	0.602524	0.000207903	78.775	4	1.24251	0.11735	1	Hsap\NOM1	Mmus\Nom1	Cele\Y52B11A.10	Drer\nom1	Rnor\Nom1	Scer\SGD1	Spom\SPAC24C9.11	Xtro\nom1	CG9004	CG9004	0.387384	0.137212	0.212353	gc_med
FBgn0002781	NotTested	1625283_at	mod(mdg4)	FBgn0002781	111.3	4	2.52955	3.59e-05	14.6	4	0.331818	0.00011118	81.325	4	1.8483	0.000264345	0	Hsap\BACH2 <newline> Hsap\BACH1 <newline> Hsap\BTBD18	Mmus\Aoc1 <newline> Mmus\Btbd18	Cele\F10B5.3 <newline> Cele\nhr-45 <newline> Cele\edc-3 <newline> Cele\R09A1.2	Drer\btbd18	Rnor\Btbd18	Scer\FUS1	-	Xtro\btbd18	CG32491, mod(mdg4), mod(mdg4), CG32491, mod, E(var)3-93D, Mod(mdg4), mod(mdg4)67.2, doom, MOD(MDG4)56.3, pf-2, CG15500, CG7836, Mod(mdg)4, E-(var)3-93D, bpd, Doom, Mod[mdg4], mod(mdg-4), l(3)L3101, E-var(3)1, BcDNA:GH07769, mod2.2, mod(gypsy), l(3)j2B7, l(3)03852, E-var(3)3, E(var)93D, E(var)129, CG7859, CG8076, CG18151, CG15802, CG15501, BcDNA:SD03001, mnm, mod[mdg4], Mod(mdg4)2.2, modMDG4, mnn,…	mod(mdg4)	1.2122	0.648384	0.385354	gc_med
FBgn0031018	NotTested	1625292_at	CG12200	FBgn0031018	194.3	4	1.52034	0.0460194	10.4	1	0.0813772	0.00207726	1.675	0	0.0131064	0.00144656	1	Hsap\RNF212 <newline> Hsap\RNF212B	Mmus\Rnf212 <newline> Mmus\Rnf212b	Cele\zhp-1 <newline> Cele\zhp-4 <newline> Cele\zhp-2 <newline> Cele\zhp-3 <newline> Cele\R06C7.2	Drer\rnf212 <newline> Drer\rnf212b	Rnor\Rnf212 <newline> Rnor\Rnf212b	Scer\CST9	-	-		notfound	0.470045	0.00658963	0.00328542	gc_med
FBgn0264745	NotTested	1625298_at	CG34406	FBgn0085435	79.1	4	2.825	1.99e-05	4.5	0	0.160714	0.000342035	48.775	4	1.74196	0.0116017	1	-	-	-	-	-	-	-	-	CR44003, CR44003, CG44003, CR44003, CG34406-1, CG3485, CG34406	CR44003	0.0823534	0.00169668	0.00215609	gc_med
FBgn0036565	P	1625310_at	CG5235	FBgn0036565	172.7	4	3.73002	7.09e-06	4	2	0.0863931	9.65e-06	169.95	4	3.67063	2.16e-05	1	Hsap\MOXD1 <newline> Hsap\DBH <newline> Hsap\MOXD2P	Mmus\Moxd1 <newline> Mmus\Moxd2 <newline> Mmus\Dbh	Cele\tbh-1	Drer\moxd1l <newline> Drer\moxd1 <newline> Drer\dbh	Rnor\Moxd1 <newline> Rnor\Moxd2 <newline> Rnor\Dbh	-	-	Xtro\moxd1 <newline> Xtro\dbh <newline> Xtro\LOC105945848	CG5235	CG5235	0.163113	0.209039	0.051232	soma_med
FBgn0034933	NotTested	1625317_at	CG3735	FBgn0034933	207	4	2.20213	4.66e-05	134.2	4	1.42766	5.49e-05	104.35	4	1.11011	0.17274	1	Hsap\UTP25	Mmus\Utp25	Cele\Y41C4A.9	Drer\utp25	Rnor\Utp25	Scer\UTP25	Spom\SPCC1827.01c	Xtro\utp25	CG3735, CG3735, CG3735, UTP25	CG3735	0.195912	0.116296	0.168227	gc_med
FBgn0030291	NotTested	1625320_at	CG1738	FBgn0030291	227.8	4	2.63353	1.36e-06	35	4	0.404624	0.000103076	85.525	4	0.988728	0.926869	1	Hsap\C1orf131	Mmus\2810004N23Rik	-	Drer\zgc:194224	Rnor\RGD1562218	-	-	Xtro\c1orf131	CG1738, CG1738, BcDNA:RE11532, CG1738	CG1738	0.701721	0.183531	0.238583	gc_med
FBgn0053172	NotTested	1625333_at	CG33172	FBgn0053172	162.2	4	3.43644	3.55e-07	7.1	3	0.150424	3.87e-05	39.125	4	0.828919	0.189375	1	Hsap\WDR6	Mmus\Wdr6	Cele\Y54E5B.2	Drer\wdr6	Rnor\Wdr6	Scer\RTT10	Spom\SPBC1306.02	Xtro\wdr6	CG33172, CG33172, CG8473, CG33172	CG33172	0.0680845	0.0336296	0.0399219	gc_med
FBgn0036775	NotTested	1625410_at	CG5147	FBgn0036775	316	4	2.51793	2.65e-06	87.5	4	0.697211	1.49e-05	109.075	4	0.869124	0.213014	1	Hsap\POLR3D <newline> Hsap\GPR37L1	Mmus\Polr3d	Cele\F26E4.4	Drer\polr3d <newline> Drer\zgc:171971	Rnor\Polr3d	Scer\RPC53	Spom\rpc53	Xtro\polr3d	CG5147, Polr3D, CG5147, dC53, RpIIIC53, Rpc53, Polr3D, RPC53	Polr3D	0.634656	0.246517	0.314832	gc_med
FBgn0042092	P	1625444_at	CG13773	FBgn0042092	355.1	4	2.58631	2.26e-07	36.6	4	0.26657	1.18e-05	117.375	4	0.85488	0.0830026	1	Hsap\TWISTNB	Mmus\Twistnb	Cele\F10E9.4	Drer\twistnb	Rnor\Twistnb	Scer\RPA43	Spom\rpa43	Xtro\twistnb	CG13773, Polr1F, BEST:GH23590, CG13773, dA43, Polr1F, RPA43	Polr1F	0.681533	0.386624	0.907424	fc_med
FBgn0039680	NotTested	1625447_at	CAP-D2	FBgn0039680	150.3	4	2.80935	0.00120035	7.6	1	0.142056	0.00123595	143.85	4	2.68879	0.000110232	0	Hsap\NCAPD2	Mmus\Ncapd2	Cele\dpy-28	Drer\ncapd2	Rnor\Ncapd2	Scer\YCS4	Spom\cnd1	Xtro\ncapd2	CG1911, Cap-D2, CG1911, CAP-D2, CapD2, Cap-D2, DmCAP-D2, dCap-D2, cap-D2	Cap-D2	0.164968	0.113223	0.0649868	gc_med
FBgn0034114	NotTested	1625494_at	CG4282	FBgn0034114	198	4	2.36559	1.73e-05	17.4	4	0.207885	5.75e-05	131.625	4	1.57258	0.000864921	1	Hsap\ZNF335 <newline> Hsap\ZFP64 <newline> Hsap\ZNF407 <newline> Hsap\ZNF513 <newline> Hsap\ZNF827 <newline> Hsap\ZNF507 <newline> Hsap\ZNF462 <newline> Hsap\POGZ <newline> Hsap\REST <newline> Hsap\PRDM10 <newline> Hsap\PRDM15 <newline> Hsap\PRDM5 <newline> Hsap\ZNF521 <newline> Hsap\ZNF805 <newline> Hsap\ZNF100	Mmus\Zfp335 <newline> Mmus\Zfp64 <newline> Mmus\Zfp386 <newline> Mmus\Zfy1 <newline> Mmus\Zfp142 <newline> Mmus\Zfp407 <newline> Mmus\Zfp827 <newline> Mmus\Zfp91 <newline> Mmus\Pogz <newline> Mmus\Zfp462 <newline> Mmus\Zfp646 <newline> Mmus\Rest <newline> Mmus\Zfp521 <newline> Mmus\Prdm10 <newline> Mmus\Zfy2	Cele\T20H4.2 <newline> Cele\mep-1 <newline> Cele\sup-37 <newline> Cele\lin-13 <newline> Cele\spr-3 <newline> Cele\row-1 <newline> Cele\T07D10.3 <newline> Cele\H16D19.3 <newline> Cele\Y37F4.6 <newline> Cele\Y55F3AM.14 <newline> Cele\ZK686.5 <newline> Cele\lsy-2	Drer\si:ch211-269m15.3 <newline> Drer\zfp64 <newline> Drer\zgc:153116 <newline> Drer\prdm9 <newline> Drer\znf142 <newline> Drer\znf513a <newline> Drer\znf507 <newline> Drer\LOC568955 <newline> Drer\znf827 <newline> Drer\si:ch211-113e8.10 <newline> Drer\znf131 <newline> Drer\znf280d <newline> Drer\zbtb21 <newline> Drer\si:dkey-154p10.3 <newline> Drer\prdm10 <newline> Drer\prdm5 <newline> Drer\si:d…	Rnor\Zfp335 <newline> Rnor\Zfp93 <newline> Rnor\Zfp64 <newline> Rnor\Zfp142 <newline> Rnor\Zfp407 <newline> Rnor\Zfp513 <newline> Rnor\Zfp827 <newline> Rnor\Zfp462 <newline> Rnor\Zfp91 <newline> Rnor\Pogz <newline> Rnor\Prdm10	Scer\ZAP1 <newline> Scer\PZF1	-	Xtro\zfp64 <newline> Xtro\zfat <newline> Xtro\znf507 <newline> Xtro\znf827 <newline> Xtro\znf462 <newline> Xtro\prdm5 <newline> Xtro\znf142	CG4282	CG4282	0.151585	0.105768	0.0572942	gc_med
FBgn0035159	NotTested	1625505_at	CG13896	FBgn0035159	44.1	4	1.62132	0.00253079	43.5	4	1.59926	0.00689056	56.1	4	2.0625	0.00124798	1	-	-	-	-	-	-	-	-	CG13896	CG13896	0.070267	0.0767105	0.0361072	soma_med
FBgn0031484	NotTested	1625524_at	CG3165	FBgn0031484	221.3	4	2.04907	1.24e-05	210.4	4	1.94815	5.8e-06	139.3	4	1.28981	0.00347584	1	Hsap\HAUS7 <newline> Hsap\TREX1 <newline> Hsap\REXO1 <newline> Hsap\REXO5 <newline> Hsap\ISG20 <newline> Hsap\ISG20L2 <newline> Hsap\AEN <newline> Hsap\TREX2 <newline> Hsap\REXO4 <newline> Hsap\EQTN <newline> Hsap\PAN2	Mmus\Atrip <newline> Mmus\Trex2 <newline> Mmus\Pan2 <newline> Mmus\Rexo5 <newline> Mmus\Eqtn <newline> Mmus\Isg20 <newline> Mmus\Rexo1 <newline> Mmus\Aen <newline> Mmus\Isg20l2 <newline> Mmus\Trex1 <newline> Mmus\Rexo4	Cele\W02F12.4 <newline> Cele\C05C8.5 <newline> Cele\pqe-1 <newline> Cele\Y56A3A.33 <newline> Cele\panl-2	Drer\si:ch1073-385f13.3 <newline> Drer\si:ch1073-296i8.2 <newline> Drer\rexo1 <newline> Drer\pan2 <newline> Drer\isg20l2 <newline> Drer\rexo4 <newline> Drer\zgc:152968 <newline> Drer\isg20	Rnor\Trex1 <newline> Rnor\Trex2 <newline> Rnor\Isg20l2 <newline> Rnor\Rexo5 <newline> Rnor\Rexo1 <newline> Rnor\Pan2 <newline> Rnor\Rexo4 <newline> Rnor\Aen <newline> Rnor\Eqtn	Scer\PAN2 <newline> Scer\REX3 <newline> Scer\RNH70 <newline> Scer\REX4	-	Xtro\aen <newline> Xtro\rexo1 <newline> Xtro\LOC100036702 <newline> Xtro\rexo5 <newline> Xtro\rexo4 <newline> Xtro\pan2 <newline> Xtro\trex2	CG3165	CG3165	0.0877957	0.220923	0.124362	soma_med
FBgn0033842	NotTested	1625549_at	cbc	FBgn0033842	81.6	4	1.18433	0.0368669	101.8	4	1.4775	0.00713562	61.55	4	0.893324	0.111341	0	Hsap\CLP1	Mmus\Clp1	Cele\clpf-1	Drer\clp1	Rnor\Clp1	Scer\CLP1 <newline> Scer\GRC3	Spom\SPAC22H10.05c	Xtro\clp1	CG5970, cbc, cg5970, CG5970, cbc, CBC, Cbc	cbc	0.336422	0.106094	0.0754675	gc_med
FBgn0037574	NotTested	1625564_at	Coq2	FBgn0037574	196.3	4	2.26674	3.82e-05	72.1	4	0.832564	0.248269	37.475	4	0.432737	0.00402481	0	Hsap\COQ2	Mmus\Coq2	Cele\coq-2	Drer\coq2	Rnor\Coq2	Scer\COQ2	Spom\ppt1	Xtro\coq2	CG9613, Coq2, Coq2, CG9613, coq2, COQ2, sbo	Coq2	0.187539	0.100843	0.119509	gc_med
FBgn0030480	NotTested	1625573_at	Tim9a	FBgn0030480	340.1	4	1.28146	0.0280967	469.4	4	1.76865	0.000403304	394.025	4	1.48465	0.00367537	0	Hsap\TIMM9 <newline> Hsap\TIMM10B	Mmus\Timm9 <newline> Mmus\Timm10b	Cele\tin-9.1 <newline> Cele\tin-9.2	Drer\timm9 <newline> Drer\timm10b	Rnor\Timm9 <newline> Rnor\Timm10b	Scer\TIM9	Spom\tim9	Xtro\timm9	CG1660, Tim9a, Tim9, CG1660, Tim9a	Tim9a	1.31063	1.14901	2.124	fc_med
FBgn0036462	NotTested	1625665_at	mRpL39	FBgn0036462	276.6	4	1.48073	0.000591462	63.6	4	0.340471	4.09e-05	178.125	4	0.95356	0.735479	0	Hsap\MRPL39 <newline> Hsap\TARSL2 <newline> Hsap\TARS2 <newline> Hsap\TARS	Mmus\Mrpl39 <newline> Mmus\Tars <newline> Mmus\Tars2 <newline> Mmus\Tarsl2	Cele\mrpl-39 <newline> Cele\tars-1	Drer\cenpq <newline> Drer\tars <newline> Drer\mrpl39 <newline> Drer\tars2 <newline> Drer\rprd2b	Rnor\Tarsl2 <newline> Rnor\Tars <newline> Rnor\Mrpl39	Scer\MST1 <newline> Scer\THS1	Spom\SPAC24C9.09	Xtro\mrpl39 <newline> Xtro\tars <newline> Xtro\tarsl2	CG17166, mRpL39, mRpL5, MRP-L5, CG17166, mRpL39	mRpL39	1.06336	0.617539	0.677086	gc_med
FBgn0036330	NotTested	1625713_at	CG11263	FBgn0036330	78.2	4	1.87081	0.00745748	7.2	0	0.172249	0.00209909	3.425	0	0.0819378	0.00118063	1	Hsap\EXD1	Mmus\Exd1	Cele\egal-1	Drer\exd1	Rnor\Exd1	-	-	Xtro\exd1	CG11263	CG11263	0.0459185	0	0.00132707	gc_med
FBgn0039557	P	1625720_at	CG12259	FBgn0039557	76.5	4	1.73077	0.00321409	21.9	4	0.495475	0.0102871	79.45	4	1.79751	0.00169472	1	Hsap\FAM50A <newline> Hsap\FAM50B	Mmus\Fam50a <newline> Mmus\Fam50b	Cele\C47E8.4	Drer\fam50a	Rnor\Fam50b <newline> Rnor\Fam50a <newline> Rnor\LOC100910130	-	Spom\xap5	Xtro\fam50a	CG12259	CG12259	0.484325	0.287028	0.263345	gc_med
FBgn0037920	NotTested	1625723_at	CG14710	FBgn0037920	188.8	4	2.33086	1.03e-07	34.4	4	0.424691	2.7e-05	82.95	4	1.02407	0.694964	1	Hsap\ZNF579 <newline> Hsap\ZNF784 <newline> Hsap\ZKSCAN2 <newline> Hsap\ZSCAN29 <newline> Hsap\ZBTB41 <newline> Hsap\ZSCAN32 <newline> Hsap\ZNF500 <newline> Hsap\ZNF202 <newline> Hsap\MYNN <newline> Hsap\ZNF76 <newline> Hsap\ZNF75CP <newline> Hsap\ZNF621 <newline> Hsap\ZNF75D <newline> Hsap\ZNF322 <newline> Hsap\ZNF496 <newline> Hsap\ZNF446 <newline> Hsap\ZNF174 <newline> Hsap\ZKSCAN3 <newline> H…	Mmus\Zfp579 <newline> Mmus\Zscan5b <newline> Mmus\Zfp369 <newline> Mmus\Zfp110 <newline> Mmus\Zfp24 <newline> Mmus\Zfp445 <newline> Mmus\Zfp648 <newline> Mmus\Zkscan2 <newline> Mmus\Zscan29 <newline> Mmus\Zfp202 <newline> Mmus\Zfp956 <newline> Mmus\Prdm5 <newline> Mmus\Zkscan17 <newline> Mmus\Zfp174 <newline> Mmus\Zfp446 <newline> Mmus\Zkscan3 <newline> Mmus\Zscan21 <newline> Mmus\Zscan18 <newlin…	-	Drer\znf648 <newline> Drer\si:dkey-7l6.3 <newline> Drer\si:cabz01069020.1 <newline> Drer\znf1124 <newline> Drer\si:ch211-154o6.2 <newline> Drer\si:dkey-210j14.3 <newline> Drer\wu:fc30c06 <newline> Drer\si:dkey-1b17.9 <newline> Drer\zgc:110249 <newline> Drer\LOC101883594 <newline> Drer\zgc:174268 <newline> Drer\si:rp71-1g18.1 <newline> Drer\znf1003 <newline> Drer\zbtb17 <newline> Drer\LOC101884416…	Rnor\Zfp579 <newline> Rnor\Zfp648 <newline> Rnor\Zkscan2 <newline> Rnor\Zscan29 <newline> Rnor\Zfp202 <newline> Rnor\Mynn <newline> Rnor\Zfp523 <newline> Rnor\Zfp496 <newline> Rnor\Zfp174 <newline> Rnor\Zfp446 <newline> Rnor\Zkscan3 <newline> Rnor\Zscan21 <newline> Rnor\Zscan18 <newline> Rnor\Zkscan4 <newline> Rnor\Zscan12 <newline> Rnor\Zscan30 <newline> Rnor\Zfp397 <newline> Rnor\Zfp444 <newlin…	Scer\NRG1 <newline> Scer\NRG2	Spom\ace2	Xtro\znf329 <newline> Xtro\znf350 <newline> Xtro\LOC100337651 <newline> Xtro\LOC101732550 <newline> Xtro\znf665 <newline> Xtro\mynn <newline> Xtro\ankrd31 <newline> Xtro\LOC100495895	CG14710	CG14710	0.30313	0.0785912	0.0647591	gc_med
FBgn0032127	NotTested	1625731_at	CG13114	FBgn0032127	853.6	4	1.94886	0.0490942	3.9	0	0.00890411	0.0261142	6.45	2	0.014726	0.0267068	1	-	-	-	-	-	-	-	-		notfound
FBgn0266581	NotTested	1625758_s_at	pit	FBgn0025140	510.1	4	2.12808	5.38e-07	44.2	4	0.184397	3.11e-06	298.25	4	1.24426	0.019544	0	Hsap\DDX18 <newline> Hsap\KCTD19 <newline> Hsap\ZMPSTE24 <newline> Hsap\DDX1 <newline> Hsap\DDX56 <newline> Hsap\DDX31 <newline> Hsap\DDX51 <newline> Hsap\DDX55 <newline> Hsap\DDX24	Mmus\Ddx18 <newline> Mmus\Kctd19 <newline> Mmus\Ddx10 <newline> Mmus\Ddx31 <newline> Mmus\Ddx51 <newline> Mmus\Ddx55 <newline> Mmus\Ddx56 <newline> Mmus\Ddx1 <newline> Mmus\Ddx24	Cele\B0511.6 <newline> Cele\Y23H5B.6 <newline> Cele\F55F8.2 <newline> Cele\C24H12.4 <newline> Cele\ZK512.2 <newline> Cele\rde-12 <newline> Cele\Y55F3BR.1 <newline> Cele\ZK686.2	Drer\ddx18 <newline> Drer\ddx10 <newline> Drer\ddx31 <newline> Drer\ddx51 <newline> Drer\ddx56 <newline> Drer\ddx55 <newline> Drer\ddx24 <newline> Drer\ddx1	Rnor\Ddx18 <newline> Rnor\Ddx10 <newline> Rnor\LOC100909476 <newline> Rnor\Ddx31 <newline> Rnor\Ddx24 <newline> Rnor\Ddx51 <newline> Rnor\Ddx1 <newline> Rnor\Ddx55 <newline> Rnor\Ddx56	Scer\HAS1 <newline> Scer\MSS116	Spom\has1 <newline> Spom\SPBC691.04	Xtro\ddx18 <newline> Xtro\ddx10 <newline> Xtro\ddx55 <newline> Xtro\ddx51 <newline> Xtro\ddx56 <newline> Xtro\ddx1 <newline> Xtro\ddx24 <newline> Xtro\ddx31 <newline> Xtro\LOC101735129 <newline> Xtro\LOC101734279	CG6375, pit, pit, CG6375, PIT, DmRH15, Pit, hel93F, Hel93F	pit	0.822385	0.521837	1.3604	fc_med
FBgn0027279	NotTested	1625785_at	l(1)G0196	FBgn0027279	42.9	4	2.38333	0.00131505	181.8	4	10.1	3.94e-07	2.525	1	0.140278	0.00492615	0	Hsap\PPIP5K1 <newline> Hsap\PPIP5K2	Mmus\Ppip5k1 <newline> Mmus\Ppip5k2	Cele\F46F11.1	Drer\ppip5k1a <newline> Drer\ppip5k1b <newline> Drer\ppip5k2	Rnor\Ppip5k2 <newline> Rnor\Mfap1a <newline> Rnor\Ppip5k1	Scer\VIP1	Spom\asp1	Xtro\ppip5k2 <newline> Xtro\ppip5k1	CG14616, l(1)G0196, CG14616, CG32502, l(1)G0196	l(1)G0196	0.283484	0.210414	0.153716	gc_med
FBgn0036815	NotTested	1625792_s_at	HipHop	FBgn0036815	602.3	4	2.49813	4.42e-07	17.9	4	0.0742431	5.7e-07	295.325	4	1.22491	0.131389	0	-	-	-	-	-	-	-	-	CG6874, HipHop, CG6874, BcDNA:RE10558, hiphop, HipHop, l(3)neo26, HIPHOP, Hiphop	HipHop	0.963241	0.608844	0.444757	gc_med
FBgn0035537	NotTested	1625841_at	CG11342	FBgn0035537	134.5	4	2.03172	1.97e-05	12.5	4	0.188822	1.26e-05	32.275	4	0.487538	0.000174029	1	Hsap\BCDIN3D <newline> Hsap\MEPCE	Mmus\Bcdin3d <newline> Mmus\Mepce	Cele\Y17G7B.18	Drer\LOC568375 <newline> Drer\mepce <newline> Drer\si:ch1073-157b13.1 <newline> Drer\bcdin3d	Rnor\Bcdin3d <newline> Rnor\LOC100910540 <newline> Rnor\Mepce	-	Spom\SPBC2A9.10	Xtro\bcdin3d <newline> Xtro\mepce	CG11342	CG11342	0.171217	0.0965771	0.102963	gc_med
FBgn0035603	P	1625875_at	CG10635	FBgn0035603	665	4	1.77712	3.82e-05	243.8	4	0.651523	0.000673368	492.05	4	1.31494	0.00387668	1	Hsap\PFDN4 <newline> Hsap\PFDN6	Mmus\Pfdn4 <newline> Mmus\Pfdn6	Cele\pfd-4 <newline> Cele\pfd-6	Drer\pfdn4 <newline> Drer\pfdn6	Rnor\Pfdn4 <newline> Rnor\Pfdn6	Scer\GIM3 <newline> Scer\YKE2	Spom\SPAC227.05	Xtro\pfdn4 <newline> Xtro\pfdn6	CG10635, Pfdn4, BcDNA:SD11994, CG10635, Pfdn4, pfdn4	Pfdn4	1.38462	1.32479	1.53597	fc_med
FBgn0033549	NotTested	1625919_at	mms4	FBgn0033549	123	4	2.01309	0.000701089	23.9	1	0.391162	4.09e-05	20.875	0	0.341653	0.000172811	0	Hsap\EME2 <newline> Hsap\EME1	Mmus\Eme2 <newline> Mmus\Eme1	-	Drer\eme1 <newline> Drer\eme2 <newline> Drer\LOC110438367	Rnor\Eme1 <newline> Rnor\Eme2	Scer\MMS4	Spom\eme1	Xtro\eme2 <newline> Xtro\eme1	CG12936, mms4, mms4, CG12936, EME1	mms4	0.379663	0.0478693	0.0329219	gc_med
FBgn0051618	NotTested	1625925_at	His2A:CG31618 /// His2A:CG33808 /// His2A:CG33814 /// His2A:CG33817 /// His2A:CG33820 /// His2A:CG33823 /// His2A:CG33826 /// His2A:CG33829 /// His2A:CG33832 /// His2A:CG33835 /// His2A:CG33838 /// His2A:CG33841 /// His2A:CG33844 /// His2A:CG33847 /// His2A:CG33850 /// His2A:CG33853 /// His2A:CG33856 /// His2A:CG33859 /// His2A:CG33862 /// His2A:CG33865	FBgn0051618 /// FBgn0053808 /// FBgn0053814 /// FBgn0053817 /// FBgn0053820 /// FBgn0053823 /// FBgn0053826 /// FBgn0053829 /// FBgn0053832 /// FBgn0053835 /// FBgn0053838 /// FBgn0053841 /// FBgn0053844 /// FBgn0053847 /// FBgn0053850 /// FBgn0053853 /// FBgn0053856 /// FBgn0053859 /// FBgn0053862 /// FBgn0053865	2381.6	4	1.70358	0.0022767	333.2	4	0.23834	0.00112627	60.7	4	0.0434192	0.000327717	1	Hsap\H2AFV <newline> Hsap\HIST1H2AJ <newline> Hsap\H2AC20 <newline> Hsap\HIST2H2AB <newline> Hsap\HIST1H2AD <newline> Hsap\H2AFB2 <newline> Hsap\HIST1H2AI <newline> Hsap\HIST1H2AG <newline> Hsap\HIST1H2AM <newline> Hsap\HIST3H2A <newline> Hsap\HIST2H2AA4 <newline> Hsap\H2AFY2 <newline> Hsap\HIST1H2AH <newline> Hsap\HIST1H2AC <newline> Hsap\H2AFY <newline> Hsap\H2AFX <newline> Hsap\H2AFJ <newline>…	Mmus\H2afy <newline> Mmus\H2afy2 <newline> Mmus\H2afz <newline> Mmus\H2afx <newline> Mmus\Hist1h2aa <newline> Mmus\Hist2h2ab <newline> Mmus\Hist1h2af <newline> Mmus\H2al1k <newline> Mmus\H2afj <newline> Mmus\Hist1h2ak <newline> Mmus\Hist1h2ab <newline> Mmus\Hist2h2aa2 <newline> Mmus\H2al1n <newline> Mmus\Hist1h2ao <newline> Mmus\Hist1h2ad <newline> Mmus\Hist1h2ai <newline> Mmus\Hist2h2ac <newline…	Cele\htz-1 <newline> Cele\his-47 <newline> Cele\his-35 <newline> Cele\his-51 <newline> Cele\his-53 <newline> Cele\his-43 <newline> Cele\his-33 <newline> Cele\his-30 <newline> Cele\his-57 <newline> Cele\his-61 <newline> Cele\his-7 <newline> Cele\his-19 <newline> Cele\his-65 <newline> Cele\his-21 <newline> Cele\his-3 <newline> Cele\his-68 <newline> Cele\his-16 <newline> Cele\his-12 <newline> Cele\h…	Drer\h2af1al <newline> Drer\h2afx <newline> Drer\h2afy2 <newline> Drer\h2afvb <newline> Drer\si:ch211-113a14.7 <newline> Drer\hist1h2a1 <newline> Drer\hist1h2a4 <newline> Drer\si:dkey-108k21.15 <newline> Drer\h2afy <newline> Drer\h2afva <newline> Drer\hist1h2a10 <newline> Drer\h2afx1 <newline> Drer\si:dkey-261m9.7 <newline> Drer\hist1h2a3 <newline> Drer\si:ch211-113a14.19 <newline> Drer\LOC100334…	Rnor\Hist1h2ah <newline> Rnor\H2afz <newline> Rnor\Hist1h2af <newline> Rnor\Hist1h2aa <newline> Rnor\H2afy2 <newline> Rnor\Hist2h2aa2 <newline> Rnor\Hist2h2ac <newline> Rnor\H2afj <newline> Rnor\H2afb3 <newline> Rnor\H2afy <newline> Rnor\Hist2h2ab <newline> Rnor\H2afx <newline> Rnor\LOC103690002 <newline> Rnor\Hist2h2aa3	Scer\HTZ1 <newline> Scer\HTA1 <newline> Scer\HTA2	Spom\hta2 <newline> Spom\hta1	Xtro\h2afv <newline> Xtro\h2afy <newline> Xtro\h2afz <newline> Xtro\hist1h2am <newline> Xtro\hist1h2aa <newline> Xtro\hist1h2ad <newline> Xtro\h2afj <newline> Xtro\h2afy2 <newline> Xtro\h2afx <newline> Xtro\hist1h2aj <newline> Xtro\hist1h2ah <newline> Xtro\LOC100486672	CG31618, His2A:CG31618, CG31618, BEST:CK01438, His2A:CG31618	His2A:CG31618
FBgn0004666	NotTested	1625940_s_at	sim	FBgn0004666	92.7	4	2.05088	0.00086951	5.2	1	0.115044	0.000186959	70.85	4	1.56748	0.158704	0	Hsap\EPAS1 <newline> Hsap\SIM2 <newline> Hsap\NPAS3 <newline> Hsap\SIM1 <newline> Hsap\HIF3A <newline> Hsap\HIF1A <newline> Hsap\NPAS1	Mmus\Sim1 <newline> Mmus\Hif1a <newline> Mmus\Npas1 <newline> Mmus\Sim2 <newline> Mmus\Epas1 <newline> Mmus\Hif3a <newline> Mmus\Npas3 <newline> Mmus\Arnt2	Cele\hif-1 <newline> Cele\hlh-34 <newline> Cele\cky-1	Drer\sim1b <newline> Drer\hif1ab <newline> Drer\hif1al <newline> Drer\sim2 <newline> Drer\epas1a <newline> Drer\sim1a <newline> Drer\hif1aa <newline> Drer\epas1b <newline> Drer\npas1 <newline> Drer\hif1al2 <newline> Drer\npas3	Rnor\Npas1 <newline> Rnor\Hif1a <newline> Rnor\Hif3a <newline> Rnor\Sim1 <newline> Rnor\Sim2 <newline> Rnor\Arnt2 <newline> Rnor\Npas3 <newline> Rnor\Epas1	-	-	Xtro\npas3 <newline> Xtro\sim1 <newline> Xtro\sim2 <newline> Xtro\hif1a <newline> Xtro\epas1 <newline> Xtro\arnt2	CG7771, sim, sim, SIM, 1479/04, 1330/08, 1111/10, 1110/04, 1050/13, 1034/02, 1002/10, 0953/08, 0899/14, 0716/08, 0483/09, S8, shm, l(3)S8, l(3)s8, schm, l(3)RD, l(3)E320, l(3)87Ea, CG7771, Sim, bHLHe16	sim
FBgn0036574	P	1625944_a_at	CG16838	FBgn0036574	414.5	4	3.35628	1.33e-06	12.6	3	0.102024	0.000121344	86.2	4	0.697976	0.0304661	1	Hsap\CRLF3 <newline> Hsap\ATAD5 <newline> Hsap\RFC1	Mmus\Crlf3 <newline> Mmus\Atad5 <newline> Mmus\Rfc1	Cele\rfc-1 <newline> Cele\Y53F4B.9	Drer\atad5b <newline> Drer\atad5a <newline> Drer\crlf3 <newline> Drer\rfc1	Rnor\Atad5 <newline> Rnor\Rfc1	Scer\ELG1 <newline> Scer\RFC1	Spom\elg1 <newline> Spom\rfc1	Xtro\atad5 <newline> Xtro\crlf3 <newline> Xtro\rfc1	CG16838, elg1, elg1, CG16838, Elg1	elg1	0.305287	0.0938104	0.134232	gc_med
FBgn0261004	NotTested	1625999_at	asl	FBgn0261004	205.4	4	2.11971	3.21e-06	199.9	4	2.06295	1.47e-06	150.525	4	1.55341	0.00222598	0	Hsap\CEP152	Mmus\Cep152 <newline> Mmus\Cntrl	Cele\dnc-3 <newline> Cele\F18H3.4	Drer\cep152	Rnor\Cep112	Scer\SLK19	Spom\pcp1	Xtro\cep152	CG2919, asl, Asl, ASL, asl, CG2919, sdu, mecD, MecD, Cep152, DmAsl	asl	0.32883	0.194996	0.175996	gc_med
FBgn0038767	NotTested	1626039_at	trem	FBgn0038767	158.1	4	2.70719	2.21e-06	141.2	4	2.41781	1.28e-05	93.35	4	1.59846	0.00374834	0	Hsap\ZNF75CP <newline> Hsap\ZNF75D <newline> Hsap\ZSCAN4 <newline> Hsap\ZSCAN16 <newline> Hsap\ZSCAN32 <newline> Hsap\ZSCAN29 <newline> Hsap\ZNF891 <newline> Hsap\ZNF764 <newline> Hsap\ZNF558 <newline> Hsap\ZNF766 <newline> Hsap\ZNF610 <newline> Hsap\ZNF66 <newline> Hsap\ZNF679 <newline> Hsap\ZNF707 <newline> Hsap\ZNF785 <newline> Hsap\ZNF793 <newline> Hsap\ZNF394 <newline> Hsap\ZKSCAN2 <newline>…	Mmus\Zscan4c <newline> Mmus\Zscan4f <newline> Mmus\Zscan4d <newline> Mmus\Zscan4b <newline> Mmus\Zkscan1 <newline> Mmus\Zkscan8 <newline> Mmus\Zfp397 <newline> Mmus\Zkscan3 <newline> Mmus\Zscan20 <newline> Mmus\Zkscan2 <newline> Mmus\Zscan29 <newline> Mmus\Zfp263 <newline> Mmus\Zkscan7 <newline> Mmus\Zfp113 <newline> Mmus\Mzf1 <newline> Mmus\Zscan22 <newline> Mmus\Zscan25 <newline> Mmus\Zkscan5 <…	Cele\ztf-3 <newline> Cele\C04F5.9 <newline> Cele\K11D2.4 <newline> Cele\lin-48 <newline> Cele\M03D4.4 <newline> Cele\pag-3 <newline> Cele\Y55F3AM.14 <newline> Cele\hinf-1	Drer\znf648 <newline> Drer\si:dkey-7l6.3 <newline> Drer\si:cabz01069020.1 <newline> Drer\znf1124 <newline> Drer\si:ch211-154o6.2 <newline> Drer\si:dkey-210j14.3 <newline> Drer\wu:fc30c06 <newline> Drer\si:dkey-1b17.9 <newline> Drer\zgc:174268 <newline> Drer\zgc:110249 <newline> Drer\LOC101883594 <newline> Drer\znf1003 <newline> Drer\si:rp71-1g18.1 <newline> Drer\zbtb17 <newline> Drer\LOC101884416…	Rnor\Vom1r42 <newline> Rnor\Zfp648 <newline> Rnor\Zkscan2 <newline> Rnor\Zscan29 <newline> Rnor\Zfp202 <newline> Rnor\Mynn <newline> Rnor\Zfp523 <newline> Rnor\Zfp263 <newline> Rnor\Zfp575 <newline> Rnor\Zfp13 <newline> Rnor\Zscan4f <newline> Rnor\LOC100909657 <newline> Rnor\LOC100362054 <newline> Rnor\Zfp853 <newline> Rnor\Zfp691 <newline> Rnor\Ovol3 <newline> Rnor\Ovol1 <newline> Rnor\Zfp287 <n…	Scer\PZF1	Spom\sfc2 <newline> Spom\ace2	Xtro\znf329 <newline> Xtro\znf350 <newline> Xtro\LOC100337651 <newline> Xtro\LOC101732550 <newline> Xtro\znf665 <newline> Xtro\mynn <newline> Xtro\ankrd31 <newline> Xtro\LOC100495895 <newline> Xtro\ovol2 <newline> Xtro\ovol1	CG4413, trem, trem, CG4413	trem	0.381795	0.124212	0.0571331	gc_med
FBgn0002873	NotTested	1626073_a_at	mud	FBgn0002873	33.4	4	1.62927	0.00162196	264.9	4	12.922	2.21e-08	33.675	4	1.64268	0.000739506	0	Hsap\GOLGB1 <newline> Hsap\CENPE <newline> Hsap\GOLGA4 <newline> Hsap\CENPF <newline> Hsap\GCC2 <newline> Hsap\CEP164 <newline> Hsap\NUMA1 <newline> Hsap\GOLGA3 <newline> Hsap\HMMR <newline> Hsap\FILIP1L <newline> Hsap\FILIP1 <newline> Hsap\TAX1BP1	Mmus\Krt17 <newline> Mmus\Golgb1 <newline> Mmus\Cenpe <newline> Mmus\Golga4 <newline> Mmus\Cenpf <newline> Mmus\Gcc2 <newline> Mmus\Cep164 <newline> Mmus\Numa1 <newline> Mmus\Golga3	Cele\che-10 <newline> Cele\golg-4 <newline> Cele\anc-1	Drer\cenpe <newline> Drer\golga4 <newline> Drer\znf185 <newline> Drer\golgb1 <newline> Drer\numa1 <newline> Drer\golga3 <newline> Drer\filip1b <newline> Drer\lamc1	Rnor\Golgb1 <newline> Rnor\Cenpe <newline> Rnor\Cenpf <newline> Rnor\Gcc2 <newline> Rnor\Cep164 <newline> Rnor\Numa1 <newline> Rnor\Golga3	Scer\USO1 <newline> Scer\MLP2 <newline> Scer\MLP1	Spom\spo15 <newline> Spom\alm1	Xtro\gcc2 <newline> Xtro\filip1	CG12047, mud, mud, Mud, CG12047, KS63, NuMA, NuMa	mud	0.653959	0.172431	0.0990412	gc_med
FBgn0037540	NotTested	1626115_at	Pbp95	FBgn0037540	173.1	4	3.08007	2.66e-06	8.1	3	0.144128	0.000183778	95.075	4	1.69173	0.0222067	0	Hsap\MYBL2 <newline> Hsap\SNAPC4 <newline> Hsap\TTF1 <newline> Hsap\MYB <newline> Hsap\CDC5L <newline> Hsap\DMTF1 <newline> Hsap\MYBL1	Mmus\Myb <newline> Mmus\Dmtf1 <newline> Mmus\Mybl2 <newline> Mmus\Cdc5l <newline> Mmus\4932411N23Rik <newline> Mmus\Mybl1 <newline> Mmus\Snapc4 <newline> Mmus\Ttf1	Cele\cdc-5L <newline> Cele\snpc-4	Drer\dmtf1 <newline> Drer\mybl1 <newline> Drer\myb <newline> Drer\mybl2a <newline> Drer\cdc5l <newline> Drer\si:ch73-37h15.2 <newline> Drer\ttf1 <newline> Drer\LOC100333053 <newline> Drer\snapc4 <newline> Drer\si:ch73-376l24.6	Rnor\Mybl2 <newline> Rnor\Cdc5l <newline> Rnor\Dmtf1 <newline> Rnor\Mybl1 <newline> Rnor\Ttf1 <newline> Rnor\Snapc4	Scer\CEF1 <newline> Scer\REB1 <newline> Scer\NSI1 <newline> Scer\BAS1	Spom\rtf1 <newline> Spom\reb1	Xtro\snapc4 <newline> Xtro\myb <newline> Xtro\dmtf1 <newline> Xtro\cdc5l <newline> Xtro\mybl2	CG2702, Pbp95, BEST:LD28511, anon-WO0118547.359, Pbp95, DmSNAP190, DmPBP95, CG2702, DmPBP, DmSNAPc	Pbp95	0.133605	0.0435502	0.0230786	gc_med
FBgn0038860	N	1626190_a_at	CG10825	FBgn0038860	78	4	1.99488	0.00012753	23.9	3	0.611253	0.00132013	35.125	4	0.898338	0.291927	1	Hsap\ICE2	Mmus\Ice2	-	Drer\ice2	Rnor\Ice2	-	-	Xtro\ice2	CG10825, Ice2, Ice2, CG10825	Ice2	0.158769	0.0457226	0.051912	gc_med
FBgn0032703	NotTested	1626236_at	CG10343	FBgn0032703	224.9	4	1.26136	0.00908275	262.5	4	1.47224	0.000281609	129.75	4	0.727706	0.010949	1	Hsap\RWDD4 <newline> Hsap\RWDD1 <newline> Hsap\RWDD4P2	Mmus\Rwdd4a <newline> Mmus\Rwdd1	Cele\T26E3.4 <newline> Cele\impt-1	Drer\rwdd <newline> Drer\rwdd1	Rnor\Rwdd4 <newline> Rnor\Rwdd1	Scer\GIR2	Spom\SPCC1393.09c	Xtro\rwdd4 <newline> Xtro\rwdd1	CG10343, CG10343, anon-WO0118547.123, CG10343	CG10343	0.409289	0.827802	1.33142	fc_med
FBgn0010382	NotTested	1626249_s_at	CycE	FBgn0010382	794.2	4	4.64173	1.58e-07	8.3	4	0.0485096	8.12e-07	527.325	4	3.08197	0.00748286	0	Hsap\CCNG2 <newline> Hsap\CCNA1 <newline> Hsap\CCND2 <newline> Hsap\CCNE2 <newline> Hsap\CCNO <newline> Hsap\CCND1 <newline> Hsap\CCNB1 <newline> Hsap\CCNI2 <newline> Hsap\CNTD2 <newline> Hsap\CCNJL <newline> Hsap\CCND3 <newline> Hsap\CCNI <newline> Hsap\CCNF <newline> Hsap\CCNE1 <newline> Hsap\CCNJ <newline> Hsap\CCNA2 <newline> Hsap\CCNG1 <newline> Hsap\CCNB2 <newline> Hsap\CCNB3 <newline> Hsap…	Mmus\Ccng2 <newline> Mmus\Ccna1 <newline> Mmus\Ccnd2 <newline> Mmus\Ccne2 <newline> Mmus\Ccno <newline> Mmus\Ccnd1 <newline> Mmus\Ccnb1 <newline> Mmus\Ccnjl <newline> Mmus\Ccnd3 <newline> Mmus\Ccnf <newline> Mmus\Ccni <newline> Mmus\Ccne1 <newline> Mmus\Ccnj <newline> Mmus\Ccna2 <newline> Mmus\Ccng1 <newline> Mmus\Ccnb2 <newline> Mmus\Ccnb3	Cele\cye-1 <newline> Cele\C04C3.4 <newline> Cele\C03B8.2 <newline> Cele\F08F1.9 <newline> Cele\cya-2 <newline> Cele\T12C9.7 <newline> Cele\T24A6.1 <newline> Cele\ZK678.3 <newline> Cele\cyb-2.1 <newline> Cele\W05G11.2 <newline> Cele\cya-1 <newline> Cele\cyb-1 <newline> Cele\cyb-3 <newline> Cele\T07F10.5 <newline> Cele\cyb-2.2 <newline> Cele\cyd-1	Drer\ccng2 <newline> Drer\ccna1 <newline> Drer\ccnd2b <newline> Drer\ccnd2a <newline> Drer\ccnd3 <newline> Drer\ccne2 <newline> Drer\ccno <newline> Drer\ccnd1 <newline> Drer\ccnb1 <newline> Drer\ccndx <newline> Drer\ccni2 <newline> Drer\cntd2 <newline> Drer\ccnjl <newline> Drer\ccni <newline> Drer\ccne1 <newline> Drer\ccnf <newline> Drer\ccnj <newline> Drer\ccna2 <newline> Drer\ccng1 <newline> Dr…	Rnor\Ccng2 <newline> Rnor\Ccna1 <newline> Rnor\Ccnd2 <newline> Rnor\Ccne2 <newline> Rnor\Ccno <newline> Rnor\Ccnd1 <newline> Rnor\Ccnb1 <newline> Rnor\Ccnjl <newline> Rnor\Ccnd3 <newline> Rnor\Ccni <newline> Rnor\Ccnf <newline> Rnor\Ccne1 <newline> Rnor\Ccnj <newline> Rnor\Ccna2 <newline> Rnor\LOC100909771 <newline> Rnor\Ccng1 <newline> Rnor\Ccnb3 <newline> Rnor\LOC100364016 <newline> Rnor\Ccnb2	Scer\CLN2 <newline> Scer\CLN1 <newline> Scer\CLB1 <newline> Scer\CLB2 <newline> Scer\CLB5 <newline> Scer\CLB6 <newline> Scer\CLN3 <newline> Scer\CLB3 <newline> Scer\CLB4	Spom\cig2 <newline> Spom\cdc13 <newline> Spom\rem1 <newline> Spom\cig1 <newline> Spom\puc1	Xtro\ccng2 <newline> Xtro\ccna1 <newline> Xtro\ccnd2 <newline> Xtro\ccne2 <newline> Xtro\LOC100487861 <newline> Xtro\ccno <newline> Xtro\ccnd1 <newline> Xtro\ccnb1.2 <newline> Xtro\ccnb1 <newline> Xtro\ccndx <newline> Xtro\ccni2 <newline> Xtro\ccni <newline> Xtro\ccne1 <newline> Xtro\ccnf <newline> Xtro\ccnj <newline> Xtro\ccna2 <newline> Xtro\ccng1 <newline> Xtro\ccnb2 <newline> Xtro\ccnb3 <newl…	CG3938, CycE, CycE, CyclE, DmCycE, cycE, cyclinE, DmcycE, Cyc E, D-CycE, fond, BG:DS07108.3, l(2)35Dd, CyeE, l(2)k05007, l(2)k02602, l(2)br37, DmcyclinE, l35Dd, br37, CDI7, l(2)k02514, l(2)05206, cdi7, Cdi7, CG3938, dCycE, CYCE, dm-cycE, cycline, 3938, CycEI, Cyc, Cyc-E, cyclin E, CyE-1, cyclin-E	CycE	0.291186	0.177714	0.168691	gc_med
FBgn0031435	N	1626264_at	CG9883	FBgn0031435	454.3	4	3.08418	1.93e-05	20.7	4	0.14053	3.22e-05	12.25	4	0.0831636	2.12e-05	1	-	-	-	-	-	-	-	-	CG9883, Elba2, Elba2, CG9883, Elba	Elba2	0.264951	0.0154572	0.0141522	gc_med
FBgn0037481	NotTested	1626266_at	MAGE	FBgn0037481	260.8	4	1.97277	6.16e-06	73.2	4	0.553707	0.000601735	142.45	4	1.07753	0.410774	0	Hsap\MAGEA10 <newline> Hsap\MAGEC2 <newline> Hsap\MAGEC1 <newline> Hsap\MAGEB3 <newline> Hsap\MAGEA6 <newline> Hsap\MAGEA3 <newline> Hsap\TRO <newline> Hsap\MAGEB5 <newline> Hsap\MAGEC3 <newline> Hsap\MAGEA4 <newline> Hsap\MAGED2 <newline> Hsap\MAGEE2 <newline> Hsap\MAGEB10 <newline> Hsap\MAGEB18 <newline> Hsap\MAGEA1 <newline> Hsap\MAGEA8 <newline> Hsap\MAGEE1 <newline> Hsap\MAGEA9B <newline> Hs…	Mmus\4933402E13Rik <newline> Mmus\1700080O16Rik <newline> Mmus\3830417A13Rik <newline> Mmus\Magea10 <newline> Mmus\Magea2 <newline> Mmus\Magea6 <newline> Mmus\Magea5 <newline> Mmus\Magea3 <newline> Mmus\Magea8 <newline> Mmus\Magea1 <newline> Mmus\Magea4 <newline> Mmus\Tro <newline> Mmus\Mageb5 <newline> Mmus\Gm44 <newline> Mmus\Gm14781 <newline> Mmus\Maged2 <newline> Mmus\Magee2 <newline> Mmus\Ma…	-	Drer\ndnl2	Rnor\MGC114492 <newline> Rnor\Magea8 <newline> Rnor\Magec2 <newline> Rnor\Magea10 <newline> Rnor\RGD1561327 <newline> Rnor\Magea9 <newline> Rnor\Magea4 <newline> Rnor\Mageb5 <newline> Rnor\Maged2 <newline> Rnor\Magee2 <newline> Rnor\Mageb18 <newline> Rnor\Magee1 <newline> Rnor\Mageb16 <newline> Rnor\Maged1 <newline> Rnor\Magebl1 <newline> Rnor\Mageb4 <newline> Rnor\MGC114483 <newline> Rnor\Magea1…	Scer\NSE3 <newline> Scer\CHS5	Spom\nse3 <newline> Spom\SPBC713.09 <newline> Spom\cfr1	Xtro\nsmce3 <newline> Xtro\LOC105947719	CG10059, MAGE, MAGE, CG10059, DMAGE, Nse3, sst, Mage	MAGE	0.331596	0.0981602	0.0938721	gc_med
FBgn0002887	NotTested	1626280_a_at	Chrac-14 /// mus201	FBgn0002887 /// FBgn0043002	604.5	4	2.18547	1.12e-07	14.4	4	0.0520607	1.27e-07	393.4	4	1.42227	2.83e-05	0	Hsap\FEN1 <newline> Hsap\GEN1 <newline> Hsap\ERCC5 <newline> Hsap\EXO1 <newline> Hsap\BIVM-ERCC5 <newline> Hsap\GATA3 <newline> Hsap\MAP3K13	Mmus\Fen1 <newline> Mmus\Gen1 <newline> Mmus\Ercc5 <newline> Mmus\Exo1	Cele\xpg-1 <newline> Cele\crn-1 <newline> Cele\exo-1 <newline> Cele\gen-1	Drer\ercc5 <newline> Drer\exo1 <newline> Drer\fen1 <newline> Drer\zgc:110269 <newline> Drer\gen1	Rnor\Ercc5 <newline> Rnor\Gen1 <newline> Rnor\Fen1	Scer\RAD2 <newline> Scer\DIN7 <newline> Scer\YEN1 <newline> Scer\RAD27 <newline> Scer\EXO1	Spom\rad13	Xtro\ercc5 <newline> Xtro\fen1 <newline> Xtro\exo1 <newline> Xtro\gen1 <newline> Xtro\LOC101734301	CG10890, mus201, DmXPG, xpg/mus201, XPG[Dm], XPG, mus-201, XPG[DM], ESTS:55A11T, 55A11T, rad202, mus(2)201, CG32956, CG10890, mus201, ERCC5	mus201	0.180484	0.0603682	0.069069	gc_med
FBgn0034495	N	1626286_at	CG11788	FBgn0034495	61.7	4	2.27675	0.00154193	6.7	0	0.247232	0.00728825	50.6	4	1.86716	0.0102757	1	Hsap\DSCC1	Mmus\Dscc1	Cele\dscc-1 <newline> Cele\nhr-203	Drer\dscc1	Rnor\Dscc1	Scer\DCC1	Spom\dcc1	Xtro\dscc1	CG11788	CG11788	0.464376	0.150524	0.123193	gc_med
FBgn0266521	NotTested	1626294_a_at	stai	FBgn0051641	717.4	4	1.77399	0.00110572	258.6	4	0.639466	0.00259604	758.325	4	1.87519	0.0129423	0	Hsap\MIR3917 <newline> Hsap\STMN2 <newline> Hsap\STMND1 <newline> Hsap\STMN3 <newline> Hsap\STMN4 <newline> Hsap\KCMF1 <newline> Hsap\STMN1	Mmus\Stmn2 <newline> Mmus\Stmn1 <newline> Mmus\Stmnd1 <newline> Mmus\Stmn4 <newline> Mmus\Stmn3 <newline> Mmus\Kcmf1	Cele\ZK652.6	Drer\stmn1b <newline> Drer\stmn2b <newline> Drer\stmn4 <newline> Drer\stmn4l <newline> Drer\stmn1a <newline> Drer\stmn2a <newline> Drer\stmn3 <newline> Drer\stmnd1 <newline> Drer\kcmf1	Rnor\Stmn3 <newline> Rnor\Stmn1 <newline> Rnor\Stmn2 <newline> Rnor\LOC102554838 <newline> Rnor\Stmn4 <newline> Rnor\Kcmf1 <newline> Rnor\Cfap53	-	-	Xtro\stmn1 <newline> Xtro\stmn2 <newline> Xtro\stmn3 <newline> Xtro\stmn4 <newline> Xtro\kcmf1	CG31641, stai, stai, rdt, rdtp, CG31641, CG5981, LD33989, BEST:LD33989, SCG10-like, D-stat, Stai, stathmin	stai	3.37536	5.62521	1.04905	soma_med
FBgn0004649	NotTested	1626299_at	yl	FBgn0004649	860	4	1.83447	8.24e-05	4.1	0	0.00874573	2.64e-05	2.425	0	0.00517278	2.59e-05	0	Hsap\LRP1 <newline> Hsap\LRP3 <newline> Hsap\SORL1 <newline> Hsap\LRP6 <newline> Hsap\DGCR2 <newline> Hsap\LRP2 <newline> Hsap\EGF <newline> Hsap\LRP12 <newline> Hsap\LRP5 <newline> Hsap\CD320 <newline> Hsap\LRP8 <newline> Hsap\LDLRAD3 <newline> Hsap\LRP10 <newline> Hsap\LRP4 <newline> Hsap\VLDLR <newline> Hsap\LRP1B <newline> Hsap\LDLR <newline> Hsap\LRP5L <newline> Hsap\CCBE1	Mmus\Cd320 <newline> Mmus\Dgcr2 <newline> Mmus\Lrp10 <newline> Mmus\Lrp12 <newline> Mmus\Lrp4 <newline> Mmus\Lrp5 <newline> Mmus\Egf <newline> Mmus\Lrp6 <newline> Mmus\Ldlr <newline> Mmus\Lrp1 <newline> Mmus\Ldlrad3 <newline> Mmus\Lrp1b <newline> Mmus\Lrp2 <newline> Mmus\Sorl1 <newline> Mmus\Lrp8 <newline> Mmus\Vldlr <newline> Mmus\Lrp3 <newline> Mmus\Sspo <newline> Mmus\C9 <newline> Mmus\Gm19410…	Cele\egg-1 <newline> Cele\F14B4.1 <newline> Cele\lrp-1 <newline> Cele\clec-180 <newline> Cele\F32E10.8 <newline> Cele\egg-2 <newline> Cele\T13C2.6 <newline> Cele\lrp-2 <newline> Cele\lrx-1 <newline> Cele\M03E7.4	Drer\lrp4 <newline> Drer\egf <newline> Drer\lrp1bb <newline> Drer\LOC100536757 <newline> Drer\lrp1ba <newline> Drer\lrp13 <newline> Drer\vldlr <newline> Drer\lrp2b <newline> Drer\lrp3 <newline> Drer\ldlra <newline> Drer\sorl1 <newline> Drer\dgcr2 <newline> Drer\lrp10 <newline> Drer\lrp1ab <newline> Drer\scospondin <newline> Drer\lrp8 <newline> Drer\ldlrad3 <newline> Drer\lrp12 <newline> Drer\si:d…	Rnor\Lrp12 <newline> Rnor\Cd320 <newline> Rnor\Lrp3 <newline> Rnor\Ldlr <newline> Rnor\Lrp10 <newline> Rnor\Lrp8 <newline> Rnor\Lrp4 <newline> Rnor\Lrp5 <newline> Rnor\Lrp1 <newline> Rnor\Sspo <newline> Rnor\LOC100910275 <newline> Rnor\Vldlr <newline> Rnor\Lrp6 <newline> Rnor\LOC100910088 <newline> Rnor\Ccbe1 <newline> Rnor\Fbln1 <newline> Rnor\Fbln7	-	-	Xtro\lrp12 <newline> Xtro\lrp4 <newline> Xtro\lrp8 <newline> Xtro\lrp6 <newline> Xtro\ldlr <newline> Xtro\lrp5 <newline> Xtro\lrp1 <newline> Xtro\vldlr <newline> Xtro\lrp2 <newline> Xtro\sorl1 <newline> Xtro\ldlrad3 <newline> Xtro\lrp10 <newline> Xtro\egf <newline> Xtro\dgcr2	CG1372, yl, CT3114, DmYPR, LR13, fs(1)L186, fs(1)yolkless, fs(1)M25, fs(1)A148, fs(1)148, fs(1)K184, fs(1)yl, fs(1)M205, fs(1)L211, fs(1)L196, fs(1)L193, fs(1)5, CG1372, yl, Yl, YL	yl	0.553082	0.031482	0.0172805	gc_med
FBgn0031098	NotTested	1626300_at	CG17068	FBgn0031098	231.4	4	2.27532	2.52e-05	19.2	4	0.188791	1.79e-05	208.925	4	2.05433	0.000714954	1	Hsap\KLHL11 <newline> Hsap\BTBD11 <newline> Hsap\KBTBD4 <newline> Hsap\SPOP <newline> Hsap\BTBD2 <newline> Hsap\BTBD9 <newline> Hsap\BTBD3 <newline> Hsap\BTBD6 <newline> Hsap\ABTB2 <newline> Hsap\BTBD1 <newline> Hsap\BTBD17	Mmus\Klhl11 <newline> Mmus\Btbd11 <newline> Mmus\Kbtbd4 <newline> Mmus\Spop <newline> Mmus\Gm9125 <newline> Mmus\Tdpoz1 <newline> Mmus\Tdpoz3 <newline> Mmus\Gm10697 <newline> Mmus\Tdpoz5 <newline> Mmus\Gm9107 <newline> Mmus\Tdpoz2 <newline> Mmus\Gm4778 <newline> Mmus\Gm5286 <newline> Mmus\Gm10696 <newline> Mmus\Tdpoz4 <newline> Mmus\Gm4858 <newline> Mmus\Btbd2 <newline> Mmus\Btbd9 <newline> Mmus\…	Cele\W07A12.4 <newline> Cele\bath-40 <newline> Cele\mel-26 <newline> Cele\B0281.6 <newline> Cele\bath-44 <newline> Cele\bath-41 <newline> Cele\bath-42 <newline> Cele\F22E5.6 <newline> Cele\tag-30	Drer\klhl11 <newline> Drer\btbd3a <newline> Drer\si:ch73-389b16.2 <newline> Drer\btbd11b <newline> Drer\btbd11a <newline> Drer\kbtbd4 <newline> Drer\spop <newline> Drer\btbd9 <newline> Drer\LOC555499 <newline> Drer\btbd2a <newline> Drer\btbd3b <newline> Drer\btbd6b <newline> Drer\btbd6a <newline> Drer\abtb2a <newline> Drer\abtb2b <newline> Drer\klhl41b	Rnor\Klhl11 <newline> Rnor\Kbtbd4 <newline> Rnor\Spop <newline> Rnor\RGD1564313 <newline> Rnor\RGD1560554 <newline> Rnor\RGD1564915 <newline> Rnor\RGD1566337 <newline> Rnor\RGD1559714 <newline> Rnor\RGD1563667 <newline> Rnor\Btbd9 <newline> Rnor\Btbd3 <newline> Rnor\Btbd6 <newline> Rnor\Abtb2 <newline> Rnor\Btbd17 <newline> Rnor\Btbd1 <newline> Rnor\RGD1565369 <newline> Rnor\RGD1564513 <newline> …	-	-	Xtro\btbd11 <newline> Xtro\kbtbd4 <newline> Xtro\spop <newline> Xtro\btbd2 <newline> Xtro\btbd9 <newline> Xtro\btbd3 <newline> Xtro\btbd6 <newline> Xtro\abtb2 <newline> Xtro\btbd1 <newline> Xtro\klhl41	CG17068	CG17068	0.0639472	0.0630316	0.0365226	gc_med
FBgn0264326	NotTested	1626355_at	DNApol-epsilon	FBgn0020756	179.4	4	2.76425	2.4e-06	16.3	4	0.251156	9.63e-05	86.675	4	1.33552	0.0752752	0	Hsap\POLE <newline> Hsap\REV3L <newline> Hsap\POLA1 <newline> Hsap\POLD1	Mmus\Pole <newline> Mmus\Pola1 <newline> Mmus\Rev3l <newline> Mmus\Pold1	Cele\pole-1 <newline> Cele\F10C2.4 <newline> Cele\pola-1 <newline> Cele\rev-3	Drer\pole <newline> Drer\pold1 <newline> Drer\rev3l <newline> Drer\pola1	Rnor\Pole <newline> Rnor\Pola1 <newline> Rnor\Pold1 <newline> Rnor\Rev3l	Scer\POL2 <newline> Scer\POL3 <newline> Scer\REV3 <newline> Scer\POL1	Spom\cdc20	Xtro\pole <newline> Xtro\pold1 <newline> Xtro\pola1 <newline> Xtro\rev3l <newline> Xtro\ahdc1	CG6768, PolE1, l(3)pl10, pl[10], l(3)pl10R, DNApol-epsilon, CG6768, BAB17608, pol-epsilon, 6768, dpolepsilon, dpolepsilonp255, DNA pol epsilon, dpolepsilon255, Polepsilon, DNApol-epsilon255, Polepsilon255, Polepsilon255KDa, PolE1	PolE1	0.163698	0.0739434	0.091639	gc_med
FBgn0026876	N	1626359_at	CG11403 /// DereCG11403 /// DoreCG11403 /// DsimGD16432 /// DteiCG11403 /// DyakCG11403	FBgn0026876 /// FBgn0085876 /// FBgn0085994 /// FBgn0086017 /// FBgn0086315 /// FBgn0086316	196.6	4	2.54994	2.13e-05	9.3	1	0.120623	9.86e-05	91.025	4	1.18061	0.116216	1	Hsap\DDX11 <newline> Hsap\BRIP1 <newline> Hsap\RTEL1 <newline> Hsap\ERCC2 <newline> Hsap\LOC102725121 <newline> Hsap\DDX12P <newline> Hsap\DDX11L8 <newline> Hsap\MAP2K7	Mmus\Ddx11 <newline> Mmus\Rtel1 <newline> Mmus\Ercc2 <newline> Mmus\Brip1	Cele\chl-1 <newline> Cele\Y54G2A.50 <newline> Cele\xpd-1 <newline> Cele\dog-1 <newline> Cele\rtel-1	Drer\ddx11 <newline> Drer\brip1 <newline> Drer\rtel1 <newline> Drer\ercc2	Rnor\Ddx11 <newline> Rnor\Rtel1 <newline> Rnor\Ercc2 <newline> Rnor\Brip1	Scer\CHL1 <newline> Scer\RAD3	Spom\chl1	Xtro\ddx11 <newline> Xtro\brip1 <newline> Xtro\ercc2 <newline> Xtro\rtel1	CG11403, CG11403, EG:33C11.2, cg11403, CG11403, Chl1	CG11403	0.658162	0.21482	0.0852527	gc_med
FBgn0038768	P	1626360_at	CG4936	FBgn0038768	236	4	2.10339	5.81e-07	31.2	4	0.278075	1.55e-07	251.275	4	2.23953	7.16e-05	1	Hsap\ZSCAN4 <newline> Hsap\ZNF75CP <newline> Hsap\ZSCAN16 <newline> Hsap\ZNF75D <newline> Hsap\ZNF766 <newline> Hsap\ZNF610 <newline> Hsap\ZNF66 <newline> Hsap\ZNF679 <newline> Hsap\ZNF707 <newline> Hsap\ZNF785 <newline> Hsap\ZNF793 <newline> Hsap\ZNF394 <newline> Hsap\ZSCAN32 <newline> Hsap\ZSCAN29 <newline> Hsap\ZNF891 <newline> Hsap\ZNF764 <newline> Hsap\ZNF558 <newline> Hsap\ZBTB20 <newline> …	Mmus\Zscan4c <newline> Mmus\Zscan4b <newline> Mmus\Zscan4f <newline> Mmus\Zscan4d <newline> Mmus\Zkscan1 <newline> Mmus\Zkscan8 <newline> Mmus\Zfp397 <newline> Mmus\Zkscan3 <newline> Mmus\Zscan20 <newline> Mmus\Zfp13 <newline> Mmus\Zscan26 <newline> Mmus\Zkscan2 <newline> Mmus\Zfp174 <newline> Mmus\Zscan29 <newline> Mmus\Zfp263 <newline> Mmus\Zfp558 <newline> Mmus\5730507C01Rik <newline> Mmus\Zks…	Cele\K11D2.4 <newline> Cele\klf-3 <newline> Cele\klu-2 <newline> Cele\blmp-1 <newline> Cele\hinf-1 <newline> Cele\che-1 <newline> Cele\unc-98	Drer\zgc:113090 <newline> Drer\znf648 <newline> Drer\si:dkey-7l6.3 <newline> Drer\si:cabz01069020.1 <newline> Drer\znf1124 <newline> Drer\si:ch211-154o6.2 <newline> Drer\si:dkey-210j14.3 <newline> Drer\wu:fc30c06 <newline> Drer\si:dkey-1b17.9 <newline> Drer\zgc:110249 <newline> Drer\si:rp71-1g18.1 <newline> Drer\zgc:174268 <newline> Drer\znf1003 <newline> Drer\zbtb17 <newline> Drer\LOC101884416 <…	Rnor\Vom1r42 <newline> Rnor\Zfp787 <newline> Rnor\Zfp771 <newline> Rnor\Zfp13 <newline> Rnor\Zkscan4 <newline> Rnor\Znf48 <newline> Rnor\LOC103691238 <newline> Rnor\LOC100909657 <newline> Rnor\Zfp648 <newline> Rnor\Zkscan2 <newline> Rnor\Zscan29 <newline> Rnor\Zfp202 <newline> Rnor\Mynn <newline> Rnor\Zfp523 <newline> Rnor\Zfp263 <newline> Rnor\Zfp575 <newline> Rnor\Zscan4f <newline> Rnor\LOC1003…	Scer\PZF1	Spom\sfc2 <newline> Spom\ace2	Xtro\znf329 <newline> Xtro\znf350 <newline> Xtro\LOC100337651 <newline> Xtro\LOC101732550 <newline> Xtro\znf665 <newline> Xtro\mynn <newline> Xtro\ankrd31 <newline> Xtro\LOC100495895 <newline> Xtro\znf420 <newline> Xtro\zbtb34 <newline> Xtro\znf160	CG4936	CG4936	0.348677	0.231014	0.141874	gc_med
FBgn0040009	N	1626379_a_at	CG17490	FBgn0040009	267.8	4	2.88267	2.52e-06	13.8	4	0.148547	2.79e-05	118.15	4	1.2718	0.120639	1	Hsap\RPL5	Mmus\Rpl5	Cele\rpl-5	Drer\rpl5a <newline> Drer\rpl5b	Rnor\Rpl5	Scer\RPL5	-	Xtro\rpl5	CG17490	CG17490
FBgn0027492	NotTested	1626385_s_at	wdb	FBgn0027492	461.1	4	2.18946	1.53e-06	34	4	0.161443	4.48e-06	80.2	4	0.380817	3.53e-05	0	Hsap\PPP2R5E <newline> Hsap\PPP2R5B <newline> Hsap\PPP2R5A <newline> Hsap\PPP2R5C <newline> Hsap\PPP2R5D	Mmus\Ppp2r5e <newline> Mmus\Ppp2r5a <newline> Mmus\Ppp2r5b <newline> Mmus\Ppp2r5d <newline> Mmus\Ppp2r5c	Cele\pptr-1 <newline> Cele\pptr-2 <newline> Cele\Y39B6A.13	Drer\ppp2r5ea <newline> Drer\ppp2r5b <newline> Drer\ppp2r5eb <newline> Drer\ppp2r5a <newline> Drer\ppp2r5ca <newline> Drer\ppp2r5d <newline> Drer\ppp2r5cb	Rnor\Ppp2r5e <newline> Rnor\Ppp2r5b <newline> Rnor\Ppp2r5a <newline> Rnor\Ppp2r5c <newline> Rnor\Ppp2r5d <newline> Rnor\LOC100909464	Scer\RTS1	Spom\par1 <newline> Spom\par2	Xtro\ppp2r5e <newline> Xtro\ppp2r5b <newline> Xtro\ppp2r5a <newline> Xtro\ppp2r5c	CG5643, wdb, wdb, CG5643, B56-2, PP2A, PP2-AB, BcDNA:LD34343, EP3559, l(3)S031807, LD02456, 0318/07, BEST:LD02456, WDB, dPP2A, dB56-2, PP2a, Wdb, PP2A[B'-2], dPP2A-B56-2, PP2A-B', Widerborst, wbd	wdb	2.22776	2.37488	0.931427	soma_med
FBgn0002709	NotTested	1626387_s_at	mei-217 /// mei-218	FBgn0002709 /// FBgn0028581	64	4	1.49883	0.00203351	301	4	7.04918	7.62e-08	18.55	4	0.434426	0.0022882	0	Hsap\MCMDC2 <newline> Hsap\MCM6	Mmus\Mcmdc2 <newline> Mmus\Mcm6	Cele\mcm-6	Drer\mcmdc2 <newline> Drer\mcm6l <newline> Drer\mcm6	Rnor\Mcmdc2 <newline> Rnor\Mcm6	Scer\MCM6	Spom\mcm6	Xtro\mcmdc2	CG8923, mei-218, CG8923, CG33067, mei-218, Mei-218	mei-218	0.102684	0.0473192	0.0114534	gc_med
FBgn0015625	NotTested	1626454_at	CycB3	FBgn0015625	1286.8	4	2.2532	3.42e-06	291.1	4	0.509718	0.000357937	441.95	4	0.773857	0.0581849	0	Hsap\CCNB3 <newline> Hsap\CCNI <newline> Hsap\CCNA1 <newline> Hsap\CCNB1 <newline> Hsap\CCNE1 <newline> Hsap\CCNA2 <newline> Hsap\CCNO <newline> Hsap\CCNB2 <newline> Hsap\CCNG2 <newline> Hsap\CCNG1 <newline> Hsap\CCNJL <newline> Hsap\CCNF <newline> Hsap\CNTD2 <newline> Hsap\CCNE2 <newline> Hsap\CCNI2 <newline> Hsap\LRP5 <newline> Hsap\SLC3A2 <newline> Hsap\CCNJ <newline> Hsap\CCNQ <newline> Hsap\…	Mmus\Ccnb3 <newline> Mmus\Ccng1 <newline> Mmus\Ccna2 <newline> Mmus\Ccna1 <newline> Mmus\Ccne2 <newline> Mmus\Ccng2 <newline> Mmus\Ccnb2 <newline> Mmus\Ccno <newline> Mmus\Ccnjl <newline> Mmus\Ccni <newline> Mmus\Ccnb1 <newline> Mmus\Ccnf <newline> Mmus\Ccne1 <newline> Mmus\Ccnj	Cele\cyb-3 <newline> Cele\C04C3.4 <newline> Cele\C03B8.2 <newline> Cele\F08F1.9 <newline> Cele\cye-1 <newline> Cele\cya-2 <newline> Cele\T12C9.7 <newline> Cele\T24A6.1 <newline> Cele\ZK678.3 <newline> Cele\cyb-2.1 <newline> Cele\W05G11.2 <newline> Cele\cya-1 <newline> Cele\cyb-2.2 <newline> Cele\cyb-1 <newline> Cele\T07F10.5 <newline> Cele\C02B8.1	Drer\ccnb3 <newline> Drer\ccng2 <newline> Drer\ccna1 <newline> Drer\ccne1 <newline> Drer\ccna2 <newline> Drer\ccne2 <newline> Drer\ccni2 <newline> Drer\ccnb2 <newline> Drer\ccnb1 <newline> Drer\cntd2 <newline> Drer\ccng1 <newline> Drer\ccni <newline> Drer\ccnb1l <newline> Drer\ccnj <newline> Drer\ccnjl	Rnor\Ccnb3 <newline> Rnor\Ccng2 <newline> Rnor\Ccni <newline> Rnor\Ccne2 <newline> Rnor\Ccno <newline> Rnor\Ccnjl <newline> Rnor\Ccne1 <newline> Rnor\Ccna2 <newline> Rnor\Ccnf <newline> Rnor\Ccna1 <newline> Rnor\Ccng1 <newline> Rnor\LOC100364016 <newline> Rnor\Ccnb1 <newline> Rnor\Ccnb2 <newline> Rnor\LOC100909771	Scer\CLB1 <newline> Scer\CLB2 <newline> Scer\CLN2 <newline> Scer\CLN1 <newline> Scer\CLB5 <newline> Scer\CLB6 <newline> Scer\CLN3 <newline> Scer\CLB3 <newline> Scer\CLB4	Spom\cdc13 <newline> Spom\cig1 <newline> Spom\cig2 <newline> Spom\rem1 <newline> Spom\puc1	Xtro\ccnb3 <newline> Xtro\ccng2 <newline> Xtro\ccne2 <newline> Xtro\ccng1 <newline> Xtro\LOC100487861 <newline> Xtro\ccnb2 <newline> Xtro\ccnf <newline> Xtro\ccne1 <newline> Xtro\ccna1 <newline> Xtro\ccnb1.2 <newline> Xtro\ccni <newline> Xtro\ccno <newline> Xtro\ccnb1 <newline> Xtro\ccna2 <newline> Xtro\ccni2 <newline> Xtro\LOC394448 <newline> Xtro\ccnj <newline> Xtro\LOC105948063 <newline> Xtro\…	CG5814, CycB3, cycB3, l(3)L6540, CG5814, anon-WO0118547.414, CycB3, Cyc B3, Cyclin B3	CycB3	0.390749	0.125081	0.0504884	gc_med
FBgn0051457	N	1626476_at	CG31457	FBgn0051457	235	4	2.20865	0.00010585	42.1	4	0.395677	1.38e-05	66.2	4	0.62218	0.00279754	1	-	-	-	-	-	-	-	-	CG31457, CG31457, CG4639, CG31457	CG31457	0.244156	0.12318	0.0577731	gc_med
FBgn0036793	NotTested	1626491_at	CG13380 /// CG4174	FBgn0036793 /// FBgn0036799	38.6	4	1.9204	0.000301918	8.8	0	0.437811	0.00154153	1.8	0	0.0895522	3.19e-05	1	Hsap\P4HTM <newline> Hsap\P4HA3 <newline> Hsap\P4HA1 <newline> Hsap\P4HA2	Mmus\P4htm <newline> Mmus\P4ha3 <newline> Mmus\P4ha1 <newline> Mmus\P4ha2	Cele\C14E2.4 <newline> Cele\Y43F8B.19 <newline> Cele\phy-2 <newline> Cele\dpy-18 <newline> Cele\phy-4 <newline> Cele\phy-3	Drer\p4ha1a <newline> Drer\p4htm <newline> Drer\zgc:158254 <newline> Drer\p4ha3 <newline> Drer\p4ha2 <newline> Drer\zgc:152670 <newline> Drer\p4ha1b	Rnor\P4htm <newline> Rnor\P4ha3 <newline> Rnor\P4ha1 <newline> Rnor\P4ha2	-	-	Xtro\p4ha3 <newline> Xtro\p4ha1 <newline> Xtro\p4ha2	CG4174	CG4174
FBgn0037141	NotTested	1626494_at	DNApol-eta	FBgn0037141	291.5	4	2.05137	0.000113994	18.9	4	0.133005	0.000124625	137.95	4	0.970795	0.852782	0	Hsap\POLH <newline> Hsap\POLK <newline> Hsap\REV1 <newline> Hsap\POLI <newline> Hsap\ESCO1 <newline> Hsap\ESCO2	Mmus\Polh <newline> Mmus\Polk <newline> Mmus\Rev1 <newline> Mmus\Poli <newline> Mmus\Esco1 <newline> Mmus\Esco2	Cele\polh-1 <newline> Cele\polk-1 <newline> Cele\rev-1 <newline> Cele\F08F8.4	Drer\polh <newline> Drer\poli <newline> Drer\polk <newline> Drer\rev1 <newline> Drer\esco2 <newline> Drer\esco1	Rnor\Polh <newline> Rnor\Poli <newline> Rnor\Rev1	Scer\RAD30 <newline> Scer\REV1 <newline> Scer\ECO1	Spom\eso1 <newline> Spom\kpa1	Xtro\polk <newline> Xtro\rev1 <newline> Xtro\poli <newline> Xtro\polh	CG7143, PolH, Dmpol eta, DNApol-eta, AAF51794, drad30A, POLH, CG7143, pol h, dPoleta, pol eta, DNApoleta, DNA pol eta, DNA pol-eta, PolH	PolH	1.01667	0.293049	0.20073	gc_med
FBgn0035769	NotTested	1626500_a_at	CTCF	FBgn0035769	45.8	4	2.72619	0.000629927	4.9	1	0.291667	0.000423483	5.7	3	0.339286	0.000992489	0	Hsap\CTCF <newline> Hsap\CTCFL <newline> Hsap\ZNF528 <newline> Hsap\ZNF135 <newline> Hsap\ZNF180 <newline> Hsap\ZNF300 <newline> Hsap\ZNF470 <newline> Hsap\ZNF366 <newline> Hsap\ZNF132 <newline> Hsap\ZNF23 <newline> Hsap\ZNF234 <newline> Hsap\ZNF568 <newline> Hsap\ZFP2 <newline> Hsap\ZNF71 <newline> Hsap\ZSCAN2 <newline> Hsap\ZNF84 <newline> Hsap\ZNF605 <newline> Hsap\ZNF613 <newline> Hsap\ZBTB40…	Mmus\Ctcf <newline> Mmus\Ctcfl <newline> Mmus\Zfp182 <newline> Mmus\Zfp879 <newline> Mmus\Zfp808 <newline> Mmus\Zfp366 <newline> Mmus\Rex2 <newline> Mmus\Zfp26 <newline> Mmus\Zbtb40 <newline> Mmus\Zfp180 <newline> Mmus\Zfp35 <newline> Mmus\Gm6710 <newline> Mmus\Zfp583 <newline> Mmus\Zscan2 <newline> Mmus\Zfp442 <newline> Mmus\Zbtb41 <newline> Mmus\Zfp53 <newline> Mmus\Zfp629 <newline> Mmus\Zfp758…	Cele\C28G1.4 <newline> Cele\Y5F2A.4 <newline> Cele\B0310.2 <newline> Cele\bcl-11 <newline> Cele\eor-1 <newline> Cele\che-1 <newline> Cele\let-391 <newline> Cele\Y55F3AM.14 <newline> Cele\zfp-2 <newline> Cele\lin-29 <newline> Cele\fezf-1 <newline> Cele\hinf-1	Drer\ctcf <newline> Drer\znf740b <newline> Drer\znf740a <newline> Drer\znf366 <newline> Drer\znf1007 <newline> Drer\znf710a <newline> Drer\znf1161 <newline> Drer\znf1041 <newline> Drer\si:cabz01054396.2 <newline> Drer\znf1068 <newline> Drer\zgc:171551 <newline> Drer\LOC100329723 <newline> Drer\znf569l <newline> Drer\si:dkeyp-104f11.6	Rnor\Ctcf <newline> Rnor\Ctcfl <newline> Rnor\Zfp438 <newline> Rnor\Zfp420 <newline> Rnor\Zfp366 <newline> Rnor\Zbtb40 <newline> Rnor\Zfp28 <newline> Rnor\Zfp2 <newline> Rnor\LOC102551539 <newline> Rnor\Zfp879 <newline> Rnor\Zfp180 <newline> Rnor\Zfp354c <newline> Rnor\Zfp958 <newline> Rnor\Zfp668 <newline> Rnor\Zbtb41 <newline> Rnor\Zfp157 <newline> Rnor\Zfp612 <newline> Rnor\Zfp35 <newline> Rno…	Scer\PZF1 <newline> Scer\STP4 <newline> Scer\STP3 <newline> Scer\AZF1	Spom\sfc2	Xtro\ctcf <newline> Xtro\znf710	CG8591, CTCF, dCTCF, CG8591, CTCF	CTCF	0.248266	0.119752	0.0762095	gc_med
FBgn0000166	NotTested	1626502_s_at	bcd	FBgn0000166	111.5	4	4.51417	4.31e-06	3.1	0	0.125506	0.00594437	4.55	0	0.184211	0.0121303	0	Hsap\HOXC8 <newline> Hsap\HOXA2 <newline> Hsap\HOXA5 <newline> Hsap\HOXA6 <newline> Hsap\HOXB8 <newline> Hsap\HOXB5 <newline> Hsap\HOXB7 <newline> Hsap\HOXA7 <newline> Hsap\HOXC6 <newline> Hsap\MNX1 <newline> Hsap\MEOX2 <newline> Hsap\GBX1 <newline> Hsap\GBX2 <newline> Hsap\HOXD4 <newline> Hsap\GSX1 <newline> Hsap\HOXC5 <newline> Hsap\HOXD8 <newline> Hsap\GSX2 <newline> Hsap\MEOX1 <newline> Hsap\…	Mmus\Hoxa1 <newline> Mmus\Hoxc8 <newline> Mmus\Hoxc5 <newline> Mmus\Hoxc6 <newline> Mmus\Hoxa2 <newline> Mmus\Hoxb1 <newline> Mmus\Hoxd8 <newline> Mmus\Hoxb5 <newline> Mmus\Gsx2 <newline> Mmus\Hoxa5 <newline> Mmus\Hoxb7 <newline> Mmus\Hoxd1 <newline> Mmus\Meox2 <newline> Mmus\Hoxd4 <newline> Mmus\Hoxb4 <newline> Mmus\Gbx2 <newline> Mmus\Hoxa7 <newline> Mmus\Meox1 <newline> Mmus\Hoxb8 <newline> Mm…	Cele\ceh-62 <newline> Cele\ceh-63 <newline> Cele\egl-5 <newline> Cele\mab-5 <newline> Cele\ceh-12 <newline> Cele\ceh-13 <newline> Cele\mei-2 <newline> Cele\F47G4.4	Drer\hoxb6a <newline> Drer\hoxb5a <newline> Drer\gbx2 <newline> Drer\hoxb4a <newline> Drer\hoxb6b <newline> Drer\pdx1 <newline> Drer\hoxa2b <newline> Drer\hoxa5a <newline> Drer\pnx <newline> Drer\gsx2 <newline> Drer\hoxb8a <newline> Drer\gsx1 <newline> Drer\mnx1 <newline> Drer\meox2a <newline> Drer\mnx2a <newline> Drer\hoxc6b <newline> Drer\hoxb8b <newline> Drer\hoxb5b <newline> Drer\hoxb7a <newl…	Rnor\Gsx1 <newline> Rnor\Hoxd1 <newline> Rnor\Gsx2 <newline> Rnor\Hoxd4 <newline> Rnor\Hoxa1 <newline> Rnor\Hoxa2 <newline> Rnor\Hoxa3 <newline> Rnor\LOC100909604 <newline> Rnor\Meox2 <newline> Rnor\Hoxb8 <newline> Rnor\Hoxb6 <newline> Rnor\Hoxb5 <newline> Rnor\Hoxb4 <newline> Rnor\Hoxb3 <newline> Rnor\Hoxb2 <newline> Rnor\Gbx1 <newline> Rnor\Hoxb1 <newline> Rnor\Hoxc6 <newline> Rnor\Hoxc5 <newli…	Scer\YOX1	-	Xtro\hoxc5 <newline> Xtro\hoxa1 <newline> Xtro\hoxa2 <newline> Xtro\hoxa3 <newline> Xtro\hoxa5 <newline> Xtro\hoxa7 <newline> Xtro\hoxd4 <newline> Xtro\hoxd3 <newline> Xtro\hoxd1 <newline> Xtro\gbx2.2 <newline> Xtro\meox2 <newline> Xtro\gsx1 <newline> Xtro\pdx1 <newline> Xtro\gsx2 <newline> Xtro\mnx1 <newline> Xtro\hoxb1 <newline> Xtro\hoxb3 <newline> Xtro\hoxb4 <newline> Xtro\hoxb5 <newline> Xtr…	CG1034, bcd, bcd, BCD, Bcd, bic, prd4, mum, CG1034, BG:DS00276.7, bicoid, Bicoid, Dm-Bcd	bcd	0.17991	0	0	gc_med
FBgn0025808	NotTested	1626520_at	Rad17	FBgn0025808	168.7	4	2.35286	4.62e-07	32.7	4	0.456067	6.05e-05	69.625	4	0.97106	0.723252	0	Hsap\RAD17 <newline> Hsap\RFC4 <newline> Hsap\RFC5 <newline> Hsap\RFC2 <newline> Hsap\RFC3	Mmus\Rad17 <newline> Mmus\Rfc2 <newline> Mmus\Rfc4 <newline> Mmus\Rfc5 <newline> Mmus\Rfc3	Cele\hpr-17 <newline> Cele\rfc-3 <newline> Cele\rfc-4 <newline> Cele\mdt-30 <newline> Cele\F44B9.8 <newline> Cele\rfc-2	Drer\rad17 <newline> Drer\rfc5 <newline> Drer\rfc4 <newline> Drer\rfc3 <newline> Drer\rfc2	Rnor\Rad17 <newline> Rnor\Rfc5 <newline> Rnor\Rfc2 <newline> Rnor\Rfc3 <newline> Rnor\Rfc4	Scer\RAD24 <newline> Scer\RFC4 <newline> Scer\RFC5 <newline> Scer\RFC2 <newline> Scer\RFC3	Spom\rad17	Xtro\rad17 <newline> Xtro\rfc3 <newline> Xtro\rfc4 <newline> Xtro\rfc5 <newline> Xtro\rfc2	CG7825, Rad17, CG7825, Rad17, DmRad17/24	Rad17	0.173286	0.0942761	0.047576	gc_med
FBgn0267976	P	1626528_at	CG40042	FBgn0058042	1249.3	4	1.16713	0.0101728	1397.4	4	1.30549	0.000658146	862.1	4	0.8054	0.00473814	1	Hsap\TIMM23 <newline> Hsap\TIMM22 <newline> Hsap\TIMM17A <newline> Hsap\TIMM17B <newline> Hsap\TIMM23B	Mmus\Timm23 <newline> Mmus\Gm10273 <newline> Mmus\Timm22 <newline> Mmus\Timm17b <newline> Mmus\Timm17a	Cele\timm-23 <newline> Cele\C47G2.3 <newline> Cele\timm-17B.2 <newline> Cele\timm-17B.1 <newline> Cele\tctn-1	Drer\timm23a <newline> Drer\timm23b <newline> Drer\timm17a <newline> Drer\timm17b <newline> Drer\timm22	Rnor\Timm23 <newline> Rnor\LOC100911130 <newline> Rnor\Timm17a <newline> Rnor\Timm17b <newline> Rnor\Timm22 <newline> Rnor\LOC100362432 <newline> Rnor\Timm23b	Scer\TIM23 <newline> Scer\TIM22 <newline> Scer\TIM17	Spom\tim23	Xtro\timm23 <newline> Xtro\timm17a <newline> Xtro\timm22	CG40042, Tim23, CG40042, Tim23, LP07554, BEST:GH02609, BcDNA:SD19278	Tim23	2.48553	2.04128	2.55763	fc_med
FBgn0031655	NotTested	1626531_at	Marcal1	FBgn0031655	150.6	4	2.17316	0.000170174	47.1	4	0.679654	0.0173069	51.4	4	0.741703	0.0788609	0	Hsap\ZRANB3 <newline> Hsap\SMARCAL1	Mmus\Smarcal1 <newline> Mmus\Zranb3	Cele\smrc-1 <newline> Cele\M03C11.8 <newline> Cele\csb-1	Drer\zranb3 <newline> Drer\smarcal1	Rnor\Zranb3 <newline> Rnor\Smarcal1	-	-	Xtro\smarcal1 <newline> Xtro\zranb3	CG3753, Marcal1, CG3753, Marcal1, Marca1, HARP, dmHARP, MARCAL1	Marcal1	0.170305	0.0905354	0.0568534	gc_med
FBgn0003714	NotTested	1626534_at	tko	FBgn0003714	431.7	4	1.29251	2.82e-05	63.8	4	0.191018	7.36e-08	325.9	4	0.975749	0.655525	0	Hsap\MRPS12 <newline> Hsap\RPS23	Mmus\Mrps12 <newline> Mmus\Rps23	Cele\mrps-12	Drer\si:dkey-17e16.10 <newline> Drer\rps23	Rnor\Mrps12 <newline> Rnor\Rps23	Scer\RPS23A <newline> Scer\MRPS12 <newline> Scer\RPS23B	Spom\SPAC4F8.06	Xtro\mrps12 <newline> Xtro\rps23	CG7925, tko, MRPS12, EG:BACH59J11.1, S12, MRP-S12, CG7925, rps12, mt-rps12, l(1)tko, mRpS12, l(1)3Ab, tko, Tko	tko	1.51804	1.25759	2.31526	fc_med
FBgn0038274	N	1626549_at	CG7262	FBgn0038274	95.5	4	1.65511	0.000974767	67.8	4	1.17504	0.121786	127.575	4	2.21101	0.00177852	1	Hsap\NUP93	Mmus\Nup93	Cele\npp-13	Drer\nup93	Rnor\Nup93	Scer\NIC96	Spom\nup97 <newline> Spom\npp106	Xtro\nup93	CG7262, Nup93-2, CG7262, Cg7262, nup93, Nup93-2, Nup93, nup93-2	Nup93-2	0.495273	0.246108	0.229551	gc_med
FBgn0085478	NotTested	1626550_at	CG34449	FBgn0085478	275.9	4	5.49602	4.21e-06	35.7	4	0.711155	0.0372668	40.25	4	0.801793	0.243643	1	Hsap\ZDHHC2 <newline> Hsap\ZDHHC11 <newline> Hsap\ZDHHC5 <newline> Hsap\ZDHHC3 <newline> Hsap\ZDHHC19 <newline> Hsap\ZDHHC24 <newline> Hsap\ZDHHC22 <newline> Hsap\ZDHHC23 <newline> Hsap\ZDHHC1 <newline> Hsap\ZDHHC9 <newline> Hsap\ZDHHC14 <newline> Hsap\ZDHHC6 <newline> Hsap\ZDHHC12 <newline> Hsap\ZDHHC15 <newline> Hsap\ZDHHC18 <newline> Hsap\ZDHHC21 <newline> Hsap\ZDHHC20 <newline> Hsap\ZDHHC16 <…	Mmus\Zdhhc4 <newline> Mmus\Zdhhc24 <newline> Mmus\Zdhhc16 <newline> Mmus\Zdhhc21 <newline> Mmus\Zdhhc7 <newline> Mmus\Zdhhc1 <newline> Mmus\Zdhhc2 <newline> Mmus\Zdhhc17 <newline> Mmus\Zdhhc9 <newline> Mmus\Zdhhc15 <newline> Mmus\Zdhhc5 <newline> Mmus\Zdhhc19 <newline> Mmus\Zdhhc6 <newline> Mmus\Zdhhc12 <newline> Mmus\Zdhhc8 <newline> Mmus\Zdhhc18 <newline> Mmus\Zdhhc14 <newline> Mmus\Zdhhc20 <ne…	Cele\spe-10 <newline> Cele\dhhc-14 <newline> Cele\dhhc-9 <newline> Cele\dhhc-7 <newline> Cele\dhhc-12 <newline> Cele\dhhc-1 <newline> Cele\dhhc-13 <newline> Cele\dhhc-10 <newline> Cele\dhhc-6 <newline> Cele\dhhc-5 <newline> Cele\dhhc-11 <newline> Cele\dhhc-2 <newline> Cele\dhhc-8 <newline> Cele\dhhc-4	Drer\zdhhc8b <newline> Drer\zdhhc4 <newline> Drer\zdhhc16a <newline> Drer\zdhhc5a <newline> Drer\zdhhc16b <newline> Drer\zdhhc6 <newline> Drer\zdhhc23b <newline> Drer\zdhhc7 <newline> Drer\zdhhc2 <newline> Drer\zdhhc3a <newline> Drer\zdhhc23a <newline> Drer\zgc:77880 <newline> Drer\zdhhc14 <newline> Drer\zdhhc20a <newline> Drer\zdhhc20b <newline> Drer\zdhhc3b <newline> Drer\zdhhc9 <newline> Drer\…	Rnor\Zdhhc15 <newline> Rnor\Zdhhc17 <newline> Rnor\Zdhhc3 <newline> Rnor\Zdhhc9 <newline> Rnor\Zdhhc5 <newline> Rnor\Zdhhc21 <newline> Rnor\Zdhhc13 <newline> Rnor\Zdhhc7 <newline> Rnor\Zdhhc24 <newline> Rnor\Zdhhc2 <newline> Rnor\Zdhhc19 <newline> Rnor\Zdhhc12 <newline> Rnor\Zdhhc8 <newline> Rnor\Zdhhc14 <newline> Rnor\Zdhhc22 <newline> Rnor\Zdhhc6 <newline> Rnor\Zdhhc11 <newline> Rnor\Zdhhc20 <n…	Scer\SWF1 <newline> Scer\AKR1 <newline> Scer\PFA5 <newline> Scer\PFA3 <newline> Scer\ERF2 <newline> Scer\PFA4 <newline> Scer\AKR2	Spom\erf2 <newline> Spom\swf1	Xtro\zdhhc1 <newline> Xtro\zdhhc2 <newline> Xtro\zdhhc16 <newline> Xtro\zdhhc13 <newline> Xtro\zdhhc15 <newline> Xtro\zdhhc8 <newline> Xtro\pqlc2l <newline> Xtro\zdhhc9 <newline> Xtro\zdhhc20 <newline> Xtro\zdhhc14 <newline> Xtro\zdhhc24 <newline> Xtro\zdhhc17 <newline> Xtro\zdhhc4 <newline> Xtro\zdhhc6 <newline> Xtro\dnz1 <newline> Xtro\zdhhc3 <newline> Xtro\zdhhc12 <newline> Xtro\zdhhc7 <newlin…	CG34449, Zdhhc8, CG17251, p16, CG32705, CG15372, CG12136, pen16, anon-Pen16, Pen16, CG34449, Dm_X:47283, Zdhhc8, dZDHHC8	Zdhhc8	0.659043	0.621179	0.248992	gc_med
FBgn0038551	P	1626568_at	CG7357	FBgn0038551	338.3	4	2.1493	2.8e-07	105.2	4	0.668361	0.000255963	250.725	4	1.59292	3.04e-05	1	Hsap\GFI1B <newline> Hsap\ZNF518B <newline> Hsap\MAZ <newline> Hsap\ZNF692 <newline> Hsap\E4F1 <newline> Hsap\ZNF865 <newline> Hsap\ZNF358 <newline> Hsap\ZNF524 <newline> Hsap\ZNF362 <newline> Hsap\ZNF581 <newline> Hsap\ZNF212 <newline> Hsap\ZBTB48 <newline> Hsap\ZNF662 <newline> Hsap\ZNF763 <newline> Hsap\ZNF667 <newline> Hsap\ZNF660 <newline> Hsap\ZNF383 <newline> Hsap\ZNF707 <newline> Hsap\ZNF…	Mmus\Zfp518b <newline> Mmus\E4f1 <newline> Mmus\Zfp408 <newline> Mmus\Zfp865 <newline> Mmus\Zfp410 <newline> Mmus\Zfp362 <newline> Mmus\Zfp524 <newline> Mmus\Zfp212 <newline> Mmus\Zfp933 <newline> Mmus\Zfp966 <newline> Mmus\AI854703 <newline> Mmus\Zfp667 <newline> Mmus\Prdm14 <newline> Mmus\Rbak <newline> Mmus\Zfp810	Cele\klf-3 <newline> Cele\ztf-23 <newline> Cele\B0310.2 <newline> Cele\lsl-1 <newline> Cele\M03D4.4 <newline> Cele\Y55F3AM.14 <newline> Cele\lin-29	Drer\znf518b <newline> Drer\LOC100535691 <newline> Drer\znf438 <newline> Drer\znf367 <newline> Drer\znf362b <newline> Drer\si:ch211-284e13.5 <newline> Drer\zgc:173720 <newline> Drer\LOC103909987 <newline> Drer\zgc:173624 <newline> Drer\zgc:113090 <newline> Drer\si:cabz01071907.1 <newline> Drer\si:dkeyp-2e4.6 <newline> Drer\si:dkeyp-2e4.3 <newline> Drer\LOC110437786 <newline> Drer\LOC100150095 <ne…	Rnor\Zfp518b <newline> Rnor\LOC100911196 <newline> Rnor\E4f1 <newline> Rnor\Zfp362 <newline> Rnor\Zfp524 <newline> Rnor\Zfp212 <newline> Rnor\Zbtb48 <newline> Rnor\Zfp667 <newline> Rnor\RGD1311188 <newline> Rnor\Prdm14 <newline> Rnor\Zfp189 <newline> Rnor\Zfp819	Scer\NRG2 <newline> Scer\NRG1 <newline> Scer\AZF1	-	Xtro\znf518b <newline> Xtro\maz <newline> Xtro\znf865 <newline> Xtro\znf362 <newline> Xtro\zbtb17 <newline> Xtro\znf300 <newline> Xtro\hic1	CG7357, Odj, Odj, CG7357	Odj	0.740453	0.356492	0.23266	gc_med
FBgn0035838	NotTested	1626571_at	ldbr	FBgn0035838	162.5	4	2.77778	1.55e-06	26.9	4	0.459829	0.000328262	104.95	4	1.79402	0.00106474	0	Hsap\DBR1	Mmus\Dbr1	Cele\dbr-1	Drer\dbr1	Rnor\Dbr1	Scer\DBR1	Spom\dbr1	Xtro\dbr1	CG7942, ldbr, ldbr, CG7942, Ldbr, Lbdr	ldbr	0.192254	0.0749496	0.064293	gc_med
FBgn0260959	NotTested	1626590_a_at	MCPH1	FBgn0260959	203.9	4	1.71778	0.000167888	202.9	4	1.70935	0.000296503	25.975	4	0.218829	9.51e-05	0	Hsap\MCPH1 <newline> Hsap\BARD1 <newline> Hsap\BRCA1	Mmus\Mcph1 <newline> Mmus\Brca1 <newline> Mmus\Bard1	Cele\F42A6.5 <newline> Cele\brc-1 <newline> Cele\W04A8.1	Drer\mcph1 <newline> Drer\bard1	Rnor\Mcph1 <newline> Rnor\Brca1	-	-	Xtro\mcph1 <newline> Xtro\brca1 <newline> Xtro\bard1	CG42572, MCPH1, MCPH1, CG42572, CG8981, CG13184, Dmcph1, CG30038, mcph1, awol, dMCPH1, p91	MCPH1	0.27572	0.26117	0.179914	gc_med
FBgn0017577	NotTested	1626647_at	Mcm5	FBgn0017577	839	4	1.94438	2.22e-06	20	4	0.0463499	1.64e-06	447.85	4	1.03789	0.654255	0	Hsap\MCM5 <newline> Hsap\MCM4 <newline> Hsap\MCM6 <newline> Hsap\MCM2 <newline> Hsap\MCM7 <newline> Hsap\MCM9 <newline> Hsap\MCM8 <newline> Hsap\MCMDC2 <newline> Hsap\MCM3	Mmus\Mcm5 <newline> Mmus\Mcm7 <newline> Mmus\Mcm3 <newline> Mmus\Mcm6 <newline> Mmus\Mcm4 <newline> Mmus\Mcm2 <newline> Mmus\Mcm8 <newline> Mmus\Mcm9	Cele\mcm-5 <newline> Cele\mcm-3 <newline> Cele\mcm-2 <newline> Cele\mcm-7 <newline> Cele\mcm-6 <newline> Cele\mcm-4	Drer\mcm5 <newline> Drer\mcm2 <newline> Drer\mcm7 <newline> Drer\mcm3l <newline> Drer\mcm4 <newline> Drer\mcmdc2 <newline> Drer\mcm9 <newline> Drer\mcm8 <newline> Drer\mcm6l <newline> Drer\mcm3 <newline> Drer\mcm6	Rnor\Mcm5 <newline> Rnor\Mcm7 <newline> Rnor\Mcm4 <newline> Rnor\Mcm3 <newline> Rnor\Mcm6 <newline> Rnor\Mcm9 <newline> Rnor\Mcm2 <newline> Rnor\Mcmdc2 <newline> Rnor\Mcm8 <newline> Rnor\Asf1a	Scer\MCM5 <newline> Scer\MCM2 <newline> Scer\MCM7 <newline> Scer\MCM6 <newline> Scer\MCM3 <newline> Scer\MCM4	Spom\mcm5	Xtro\mcm5 <newline> Xtro\mcm4 <newline> Xtro\mcm7 <newline> Xtro\mcm9 <newline> Xtro\mcm6.2 <newline> Xtro\mcm6 <newline> Xtro\mcm3 <newline> Xtro\mcm3 <newline> Xtro\mcm8 <newline> Xtro\mcm2	CG4082, Mcm5, MCM5, mcm5, CG4082, DmMcm5, DmMCM5, PCR4, DmCDC465, DmCDC46, Mcm5, McM5, DmeMCM5	Mcm5	0.988769	0.179076	0.2186	gc_med
FBgn0264816	NotTested	1626649_s_at	koko	FBgn0051232	331.7	4	2.04123	5.1e-05	173.6	4	1.06831	0.524901	169.375	4	1.04231	0.770625	0	Hsap\CCNQ <newline> Hsap\CCNQP1	Mmus\Ccnq	Cele\cit-1.1 <newline> Cele\cit-1.2	Drer\ccnq	Rnor\Ccnq	-	-	Xtro\ccnq	CG44010, koko, koko, CG7683, CG31232, CG44010	koko	0.446469	0.229502	0.466737	fc_med
FBgn0286788	NotTested	1626652_at	Orc1	FBgn0022772	687.8	4	3.11786	7.12e-07	5.4	0	0.0244787	1.65e-05	109.775	4	0.49762	0.00309068	0	Hsap\ORC1 <newline> Hsap\CDC6	Mmus\Orc1 <newline> Mmus\Cdc6	Cele\orc-1 <newline> Cele\cdc-6	Drer\orc1 <newline> Drer\cdc6	Rnor\Orc1 <newline> Rnor\Cdc6	Scer\SIR3 <newline> Scer\ORC1 <newline> Scer\CDC6	Spom\orc1 <newline> Spom\cdc18	Xtro\orc1 <newline> Xtro\cdc6	CG10667, Orc1, Orc1, sat, ORC1, ORC, rDmORC, DmORC1, dORC1, CG10667, DmOrc1p, orc1, DmOrc1, fs(2)SC46	Orc1	0.212889	0.110511	0.152396	gc_med
FBgn0039558	P	1626659_at	CG4980	FBgn0039558	116.3	4	2.326	2.01e-05	22.5	3	0.45	0.000636951	72.75	4	1.455	0.152525	1	Hsap\BCAS2	Mmus\Bcas2	Cele\bcas-2 <newline> Cele\T12A2.5 <newline> Cele\T12A2.6	Drer\bcas2	Rnor\Bcas2	-	Spom\cwf7	Xtro\bcas2	CG4980, BCAS2, CG4980, BCAS2, dBCAS2	BCAS2	0.716129	0.692575	0.793908	fc_med
FBgn0031769	N	1626682_s_at	CG9135	FBgn0031769	468.6	4	1.64652	0.000715777	35.7	4	0.125439	4.85e-05	700.7	4	2.46205	6.53e-05	1	Hsap\RCC2 <newline> Hsap\IBTK <newline> Hsap\EEA1 <newline> Hsap\RCC1 <newline> Hsap\RCBTB1 <newline> Hsap\RPGR <newline> Hsap\ZZEF1 <newline> Hsap\RCCD1 <newline> Hsap\RCBTB2 <newline> Hsap\HERC1 <newline> Hsap\HECTD4 <newline> Hsap\RCC1L <newline> Hsap\NEK9 <newline> Hsap\HERC2 <newline> Hsap\ALS2 <newline> Hsap\SERGEF <newline> Hsap\HERC3 <newline> Hsap\HERC6 <newline> Hsap\HERC5 <newline> Hsa…	Mmus\Rcc2 <newline> Mmus\Als2 <newline> Mmus\Sergef <newline> Mmus\Rcbtb1 <newline> Mmus\Ibtk <newline> Mmus\Herc1 <newline> Mmus\Rpgr <newline> Mmus\Rccd1 <newline> Mmus\Nek9 <newline> Mmus\Hectd4 <newline> Mmus\Eea1 <newline> Mmus\Zzef1 <newline> Mmus\Herc2 <newline> Mmus\Rcc1l <newline> Mmus\Rcc1 <newline> Mmus\Rcbtb2 <newline> Mmus\Hectd3 <newline> Mmus\Herc6 <newline> Mmus\Herc3 <newline> Mm…	Cele\ran-3 <newline> Cele\glo-4 <newline> Cele\K11D2.1 <newline> Cele\tag-229 <newline> Cele\W09G3.7 <newline> Cele\eea-1 <newline> Cele\nekl-1 <newline> Cele\herc-1 <newline> Cele\Y48G8AL.13	Drer\rcc2 <newline> Drer\rcbtb1 <newline> Drer\rcc1 <newline> Drer\rpgra <newline> Drer\rcc1l <newline> Drer\hectd4 <newline> Drer\rpgrb <newline> Drer\im:6912692 <newline> Drer\sergef <newline> Drer\rccd1 <newline> Drer\herc2 <newline> Drer\herc1 <newline> Drer\ibtk <newline> Drer\rcbtb2 <newline> Drer\als2a <newline> Drer\als2b <newline> Drer\slc47a2.2 <newline> Drer\herc3 <newline> Drer\si:ch2…	Rnor\Rcc2 <newline> Rnor\Hectd4 <newline> Rnor\Rcc1l <newline> Rnor\Sergef <newline> Rnor\Rcbtb2 <newline> Rnor\Herc2 <newline> Rnor\Eea1 <newline> Rnor\Rccd1 <newline> Rnor\Als2 <newline> Rnor\Rcbtb1 <newline> Rnor\Zzef1 <newline> Rnor\Ibtk <newline> Rnor\Rpgr <newline> Rnor\Rcc1 <newline> Rnor\Herc6 <newline> Rnor\Herc3 <newline> Rnor\Hectd3 <newline> Rnor\Nek9 <newline> Rnor\Herc1 <newline> Rn…	Scer\ATS1 <newline> Scer\SRM1 <newline> Scer\FMP25	Spom\SPAC10F6.04	Xtro\rcc2 <newline> Xtro\rcbtb2 <newline> Xtro\als2cl <newline> Xtro\herc2 <newline> Xtro\hectd4 <newline> Xtro\rcc1l <newline> Xtro\herc1 <newline> Xtro\als2 <newline> Xtro\rcc1 <newline> Xtro\nek9 <newline> Xtro\rcbtb1 <newline> Xtro\ibtk <newline> Xtro\eea1 <newline> Xtro\hectd3 <newline> Xtro\herc6 <newline> Xtro\herc3 <newline> Xtro\nek8 <newline> Xtro\rpgr <newline> Xtro\rccd1 <newline> Xtr…	CG9135	CG9135	0.526585	0.811306	0.312254	soma_med
FBgn0032487	NotTested	1626733_at	Ski6	FBgn0032487	221.9	4	1.81291	0.000529092	222.5	4	1.81781	0.00197825	175.275	4	1.43199	0.0132385	0	Hsap\MIR6847 <newline> Hsap\EXOSC5 <newline> Hsap\EXOSC4 <newline> Hsap\EXOSC6	Mmus\Exosc4 <newline> Mmus\Exosc5	Cele\exos-4.1 <newline> Cele\crn-5 <newline> Cele\exos-4.2 <newline> Cele\tin-9.2	Drer\exosc4 <newline> Drer\exosc6 <newline> Drer\exosc5	Rnor\Exosc4 <newline> Rnor\Exosc6 <newline> Rnor\Exosc5	Scer\SKI6 <newline> Scer\RRP46 <newline> Scer\MTR3	Spom\rrp41	Xtro\exosc4 <newline> Xtro\exosc6 <newline> Xtro\exosc5	CG15481, Ski6, CG15481, dSki6, Ski6, dRrp41, Rrp41	Ski6	1.0751	0.370153	1.0548	gc_med
FBgn0050085	N	1626755_at	CG30085	FBgn0050085	468.7	4	3.11429	3.03e-06	10.9	1	0.0724252	7.76e-05	125.675	4	0.83505	0.197204	1	Hsap\RIF1	Mmus\Rif1	Cele\F11E6.7 <newline> Cele\F19H6.3	Drer\rif1	Rnor\Rif1	Scer\RIF1	Spom\rif1	Xtro\rif1	CG30085, Rif1, BcDNA:LD22218, Rif1, dRif1, CG30085, XM_080537.1	Rif1	0.156645	0.0839906	0.111177	gc_med
FBgn0011826	NotTested	1626781_at	Pp2B-14D	FBgn0011826	542.5	4	1.92923	3.94e-08	24.1	4	0.0857041	2.4e-08	243.375	4	0.865487	0.0405461	0	Hsap\PPP3CB <newline> Hsap\PPP3CC <newline> Hsap\PPP2CA <newline> Hsap\PPP5D1 <newline> Hsap\PPP5C <newline> Hsap\PPP2CB <newline> Hsap\PPP4C <newline> Hsap\PPEF2 <newline> Hsap\PPP1CA <newline> Hsap\PPP1CC <newline> Hsap\PPEF1 <newline> Hsap\PPP3CA <newline> Hsap\PPP1CB <newline> Hsap\PPP6C	Mmus\Ppp3cc <newline> Mmus\Ppp3cb <newline> Mmus\Ppp2cb <newline> Mmus\Ppp5c <newline> Mmus\Ppp1cb <newline> Mmus\Ppp2ca <newline> Mmus\Ppp6c <newline> Mmus\Ppef2 <newline> Mmus\Ppp4c <newline> Mmus\Ppp1ca <newline> Mmus\Ppp3ca <newline> Mmus\Ppef1 <newline> Mmus\Ppp1cc	Cele\tax-6 <newline> Cele\pph-1 <newline> Cele\C06A1.3 <newline> Cele\C09H5.7 <newline> Cele\C23G10.1 <newline> Cele\C24H11.1 <newline> Cele\C25A6.1 <newline> Cele\C27B7.6 <newline> Cele\C24H11.2 <newline> Cele\C30A5.4 <newline> Cele\pph-6 <newline> Cele\C47A4.3 <newline> Cele\C34D4.2 <newline> Cele\F22D6.9 <newline> Cele\F20D6.6 <newline> Cele\F23B12.1 <newline> Cele\pef-1 <newline> Cele\F26B1.5…	Drer\ppp3ccb <newline> Drer\ppp1caa <newline> Drer\ppef1 <newline> Drer\ppp3ca <newline> Drer\ppp6c <newline> Drer\ppp2ca <newline> Drer\ppp2cb <newline> Drer\ppp1cab <newline> Drer\ppp5c <newline> Drer\ppp4ca <newline> Drer\ppp4cb <newline> Drer\ppp1cc <newline> Drer\ppp1cbl <newline> Drer\ppp1cb <newline> Drer\ppp3cca <newline> Drer\zgc:56064 <newline> Drer\ppp3cb	Rnor\Ppp3cc <newline> Rnor\Ppp3cb <newline> Rnor\Ppp1cb <newline> Rnor\Ppp2ca <newline> Rnor\Ppp2cb <newline> Rnor\Ppp6c <newline> Rnor\Ppp5c <newline> Rnor\Ppp1ca <newline> Rnor\Ppp4c <newline> Rnor\Ppp1cc <newline> Rnor\Ppp3ca <newline> Rnor\Ppef1	Scer\PPH22 <newline> Scer\PPH21 <newline> Scer\SIT4 <newline> Scer\PPH3 <newline> Scer\GLC7 <newline> Scer\PPZ2 <newline> Scer\PPT1 <newline> Scer\CNA1 <newline> Scer\PPZ1 <newline> Scer\CMP2 <newline> Scer\YNL217W <newline> Scer\PPG1 <newline> Scer\PPQ1	Spom\ppb1	Xtro\ppp3cb <newline> Xtro\ppp3cc <newline> Xtro\ppef1 <newline> Xtro\ppp1ca <newline> Xtro\ppp1cb <newline> Xtro\ppp3ca <newline> Xtro\ppp2ca <newline> Xtro\ppp6c <newline> Xtro\ppp5c <newline> Xtro\ppp4c <newline> Xtro\ppp1cc <newline> Xtro\ppp2cb	CG9842, Pp2B-14D, DmPp2B-14D, canA, PP2B 14D, CG9842, Pp12-14D, CnnA14D, PP2B, D33, PpD33, Pp2B-14DF, CanA14D, Pp2B-14D, PP2B-14D, CnA, Pp2B-14D/CaN, Pp2B, Pp2b-14D, CanA, CaNA, calneur, CaN	Pp2B-14D	0.6412	0.558499	0.334934	gc_med
FBgn0033916	NotTested	1626786_at	CG8494	FBgn0033916	200.7	4	2.16973	2.2e-05	352.7	4	3.81297	1.61e-06	92.3	4	0.997838	0.984181	1	Hsap\USP11 <newline> Hsap\USP31 <newline> Hsap\USP4 <newline> Hsap\USP15 <newline> Hsap\USP43 <newline> Hsap\USP32 <newline> Hsap\USP20 <newline> Hsap\USP45 <newline> Hsap\USP16 <newline> Hsap\USP33 <newline> Hsap\USP19 <newline> Hsap\USP6 <newline> Hsap\USP41 <newline> Hsap\USP18	Mmus\Usp15 <newline> Mmus\Usp43 <newline> Mmus\Usp19 <newline> Mmus\Usp16 <newline> Mmus\Usp11 <newline> Mmus\Usp31 <newline> Mmus\Ggnbp1 <newline> Mmus\Usp4 <newline> Mmus\Usp45 <newline> Mmus\Usp20 <newline> Mmus\Usp33 <newline> Mmus\Usp32 <newline> Mmus\Usp18	Cele\H34C03.2 <newline> Cele\F07A11.4 <newline> Cele\usp-33 <newline> Cele\cyk-3	Drer\usp33 <newline> Drer\usp20 <newline> Drer\usp4 <newline> Drer\usp11 <newline> Drer\usp16 <newline> Drer\usp43a <newline> Drer\usp32 <newline> Drer\usp31 <newline> Drer\usp45 <newline> Drer\usp43b <newline> Drer\usp19 <newline> Drer\usp18	Rnor\Ggnbp1 <newline> Rnor\Usp16 <newline> Rnor\Usp20 <newline> Rnor\Usp32 <newline> Rnor\Usp11 <newline> Rnor\Usp31 <newline> Rnor\Usp15 <newline> Rnor\Usp45 <newline> Rnor\Usp33 <newline> Rnor\Usp43 <newline> Rnor\Usp19 <newline> Rnor\Usp18	Scer\UBP12 <newline> Scer\UBP10	-	Xtro\usp33 <newline> Xtro\usp32 <newline> Xtro\usp16 <newline> Xtro\usp45 <newline> Xtro\usp15 <newline> Xtro\usp4 <newline> Xtro\usp19 <newline> Xtro\usp31 <newline> Xtro\usp20 <newline> Xtro\usp18	CG8494, Usp20-33, CG8494, Usp20-33, Usp33, Usp20, USP20, Q7JW61, usp20-33	Usp20-33	0.207882	0.0807551	0.0574059	gc_med
FBgn0039867	NotTested	1626788_a_at	CstF-50	FBgn0039867	157.8	4	1.73026	1.77e-05	56.7	4	0.621711	0.00025502	264.825	4	2.90378	0.000124336	0	Hsap\CSTF1 <newline> Hsap\PRKACB	Mmus\Cstf1	Cele\cpf-1	Drer\cstf1	Rnor\Cstf1	-	-	Xtro\cstf1	CG2261, CstF50, CstF50, CG2261, CstF-50	CstF50	0.472396	0.187547	0.282189	gc_med
FBgn0036641	NotTested	1626813_at	Smn	FBgn0036641	665	4	1.62433	6.09e-08	580.7	4	1.41842	0.000145467	575.225	4	1.40504	0.00286028	0	Hsap\SMN2 <newline> Hsap\SMN1 <newline> Hsap\SMNDC1	Mmus\Smn1 <newline> Mmus\Smndc1	Cele\smn-1	Drer\smn1 <newline> Drer\smndc1	Rnor\Smn1 <newline> Rnor\Smndc1	-	Spom\spf30	Xtro\smn2 <newline> Xtro\LOC100144954 <newline> Xtro\smndc1	CG16725, Smn, l(3)73Ao, smn, dSMN, DmSMN, CG16725, Smn, SMN, dSmn	Smn	3.60648	0.37626	0.413227	gc_med
FBgn0030789	NotTested	1626817_at	Rrp45	FBgn0030789	202.5	4	2.10062	3.97e-06	45	4	0.466805	5.26e-06	103.875	4	1.07754	0.380896	0	Hsap\EXOSC9 <newline> Hsap\EXOSC7 <newline> Hsap\EXOSC8	Mmus\Exosc9 <newline> Mmus\Exosc7 <newline> Mmus\Exosc8	Cele\exos-9 <newline> Cele\exos-7 <newline> Cele\exos-8	Drer\exosc9 <newline> Drer\exosc7 <newline> Drer\exosc8	Rnor\Exosc9	Scer\RRP45 <newline> Scer\RRP43 <newline> Scer\RRP42	Spom\SPCC757.08 <newline> Spom\SPBC17D1.03c	Xtro\exosc9 <newline> Xtro\exosc7 <newline> Xtro\exosc8	CG9606, Rrp45, CG9606, dRrp45, Rrp45, rrp45	Rrp45	0.307059	0.157518	0.231523	gc_med
FBgn0032051	NotTested	1626818_at	CG13097	FBgn0032051	300.9	4	2.21413	7.03e-06	31.2	4	0.229581	4.58e-05	161.675	4	1.18966	0.0848213	1	Hsap\MPHOSPH10 <newline> Hsap\LOC643802	Mmus\Mphosph10	Cele\Y75B8A.7	Drer\mphosph10	Rnor\Mphosph10	Scer\MPP10	Spom\SPAC23C11.03	Xtro\mphosph10	CG13097	CG13097	0.705553	0.369999	0.70805	fc_med
FBgn0039271	N	1626833_at	CG11839	FBgn0039271	195.2	4	2.62719	1.62e-05	36.4	4	0.489906	0.00145945	76.5	4	1.02961	0.812025	1	Hsap\ZNF830	Mmus\Zfp830	Cele\sel-13	Drer\zgc:77398	Rnor\Zfp830	-	-	Xtro\znf830	CG11839, CG11839, CT36969, CG11839, Znf830	CG11839	0.543322	0.17611	0.14161	gc_med
FBgn0037632	NotTested	1626845_at	Tcp-1eta	FBgn0037632	1255	4	1.47526	1.92e-05	283.6	4	0.333373	3.26e-08	981.05	4	1.15323	0.00341592	0	Hsap\CCT7 <newline> Hsap\CCT6A <newline> Hsap\CCT5 <newline> Hsap\CCT3 <newline> Hsap\CCT2 <newline> Hsap\TCP1 <newline> Hsap\CCT6B <newline> Hsap\HSPD1 <newline> Hsap\BBS10 <newline> Hsap\CCT4 <newline> Hsap\VKORC1L1 <newline> Hsap\MKKS	Mmus\Cct7 <newline> Mmus\Cct3 <newline> Mmus\Cct6b <newline> Mmus\Hspd1 <newline> Mmus\Cct5 <newline> Mmus\Cct6a <newline> Mmus\Cct2 <newline> Mmus\Bbs10 <newline> Mmus\Mkks <newline> Mmus\Tcp1 <newline> Mmus\Cct4	Cele\cct-7 <newline> Cele\cct-3 <newline> Cele\cct-2 <newline> Cele\cct-1	Drer\cct7 <newline> Drer\cct3 <newline> Drer\mkks <newline> Drer\cct4 <newline> Drer\cct5 <newline> Drer\hspd1 <newline> Drer\tcp1 <newline> Drer\cct2 <newline> Drer\bbs10 <newline> Drer\cct6a	Rnor\Cct7 <newline> Rnor\Cct6a <newline> Rnor\Cct4 <newline> Rnor\Cct6b <newline> Rnor\Mkks <newline> Rnor\Cct5 <newline> Rnor\Tcp1 <newline> Rnor\Cct3 <newline> Rnor\Cct2 <newline> Rnor\Bbs10 <newline> Rnor\Hspd1	Scer\CCT7 <newline> Scer\TCM62 <newline> Scer\CCT4 <newline> Scer\CCT6 <newline> Scer\CCT2 <newline> Scer\TCP1 <newline> Scer\CCT3 <newline> Scer\CCT5 <newline> Scer\HSP60	Spom\cct7	Xtro\cct7 <newline> Xtro\cct4 <newline> Xtro\hspd1 <newline> Xtro\cct3 <newline> Xtro\cct6a <newline> Xtro\cct5 <newline> Xtro\cct2 <newline> Xtro\tcp1	CG8351, CCT7, CG8351, tcp-1eta, tcp1eta, Tcp-1-eta1, Tcp-1eta, Cct7, Q9VHL2_DROME, TCP1eta, TCPeta, CCT7, T-cp1eta, TCP1-eta, cct7	CCT7	1.71188	1.50552	2.42171	fc_med
FBgn0029079	NotTested	1626871_at	icln	FBgn0029079	395.9	4	2.84207	1.3e-09	62.9	4	0.451543	3.29e-06	500.375	4	3.59207	9.08e-05	0	Hsap\CLNS1A	Mmus\Clns1a	Cele\icln-1 <newline> Cele\icl-1	Drer\clns1a	Rnor\Clns1a	Scer\LOT5	Spom\SPAC1610.01	Xtro\clns1a	CG4924, icln, CG4924, icln, pICln	icln	1.99318	0.930008	1.12828	gc_med
FBgn0086251	NotTested	1626892_at	del	FBgn0086251	758.2	4	3.42612	5.84e-08	162.9	4	0.736105	0.00264165	80.45	4	0.363534	2.02e-05	0	-	-	-	-	-	-	-	-	CG9252, del, del, CG9252, Del, DEL	del	0.5301	0.130744	0.00648459	gc_med
FBgn0031392	NotTested	1626985_a_at	AIF	FBgn0031392	741.4	4	2.12375	2.08e-07	878	4	2.51504	3.54e-07	265.15	4	0.759524	0.00142749	0	Hsap\AIFM1 <newline> Hsap\PYROXD1 <newline> Hsap\SQOR <newline> Hsap\AIFM3 <newline> Hsap\AIFM2 <newline> Hsap\TXNDC12	Mmus\Aifm1 <newline> Mmus\Pyroxd1 <newline> Mmus\Aifm3 <newline> Mmus\Sqor <newline> Mmus\Aifm2	Cele\wah-1 <newline> Cele\C26D10.3 <newline> Cele\F20D6.11 <newline> Cele\sqrd-1 <newline> Cele\Y9C9A.16	Drer\aifm1 <newline> Drer\pyroxd1 <newline> Drer\aifm3 <newline> Drer\aifm2 <newline> Drer\aifm5 <newline> Drer\sqor	Rnor\Aifm1 <newline> Rnor\Pyroxd1 <newline> Rnor\Aifm3 <newline> Rnor\Sqor	Scer\TRR2 <newline> Scer\TRR1 <newline> Scer\AIF1	-	Xtro\aifm1 <newline> Xtro\pyroxd1 <newline> Xtro\aifm2 <newline> Xtro\sqor <newline> Xtro\aifm3	CG7263, AIF, AIF, aif, CG7263, DmAIF, SD03428p, dAIF	AIF	0.430226	0.163061	0.366882	gc_med
FBgn0039449	NotTested	1626997_at	CG6425	FBgn0039449	168.8	4	3.74279	5.1e-07	8.7	4	0.192905	1.1e-05	61.4	4	1.36142	0.00873133	1	-	-	-	-	-	-	-	-	CG6425	CG6425	0.19786	0.0517576	0.0184556	gc_med
FBgn0037359	NotTested	1627003_at	MED27	FBgn0037359	116.7	4	1.6913	0.000464321	210	4	3.04348	1.51e-07	132.075	4	1.91413	7.06e-05	0	Hsap\MED27	Mmus\Med27	Cele\R09F10.3 <newline> Cele\mdt-27	Drer\med27	Rnor\Med27	-	-	Xtro\med27	CG1245, MED27, Med27, Trap37, CRSP34, dCRSP34, dTRAP37, CG1245, MED27, dCrsp34, med27	MED27	0.371897	0.188863	0.176886	gc_med
FBgn0003527	NotTested	1627009_at	stil	FBgn0003527	151.4	4	1.84185	8e-07	184.9	4	2.24939	5.93e-06	4.925	1	0.0599148	5.32e-07	0	-	-	-	-	-	-	-	-	CG8592, stil, 152072_at, Y10276, CG8592, stil, Stil	stil	1.74152	0.00144191	0.00470152	gc_med
FBgn0039565	NotTested	1627023_at	CG4884	FBgn0039565	347.1	4	2.12294	9.99e-08	57.7	4	0.352905	7.57e-06	123.25	4	0.753823	0.00750093	1	Hsap\MTRES1	Mmus\1700021F05Rik	Cele\C47B2.9	Drer\mtres1	Rnor\LOC683897	-	-	Xtro\c6orf203	CG4884	CG4884
FBgn0027602	N	1627032_a_at	CG8611	FBgn0027602	126	4	1.8806	0.000175847	5.1	3	0.0761194	3.88e-05	82.25	4	1.22761	0.125817	1	Hsap\DDX31 <newline> Hsap\DDX1 <newline> Hsap\DDX18 <newline> Hsap\DDX56 <newline> Hsap\ZMPSTE24 <newline> Hsap\DDX51 <newline> Hsap\DDX55 <newline> Hsap\DDX24	Mmus\Ddx31 <newline> Mmus\Ddx10 <newline> Mmus\Ddx51 <newline> Mmus\Ddx55 <newline> Mmus\Ddx56 <newline> Mmus\Ddx1 <newline> Mmus\Ddx24	Cele\F55F8.2 <newline> Cele\Y23H5B.6 <newline> Cele\C24H12.4 <newline> Cele\B0511.6 <newline> Cele\ZK512.2 <newline> Cele\rde-12 <newline> Cele\Y55F3BR.1 <newline> Cele\ZK686.2	Drer\ddx31 <newline> Drer\ddx51 <newline> Drer\ddx18 <newline> Drer\ddx56 <newline> Drer\ddx55 <newline> Drer\ddx24 <newline> Drer\ddx1 <newline> Drer\ddx10	Rnor\Ddx31 <newline> Rnor\LOC100909476 <newline> Rnor\Ddx24 <newline> Rnor\Ddx51 <newline> Rnor\Ddx10 <newline> Rnor\Ddx1 <newline> Rnor\Ddx55 <newline> Rnor\Ddx56 <newline> Rnor\Ddx18	Scer\DBP7	Spom\dbp7	Xtro\ddx31 <newline> Xtro\ddx55 <newline> Xtro\ddx51 <newline> Xtro\ddx10 <newline> Xtro\ddx56 <newline> Xtro\ddx1 <newline> Xtro\ddx24 <newline> Xtro\LOC101735129 <newline> Xtro\LOC101734279 <newline> Xtro\ddx18	CG8611, CG8611, DmRH11, cg8611, BcDNA:GH02833, CG8611	CG8611	0.335837	0.164359	0.285105	gc_med
FBgn0031756	NotTested	1627038_at	CG13992	FBgn0031756	64.6	4	1.60697	0.0172864	6.1	1	0.151741	0.000218426	2.975	0	0.074005	0.000183953	1	Hsap\MUC1	-	Cele\Y41G9A.5 <newline> Cele\cnp-2	Drer\LOC101886004	-	Scer\YRF1-1 <newline> Scer\YEL077C <newline> Scer\YRF1-2 <newline> Scer\YFL066C <newline> Scer\YRF1-3 <newline> Scer\YHL050C <newline> Scer\YRF1-4 <newline> Scer\YHR218W <newline> Scer\YHR219W <newline> Scer\YRF1-5 <newline> Scer\YIL177C <newline> Scer\YML133C <newline> Scer\YJL225C <newline> Scer\YLL066C <newline> Scer\YBL111C <newline> Scer\YRF1-6 <newline> Scer\YBL113C <newline> Scer\YLL067C <…	-	-	CG13992	CG13992	0.0124314	0.0434472	0.147671	fc_med
FBgn0010607	NotTested	1627056_a_at	l(2)05714	FBgn0010607	265	4	2.17749	6.21e-09	71.4	4	0.586689	0.000290577	176.775	4	1.45255	0.00347755	0	-	-	-	-	-	-	-	-	CG8886, l(2)05714, l(2)05715, CG8886, l(2)05714	l(2)05714	0.693147	0.390503	0.249312	gc_med
FBgn0033526	NotTested	1627058_at	Caf1-105	FBgn0033526	166.8	4	2.61442	0.000370478	38.1	2	0.597179	0.00716989	40.525	4	0.635188	0.00966141	0	Hsap\CHAF1B <newline> Hsap\HIRA <newline> Hsap\C22orf39	Mmus\Chaf1b <newline> Mmus\Hira	Cele\chaf-2 <newline> Cele\hira-1	Drer\chaf1b <newline> Drer\hira	Rnor\Chaf1b <newline> Rnor\Hira <newline> Rnor\LOC100911837	Scer\CAC2	Spom\pcf2	Xtro\chaf1b <newline> Xtro\hira	CG12892, Caf1-105, p105, Caf1-10, CG12892, Caf1-105, caf1-105, CAF1, CAF p105, CAF1-105, CAF1p105, CAF1-p75/p105, CAF1-p75, dCAF1-p75, CAF1-p105, dCAF1-p105, p75, p105/p75, p75/p105, CAF105/75, dCAF-1-p105, CAF1p75, Caf-105, P105, Caf1, CAF-1 p105, Caf1-p105	Caf1-105	0.361209	0.114473	0.0995228	gc_med
FBgn0264747	NotTested	1627065_at	CG34252	FBgn0085281	610.8	4	2.83171	6.5e-06	1.9	0	0.00880853	3.39e-08	1.525	0	0.00707	4.29e-08	1	Hsap\FBXL3 <newline> Hsap\FBXL21P <newline> Hsap\FBXL17	Mmus\Fbxl3 <newline> Mmus\Fbxl21 <newline> Mmus\Fbxl17	-	Drer\fbxl3b <newline> Drer\fbxl3a <newline> Drer\fbxl17 <newline> Drer\fbxl3l	Rnor\Fbxl3 <newline> Rnor\Fbxl21	Scer\DIA2	-	-	CG44005, CG44005, CG44005, CG34252	CG44005	0.0263596	0	0	gc_med
FBgn0023180	NotTested	1627090_at	Orc6	FBgn0023180	274.8	4	2.06617	5.04e-06	3.7	0	0.0278195	4.24e-06	120.125	4	0.903195	0.317492	0	Hsap\ORC6	Mmus\Orc6	-	Drer\orc6	Rnor\Orc6	-	Spom\orc6	Xtro\orc6	CG1584, Orc6, rDmORC, ORC6, ORC, DmORC 6, DmORC6, CG1584, Orc6, orc6	Orc6	0.298459	0.0880348	0.0716282	gc_med
FBgn0039710	NotTested	1627141_at	dgt1	FBgn0039710	269.9	4	1.93062	6.9e-06	85.6	4	0.612303	0.000737973	195.75	4	1.40021	0.00975001	0	Hsap\KANSL2 <newline> Hsap\INO80D	Mmus\Kansl2	-	Drer\kansl2 <newline> Drer\ino80db <newline> Drer\LOC110440037	Rnor\Kansl2 <newline> Rnor\LOC103690317 <newline> Rnor\Ino80d	-	-	Xtro\kansl2 <newline> Xtro\ino80d	CG18041, dgt1, CG18041, NSL2, Dgt1, dgt1	dgt1	0.667018	0.267399	0.233095	gc_med
FBgn0027512	N	1627172_s_at	CG10254	FBgn0027512	1620.1	4	1.89552	1.79e-05	1288.3	4	1.50731	0.000302803	206.525	4	0.241634	1.02e-05	1	Hsap\CDC34 <newline> Hsap\UBE2D4 <newline> Hsap\UBE2K <newline> Hsap\UBE2R2 <newline> Hsap\UBE2S <newline> Hsap\UBE2B <newline> Hsap\UBE2L6 <newline> Hsap\UBE2E1 <newline> Hsap\UBE2N <newline> Hsap\UBE2O <newline> Hsap\UBE2I <newline> Hsap\UBE2C <newline> Hsap\UBE2D3 <newline> Hsap\UBE2Z <newline> Hsap\UBE2T <newline> Hsap\UBE2U <newline> Hsap\UBE2A <newline> Hsap\UBE2D1 <newline> Hsap\UBE2E2 <ne…	Mmus\Ube2a <newline> Mmus\Ube2d1 <newline> Mmus\Cdc34 <newline> Mmus\Ube2b <newline> Mmus\Ube2g1 <newline> Mmus\Ube2e1 <newline> Mmus\Ube2t <newline> Mmus\Ube2e3 <newline> Mmus\Ube2r2 <newline> Mmus\Ube2dnl2 <newline> Mmus\Ube2dnl1 <newline> Mmus\Ube2d2b <newline> Mmus\Ube2o <newline> Mmus\Ube2s <newline> Mmus\Ube2c <newline> Mmus\Ube2n <newline> Mmus\Ube2z <newline> Mmus\Ube2l6 <newline> Mmus\Ub…	Cele\ubc-17 <newline> Cele\ubc-22 <newline> Cele\ubc-21 <newline> Cele\ubc-23 <newline> Cele\ubc-1 <newline> Cele\C28G1.10 <newline> Cele\ubc-6 <newline> Cele\ubc-9 <newline> Cele\uev-3 <newline> Cele\ubc-20 <newline> Cele\ubc-24 <newline> Cele\uev-2 <newline> Cele\ubc-7 <newline> Cele\let-70 <newline> Cele\ubc-18 <newline> Cele\ubc-16 <newline> Cele\ubc-13	Drer\ube2na <newline> Drer\ube2e3 <newline> Drer\ube2ib <newline> Drer\ube2g1a <newline> Drer\ube2al <newline> Drer\ube2b <newline> Drer\ube2d1b <newline> Drer\ube2l3a <newline> Drer\ube2j1 <newline> Drer\ube2s <newline> Drer\ube2d1a <newline> Drer\ube2d2 <newline> Drer\ube2e2 <newline> Drer\ube2ia <newline> Drer\ube2nb <newline> Drer\ube2a <newline> Drer\dnttip1 <newline> Drer\ube2d4 <newline> D…	Rnor\Ube2d1 <newline> Rnor\Ube2e3 <newline> Rnor\Ube2t <newline> Rnor\Birc6 <newline> Rnor\Ube2e1 <newline> Rnor\Ube2g1 <newline> Rnor\Ube2o <newline> Rnor\Ube2r2 <newline> Rnor\Ube2b <newline> Rnor\Ube2c <newline> Rnor\Ube2s <newline> Rnor\Ube2i <newline> Rnor\Ube2u <newline> Rnor\Ube2k <newline> Rnor\Ube2l6 <newline> Rnor\Ube2d4 <newline> Rnor\Ube2j1 <newline> Rnor\Ube2l3 <newline> Rnor\Ube2z <…	Scer\UBC4 <newline> Scer\UBC9 <newline> Scer\CDC34 <newline> Scer\UBC5 <newline> Scer\UBC13 <newline> Scer\UBC1 <newline> Scer\RAD6 <newline> Scer\UBC11 <newline> Scer\PEX4	-	Xtro\ube2n <newline> Xtro\ube2c <newline> Xtro\birc6 <newline> Xtro\ube2d4 <newline> Xtro\ube2d1 <newline> Xtro\ube2d3 <newline> Xtro\ube2l3 <newline> Xtro\ube2z <newline> Xtro\ube2j1 <newline> Xtro\ube2e3 <newline> Xtro\ube2i <newline> Xtro\ube2k <newline> Xtro\ube2e2 <newline> Xtro\ube2w <newline> Xtro\ube2s <newline> Xtro\ube2g1 <newline> Xtro\ube2r2 <newline> Xtro\cdc34 <newline> Xtro\ube2e1 …	CG10254, CG10254, BcDNA:LD22087, CG10254	CG10254	0.287278	0.12645	0.13553	gc_med
FBgn0035694	NotTested	1627182_at	CG13299	FBgn0035694	942.7	4	1.87864	0.00261714	1.1	0	0.00219211	0.000409926	0.975	0	0.00194301	0.000409355	1	-	-	-	-	-	-	-	-	CG13299	CG13299
FBgn0015351	NotTested	1627183_at	CG14906 /// CG14907	FBgn0015351 /// FBgn0038455	61.6	4	1.51724	0.00337759	19.9	0	0.490148	0.00149439	56.8	4	1.39901	0.0300793	1	Hsap\METTL4	Mmus\Mettl4	Cele\damt-1	Drer\mettl4	Rnor\Mettl4	-	Spom\SPAC22G7.07c	Xtro\mettl4	CG14906, Mettl4, ORF2, anon-89Eb, CG14906, METTL4, Mettl4, mettl4	Mettl4	0.242917	0.111055	0.092343	gc_med
FBgn0283525	NotTested	1627204_at	CG4749	FBgn0031308	119.8	4	1.46994	0.00221774	15.9	1	0.195092	1.46e-05	94.6	4	1.16074	0.0498494	1	Hsap\NSUN4 <newline> Hsap\NSUN2 <newline> Hsap\NSUN5 <newline> Hsap\NSUN3 <newline> Hsap\NSUN6 <newline> Hsap\NSUN7 <newline> Hsap\NOP2	Mmus\Nsun4 <newline> Mmus\Nsun5 <newline> Mmus\Nsun3 <newline> Mmus\Nsun2 <newline> Mmus\Nsun6 <newline> Mmus\Nop2 <newline> Mmus\Nsun7	Cele\nsun-4 <newline> Cele\nol-2 <newline> Cele\Y48G8AL.5 <newline> Cele\nsun-5	Drer\nsun4 <newline> Drer\nsun5 <newline> Drer\nsun6 <newline> Drer\nop2 <newline> Drer\nsun3 <newline> Drer\nsun2	Rnor\Nsun4 <newline> Rnor\LOC103690007 <newline> Rnor\Nsun5 <newline> Rnor\Nop2 <newline> Rnor\Nsun7 <newline> Rnor\Nsun2 <newline> Rnor\Nsun6 <newline> Rnor\LOC103691004 <newline> Rnor\Nsun3	Scer\NCL1 <newline> Scer\NOP2 <newline> Scer\RCM1	-	Xtro\nsun4 <newline> Xtro\nsun5 <newline> Xtro\nop2 <newline> Xtro\nsun3 <newline> Xtro\nsun7 <newline> Xtro\nsun2 <newline> Xtro\nsun6 <newline> Xtro\LOC101734691	CG4749, l(2)10685, l(2)10685, anon-WO0118547.81, CG4749	l(2)10685	0.198113	0.0923297	0.106382	gc_med
FBgn0031351	N	1627207_at	CG14352	FBgn0031351	144.6	4	2.23148	9.83e-06	29.5	4	0.455247	0.000952617	44	4	0.679012	0.0189477	1	Hsap\MSANTD3	Mmus\Msantd3	-	-	Rnor\Msantd3	-	-	Xtro\msantd3	CG14352	CG14352	0.221729	0.0568457	0.0426711	gc_med
FBgn0042180	NotTested	1627244_at	CG18870	FBgn0042180	524.5	4	2.64765	1.07e-07	39.1	4	0.197375	4.36e-06	117.675	4	0.594018	0.000271927	1	-	-	-	-	-	-	-	-	CG18870, CG18870, anon-57Fa, CG18870	CG18870	0.258077	0.0834032	0.0472246	gc_med
FBgn0265102	NotTested	1627247_at	Oseg1	FBgn0035891	98.5	4	2.45636	6.85e-05	99.5	4	2.4813	0.000125741	22.425	4	0.559227	0.00867991	0	Hsap\IFT122 <newline> Hsap\IFT172	Mmus\Ift122 <newline> Mmus\Wdr19	Cele\daf-10	Drer\ift122 <newline> Drer\LOC101886002	Rnor\Ift122 <newline> Rnor\Wdr19	-	-	Xtro\ift122	CG7161, Oseg1, Oseg1, IFT122, mecC, DAF-10, OSEG1, CG7161, oseg1, OSEG, OSM-4, Wdr10	Oseg1	0.256879	0.0208269	0.00960117	gc_med
FBgn0015376	NotTested	1627253_at	cutlet	FBgn0015376	215.4	4	2.56124	2.91e-06	76.3	4	0.907253	0.276644	82.575	4	0.981867	0.796326	0	Hsap\CHTF18 <newline> Hsap\RFC1	Mmus\Chtf18	Cele\ctf-18	Drer\chtf18 <newline> Drer\rfc1	Rnor\Chtf18 <newline> Rnor\Rfc1	Scer\CTF18	Spom\ctf18	Xtro\chtf18 <newline> Xtro\rfc1	CG33122, cutlet, CG10030, ctl, CG33122, cutlet, Ctf18, chl12	cutlet	0.077032	0.0257748	0.0408576	gc_med
FBgn0003028	NotTested	1627259_a_at	ovo	FBgn0003028	953.3	4	2.85761	1.81e-07	4.3	3	0.0128897	2.85e-06	105.9	4	0.317446	4.2e-05	0	Hsap\OVOL1 <newline> Hsap\OVOL2 <newline> Hsap\OVOL3	Mmus\Ovol1 <newline> Mmus\Ovol2 <newline> Mmus\Ovol3	Cele\lin-48	Drer\zgc:171929 <newline> Drer\ovol1b <newline> Drer\ovol1a <newline> Drer\hic1l <newline> Drer\zbtb18 <newline> Drer\hic1 <newline> Drer\hic2	Rnor\Ovol1 <newline> Rnor\Ovol2 <newline> Rnor\LOC100912425 <newline> Rnor\Ovol3	Scer\MET31	-	Xtro\ovol1 <newline> Xtro\ovol2	CG6824, ovo, svb, CG15467, ovo/svb, Ovo-D, ovo/shavenbaby, OVO, CG6824, Svb, fs(1)K1237, Ovo, Fs(1)K1103, fs(1)M38, fs(1)M1, Fs(1)K155, Fs(1)K1237, ovo, Svb/Ovo, ovoD, Shv, svb/ovo	ovo	2.23104	0.0317129	0.0140131	gc_med
FBgn0038575	N	1627301_s_at	CG7208	FBgn0038575	646.8	4	2.46682	1.37e-07	586.1	4	2.23532	1.05e-05	2.15	0	0.00819985	1.95e-09	1	-	-	-	-	-	-	-	-	CG7208, CG7208, CG7208, CG 7208	CG7208	0.481517	0	0.0033292	gc_med
FBgn0000147	NotTested	1627325_at	aur	FBgn0000147	316.5	4	2.36901	1.16e-06	231.6	4	1.73353	0.00153898	92.375	4	0.69143	0.00685126	0	Hsap\AURKA <newline> Hsap\AURKC <newline> Hsap\AURKB	Mmus\Aurka <newline> Mmus\Aurkb <newline> Mmus\Aurkc <newline> Mmus\Gm7207	Cele\air-2 <newline> Cele\air-1	Drer\aurka <newline> Drer\aurkb	Rnor\Aurka <newline> Rnor\Aurkb <newline> Rnor\Aurkc	Scer\IPL1	Spom\ark1	Xtro\aurka <newline> Xtro\aurkb	CG3068, aurA, aurA, CG3068, 87A7-9/2, ck[10], l(3)87Ac, ck10, l(3)ck10, AurA, aur, aur-A, Aur-A, Aurora A, AAK, Aur, aurka, AUR, AURKA	aurA	0.656113	0.0915983	0.0658681	gc_med
FBgn0010356	NotTested	1627331_at	Taf5	FBgn0010356	166.4	4	1.66234	0.000837046	15.2	4	0.151848	0.000170188	145.325	4	1.4518	0.0186534	0	Hsap\TAF5 <newline> Hsap\TAF5L <newline> Hsap\WDR78	Mmus\Taf5 <newline> Mmus\Taf5l <newline> Mmus\Wdr38	Cele\taf-5	Drer\taf5 <newline> Drer\taf5l	Rnor\Taf5 <newline> Rnor\Wdr38 <newline> Rnor\Taf5l <newline> Rnor\LOC690283 <newline> Rnor\RGD1563991	Scer\TAF5	Spom\taf5 <newline> Spom\taf73	Xtro\taf5 <newline> Xtro\wdr38 <newline> Xtro\taf5l	CG7704, Taf5, TAF[II]80, dmTAF5, dmTaf5, dTAF[[II]]80, TAF80/85, TAF, TFIID, TAF[[II]]80, TAF[[II]], Taf80, TAF5, dTAFII85, CG7704, d80, TFIID 85, TAF[[II]]80/85, TAF80, TAFII80, Taf[[II]]80, dTAFii80, p85, Taf85, Taf5, TAFII85, TAF[[II]]85, dTAF5, taf5	Taf5	0.125075	0.158203	0.102749	soma_med
FBgn0086856	NotTested	1627337_at	CG11555	FBgn0086856	534	4	2.33392	1.89e-05	53.3	4	0.232955	0.000431558	319.625	4	1.39696	0.036303	1	-	-	-	-	-	-	-	-	CG11555, CG11555, CG11555, anon-21Ca	CG11555	0.750624	0.508835	1.28086	fc_med
FBgn0010520	NotTested	1627349_at	Bka	FBgn0010520	329.4	4	2.07431	2.18e-06	29.3	4	0.184509	5.78e-06	188.05	4	1.18419	0.0480729	0	Hsap\FCF1 <newline> Hsap\UTP23	Mmus\Fcf1 <newline> Mmus\Utp23	Cele\F30A10.9 <newline> Cele\C34E10.10	Drer\fcf1 <newline> Drer\utp23	Rnor\Fcf1 <newline> Rnor\Utp23	Scer\FCF1 <newline> Scer\UTP23	Spom\SPBC32H8.04c	Xtro\fcf1 <newline> Xtro\utp23	CG4539, Bka, CG4539, mip, l(2)02695, BcDNA:RE14949, Bka, bka	Bka	0.993457	0.415854	0.515383	gc_med
FBgn0003612	NotTested	1627362_a_at	Su(var)2-10	FBgn0003612	429.5	4	4.1022	2.4e-07	6.5	3	0.0620821	1.17e-06	88.35	4	0.84384	0.139027	0	Hsap\PIAS4 <newline> Hsap\PIAS3 <newline> Hsap\PIAS1 <newline> Hsap\PIAS2 <newline> Hsap\ZMIZ2 <newline> Hsap\ZMIZ1	Mmus\Pias4 <newline> Mmus\Pias1 <newline> Mmus\Pias3 <newline> Mmus\Pias2 <newline> Mmus\Zmiz2 <newline> Mmus\Zmiz1	Cele\gei-17 <newline> Cele\miz-1	Drer\pias1b <newline> Drer\pias4a <newline> Drer\pias1a <newline> Drer\pias4b <newline> Drer\pias2 <newline> Drer\zmiz1a <newline> Drer\zmiz2	Rnor\Pias4 <newline> Rnor\Pias2 <newline> Rnor\Pias3 <newline> Rnor\Pias1 <newline> Rnor\Zmiz1 <newline> Rnor\LOC103693776	Scer\SIZ1 <newline> Scer\NFI1	Spom\pli1	Xtro\pias4 <newline> Xtro\pias3 <newline> Xtro\pias2 <newline> Xtro\pias1 <newline> Xtro\zmiz2 <newline> Xtro\zmiz1	CG8068, Su(var)2-10, dPIAS, ZimpB, Su(Var)2-10, zimp, DPIAS, PIAS, i184, CG8068, dpias, ZimpA, Dpias, l(2)03697, CLOT2057, Suvar(2)10, Su-var(2)10, Su(var)2-10, ZIMP, pias, Su(var)-10, SU(VAR)2-10, DmPias, Sv210	Su(var)2-10	1.11262	0.395022	0.302617	gc_med
FBgn0010173	NotTested	1627380_at	RpA-70	FBgn0010173	1060.3	4	1.88297	6.41e-06	265.8	4	0.47203	0.000121128	696.725	4	1.2373	0.00724684	0	Hsap\RPA1 <newline> Hsap\MEIOB	Mmus\Rpa1 <newline> Mmus\Meiob	Cele\R03H10.6 <newline> Cele\rpa-1 <newline> Cele\R03H10.7 <newline> Cele\sdz-24	Drer\rpa1 <newline> Drer\meiob	Rnor\Rpa1 <newline> Rnor\Meiob	Scer\RFA1	Spom\ssb1	Xtro\rpa1	CG9633, RpA-70, DmRPA, D-RPA70, i164, CG9633, RPA, RPA 70, Rpa-70, dmrpa1, RP-A, RPA70, dRP-A, DRP-A, D-SSB, Ssb-70, RpA-70, RpA70, RPA1, RPA 70 kDa, RpA1	RpA-70	0.646347	0.426478	0.370425	gc_med
FBgn0000140	NotTested	1627383_at	asp	FBgn0000140	452.9	4	2.46543	6.93e-06	146.2	4	0.795863	0.0676408	230.125	4	1.25272	0.0679053	0	Hsap\ASPM	Mmus\Aspm	Cele\aspm-1	Drer\aspm	Rnor\Aspm	-	-	Xtro\aspm	CG6875, asp, CG6875, Asp, anon-96Aa, anon-WO0118547.279, asp, ASP, Dm Asp	asp	0.199779	0.160512	0.147735	gc_med
FBgn0260965	NotTested	1627386_at	CG42588	FBgn0260965	8.3	4	2.37143	0.0269654	7.1	4	2.02857	0.0975537	6.05	3	1.72857	0.194551	1	Hsap\GTF3C2	Mmus\Gtf3c2	-	Drer\gtf3c2	Rnor\Son <newline> Rnor\Gtf3c2	Scer\TFC6	Spom\sfc6	Xtro\gtf3c2	CG42588, CG42588, CG34017, CG42588, CG11008, BP1016, BcDNA:SD20456, CG32108	CG42588	0.112481	0.0879066	0.0627402	gc_med
FBgn0033089	N	1627399_at	CG17266	FBgn0033089	228.3	4	2.10221	6.25e-07	64.1	4	0.590239	0.00023852	181.95	4	1.67541	0.00134887	1	Hsap\PPIH <newline> Hsap\PPIAL4D <newline> Hsap\PPIAL4C <newline> Hsap\PPIAL4E <newline> Hsap\PPIAL4H <newline> Hsap\PPIAL4A <newline> Hsap\PPIAL4F <newline> Hsap\PPIF <newline> Hsap\NKTR <newline> Hsap\PPIL4 <newline> Hsap\PPIG <newline> Hsap\RANBP2 <newline> Hsap\PPIL3 <newline> Hsap\PPIB <newline> Hsap\PPIC <newline> Hsap\PPID <newline> Hsap\PPIL2 <newline> Hsap\PPIE <newline> Hsap\PPIL1 <newl…	Mmus\Ppih <newline> Mmus\Ranbp2 <newline> Mmus\Ppil4 <newline> Mmus\Cwc27 <newline> Mmus\Ppif <newline> Mmus\Ppil2 <newline> Mmus\Ppil1 <newline> Mmus\Ppic <newline> Mmus\Ppid <newline> Mmus\Ppie <newline> Mmus\Ppib <newline> Mmus\Nktr <newline> Mmus\Ppig <newline> Mmus\Ppil6 <newline> Mmus\Ppil3 <newline> Mmus\Ppia	Cele\cyn-11 <newline> Cele\cyn-10 <newline> Cele\cyn-12 <newline> Cele\cyn-8 <newline> Cele\cyn-5 <newline> Cele\sig-7 <newline> Cele\cyn-6 <newline> Cele\cyn-4 <newline> Cele\T22F3.12 <newline> Cele\cyn-9 <newline> Cele\cyn-16 <newline> Cele\Y17G9B.4 <newline> Cele\cyn-1 <newline> Cele\cyn-3 <newline> Cele\cyn-17 <newline> Cele\ZC250.5 <newline> Cele\cyn-2 <newline> Cele\cyn-7	Drer\ppih <newline> Drer\ppiaa <newline> Drer\ppifa <newline> Drer\ppil3 <newline> Drer\ppil2 <newline> Drer\ppid <newline> Drer\ppiab <newline> Drer\cwc27 <newline> Drer\ppil4 <newline> Drer\ppig <newline> Drer\ppifb <newline> Drer\ppib <newline> Drer\ppie <newline> Drer\nktr <newline> Drer\ppil6 <newline> Drer\ppil1 <newline> Drer\LOC100333141	Rnor\Ppih <newline> Rnor\Ppig <newline> Rnor\Cwc27 <newline> Rnor\Ppif <newline> Rnor\Ppil3 <newline> Rnor\Ppil4 <newline> Rnor\Ppib <newline> Rnor\Ppic <newline> Rnor\Ppil2 <newline> Rnor\Ppid <newline> Rnor\Ppie <newline> Rnor\Ppil1 <newline> Rnor\Ppil6 <newline> Rnor\Nktr <newline> Rnor\Ranbp2 <newline> Rnor\Ppidl1 <newline> Rnor\Ppial4g <newline> Rnor\Ppial4d <newline> Rnor\LOC100909955 <newl…	Scer\CPR1 <newline> Scer\CPR3 <newline> Scer\CPR4 <newline> Scer\CPR5 <newline> Scer\CPR2 <newline> Scer\CPR7 <newline> Scer\CPR6 <newline> Scer\CPR8 <newline> Scer\CWC27	Spom\cyp3 <newline> Spom\wis2 <newline> Spom\ppi1 <newline> Spom\cyp4	Xtro\ppih <newline> Xtro\cwc27 <newline> Xtro\nktr <newline> Xtro\ppib <newline> Xtro\ppie <newline> Xtro\ppil1 <newline> Xtro\ppil3 <newline> Xtro\ppif <newline> Xtro\ppia <newline> Xtro\ppid <newline> Xtro\ppil6 <newline> Xtro\ppil4 <newline> Xtro\ppic <newline> Xtro\ppil2 <newline> Xtro\LOC100496569 <newline> Xtro\ppig <newline> Xtro\LOC100488106	CG17266	CG17266	1.14898	0.596169	1.30431	fc_med
FBgn0025809	NotTested	1627403_s_at	Paf-AHalpha	FBgn0025809	693.4	4	2.36333	6.51e-07	250.7	4	0.854465	0.030909	660.575	4	2.25145	8.1e-05	0	Hsap\ICE1 <newline> Hsap\PAFAH1B3 <newline> Hsap\PAFAH1B2 <newline> Hsap\MEGF8 <newline> Hsap\ATRN <newline> Hsap\TMEM145 <newline> Hsap\ATRNL1	Mmus\Pafah1b2 <newline> Mmus\Pafah1b3 <newline> Mmus\Ice1 <newline> Mmus\Atrnl1 <newline> Mmus\Tmem145 <newline> Mmus\Atrn <newline> Mmus\Megf8	Cele\C15A7.2 <newline> Cele\atrn-1 <newline> Cele\Y45G5AM.9	Drer\pafah1b3 <newline> Drer\pafah1b2 <newline> Drer\ice1 <newline> Drer\atrnl1b <newline> Drer\atrn <newline> Drer\atrnl1a <newline> Drer\megf8 <newline> Drer\tmem145	Rnor\Ice1 <newline> Rnor\Pafah1b3 <newline> Rnor\Pafah1b2 <newline> Rnor\Atrn	-	-	Xtro\pafah1b3 <newline> Xtro\pafah1b2 <newline> Xtro\atrn <newline> Xtro\atrnl1	CG8962, Paf-AHalpha, AAC83820, PAFAHalpha, CG8962, Paf-AHalpha, Dmaalpha[[PAFAH]], Paf-Aha	Paf-AHalpha	0.755218	0.353303	0.2832	gc_med
FBgn0001104	NotTested	1627491_at	G-ialpha65A	FBgn0001104	1092.2	4	2.45714	2.44e-06	64.1	4	0.144207	3.45e-05	706.325	4	1.58903	0.00930192	0	Hsap\GNA14 <newline> Hsap\GNA12 <newline> Hsap\GNA15 <newline> Hsap\GNA13 <newline> Hsap\GNAQ <newline> Hsap\GNAT3 <newline> Hsap\GNAS <newline> Hsap\GNAT2 <newline> Hsap\GNA11 <newline> Hsap\GNAT1 <newline> Hsap\GNAO1 <newline> Hsap\GNAI2 <newline> Hsap\GNAL <newline> Hsap\GNAI1 <newline> Hsap\GNAI3 <newline> Hsap\GNAZ <newline> Hsap\MIR197 <newline> Hsap\TYROBP	Mmus\Gna14 <newline> Mmus\Gna12 <newline> Mmus\Gna15 <newline> Mmus\Gna13 <newline> Mmus\Gnat3 <newline> Mmus\Gnas <newline> Mmus\Gnat2 <newline> Mmus\Gnai3 <newline> Mmus\Gnat1 <newline> Mmus\Gnal <newline> Mmus\Gnaq <newline> Mmus\Gnaz <newline> Mmus\Gna11 <newline> Mmus\Gnai2 <newline> Mmus\Gnai1 <newline> Mmus\Gnao1	Cele\gpa-4 <newline> Cele\gpa-16 <newline> Cele\gpa-14 <newline> Cele\gpa-11 <newline> Cele\goa-1 <newline> Cele\odr-3 <newline> Cele\gpa-10 <newline> Cele\gpa-3 <newline> Cele\gpa-13 <newline> Cele\gpa-2 <newline> Cele\gpa-12 <newline> Cele\egl-30 <newline> Cele\gpa-6 <newline> Cele\gpa-5 <newline> Cele\gpa-7 <newline> Cele\gpa-8 <newline> Cele\gpa-9 <newline> Cele\gpa-1 <newline> Cele\gpa-18 <n…	Drer\gna14a <newline> Drer\gna12a <newline> Drer\LOC797518 <newline> Drer\gna13a <newline> Drer\gna13b <newline> Drer\gna15.4 <newline> Drer\gna15.3 <newline> Drer\gna15.2 <newline> Drer\gna15.1 <newline> Drer\gna14 <newline> Drer\gnaq <newline> Drer\gnav1 <newline> Drer\gnas <newline> Drer\gnat2 <newline> Drer\gnai1 <newline> Drer\gnao1a <newline> Drer\gna11a <newline> Drer\gnai3 <newline> Drer\…	Rnor\Gna14 <newline> Rnor\Gna12 <newline> Rnor\Gna15 <newline> Rnor\Gna13 <newline> Rnor\Gnat3 <newline> Rnor\Gnat2 <newline> Rnor\Gnaz <newline> Rnor\Gna11 <newline> Rnor\Gnaq <newline> Rnor\Gnai2 <newline> Rnor\Gnat1 <newline> Rnor\Gnao1 <newline> Rnor\Gnai3 <newline> Rnor\Gnai1 <newline> Rnor\Gnas <newline> Rnor\Gnal	Scer\GPA2 <newline> Scer\GPA1	Spom\gpa1 <newline> Spom\gpa2	Xtro\gna14 <newline> Xtro\gna15 <newline> Xtro\gna13 <newline> Xtro\gnas <newline> Xtro\gnat2 <newline> Xtro\gnai3 <newline> Xtro\gnaq <newline> Xtro\gnat1 <newline> Xtro\gnai2 <newline> Xtro\gnai1 <newline> Xtro\gna11 <newline> Xtro\gnao1 <newline> Xtro\gnal <newline> Xtro\gnaz	CG10060, Galphai, Galphai, Galpha65A, Gai, Galpha[[i]], Gi, G-ia65A, G[[alphai]], Galpha i, Galpha[[i65A]], Gialpha, i, Gi-alpha, G[[i]]alpha, DG[[alpha1]], DGalpha1, G-ialpha65A, G-oalpha65A, G-alpha-65A, CG10060, Galphaiota65A, G[[i]], GNAI1/2/3, G-ialpha65a, Galpha[[i]]65A, Galphai/o, galphai, GalphaI, G(alphai)	Galphai	2.362	1.23148	1.29269	gc_med
FBgn0263605	NotTested	1627492_at	CG5018	FBgn0036578	428.6	4	1.98886	9.65e-06	17.6	4	0.0816705	5.86e-06	153.425	4	0.711949	0.00623479	1	Hsap\UTP4	Mmus\Utp4	Cele\F39H12.2 <newline> Cele\K05C4.5	Drer\utp4	Rnor\Utp4	Scer\SKI8 <newline> Scer\UTP4	Spom\utp4	Xtro\utp4	CG5018, l(3)72Dn, CG5018, l(3)72Dn, l(3)j5A4, UTP4	l(3)72Dn	0.449511	0.229162	0.534062	fc_med
FBgn0011020	NotTested	1627558_at	Sas-4	FBgn0011020	186.6	4	3.27368	1.31e-06	24.7	4	0.433333	0.00118225	93.6	4	1.64211	0.00753655	0	Hsap\TCP10L <newline> Hsap\TCP10 <newline> Hsap\CENPJ <newline> Hsap\TCP10L2 <newline> Hsap\C21orf59-TCP10L	Mmus\Cenpj <newline> Mmus\Tcp10c <newline> Mmus\Tcp10b <newline> Mmus\Tcp10a	Cele\pqe-1	Drer\cenpj <newline> Drer\si:ch211-140l13.3 <newline> Drer\tcp10	Rnor\Tcp10b <newline> Rnor\Cenpj	-	-	Xtro\cenpj <newline> Xtro\LOC100493055	CG10061, Sas-4, DSas-4, CG10061, l(3)S2214, Sas-4, l(3)s2214, DSAS-4, D-Sas4, dsas-4, SAS4, DSas4, Sas4, SAS-4, sas-4, Dsas-4, sas4, d-SAS-4, Dsas4, D-sas4, CPAP, DmSas4, CENPJ, dCPAP	Sas-4	0.252267	0.108533	0.0515611	gc_med
FBgn0036900	NotTested	1627570_a_at	CG8765	FBgn0036900	35.9	4	1.56087	0.0133642	14.3	4	0.621739	0.00671097	6.25	1	0.271739	0.00201198	1	-	-	Cele\madf-3 <newline> Cele\madf-9 <newline> Cele\madf-10 <newline> Cele\madf-2 <newline> Cele\madf-4	Drer\LOC100330838 <newline> Drer\si:ch73-59f11.3 <newline> Drer\zgc:152938 <newline> Drer\LOC110439798 <newline> Drer\si:zfos-128g4.1 <newline> Drer\si:ch211-207i20.3 <newline> Drer\LOC110438041	-	-	-	Xtro\LOC105945554 <newline> Xtro\LOC101734176	CG8765	CG8765	0.144867	0.0837727	0.0661289	gc_med
FBgn0033348	NotTested	1627576_at	CG8247	FBgn0033348	205.7	4	3.85929	1.04e-08	8.8	4	0.165103	1.08e-05	101.65	4	1.90713	0.00115307	1	-	-	-	-	-	-	-	-	CG8247, Spt, CG8247, Spt, spt, SPT	Spt	0.204949	0.0502084	0.0262677	gc_med
FBgn0014931	NotTested	1627593_at	CG2678	FBgn0014931	197.2	4	2.78925	6.28e-08	6.7	0	0.0947666	7.43e-07	9.925	4	0.140382	7.27e-06	1	Hsap\ZNF37A <newline> Hsap\ZNF142 <newline> Hsap\ZNF576 <newline> Hsap\ZNF560 <newline> Hsap\ZKSCAN2 <newline> Hsap\ZSCAN29 <newline> Hsap\ZSCAN20 <newline> Hsap\ZNF449 <newline> Hsap\ZSCAN32	Mmus\Zbtb25 <newline> Mmus\Zbtb17 <newline> Mmus\Zfp189 <newline> Mmus\Zfp810 <newline> Mmus\Zkscan2 <newline> Mmus\Zscan20	Cele\C27A12.2 <newline> Cele\C09F5.3 <newline> Cele\ztf-16 <newline> Cele\Y111B2A.10 <newline> Cele\Y37E11B.1 <newline> Cele\unc-98 <newline> Cele\let-391 <newline> Cele\ztf-15 <newline> Cele\Y55F3AM.14 <newline> Cele\M03D4.4 <newline> Cele\klu-1 <newline> Cele\klu-2 <newline> Cele\ztf-14 <newline> Cele\klf-1	Drer\znf407 <newline> Drer\si:dkey-226l10.6 <newline> Drer\im:7147486 <newline> Drer\LOC108191949 <newline> Drer\znf711 <newline> Drer\znf1002 <newline> Drer\LOC100330321 <newline> Drer\si:cabz01071911.3 <newline> Drer\zgc:174310 <newline> Drer\LOC100333012 <newline> Drer\znf45l <newline> Drer\LOC100536030 <newline> Drer\si:dkeyp-53d3.5 <newline> Drer\LOC101882049 <newline> Drer\si:ch73-221f6.1 <…	Rnor\Zfp189 <newline> Rnor\Zfp819 <newline> Rnor\Zkscan2 <newline> Rnor\Zscan20 <newline> Rnor\Zfp956	Scer\ZAP1	-	Xtro\znf605	CG2678, CG2678, B, anon-84Eb, CG2678	CG2678	0.731066	0.037432	0.0255177	gc_med
FBgn0024371	NotTested	1627605_at	E2f2	FBgn0024371	621.8	4	2.45868	6.2e-08	265.6	4	1.05022	0.223123	212.15	4	0.838869	0.0591347	0	Hsap\E2F2 <newline> Hsap\E2F3 <newline> Hsap\E2F7 <newline> Hsap\E2F1 <newline> Hsap\E2F4 <newline> Hsap\E2F6 <newline> Hsap\E2F5 <newline> Hsap\E2F8 <newline> Hsap\CD40	Mmus\E2f2 <newline> Mmus\E2f6 <newline> Mmus\E2f4 <newline> Mmus\E2f8 <newline> Mmus\E2f1 <newline> Mmus\E2f7 <newline> Mmus\E2f3 <newline> Mmus\E2f5	Cele\efl-1 <newline> Cele\F46B6.10 <newline> Cele\efl-2 <newline> Cele\efl-3	Drer\e2f4 <newline> Drer\e2f5 <newline> Drer\e2f8 <newline> Drer\si:ch211-160f23.5 <newline> Drer\e2f3 <newline> Drer\e2f7 <newline> Drer\si:ch211-195d17.2 <newline> Drer\e2f1	Rnor\E2f2 <newline> Rnor\E2f4 <newline> Rnor\E2f5 <newline> Rnor\E2f8 <newline> Rnor\E2f1 <newline> Rnor\E2f6 <newline> Rnor\E2f3 <newline> Rnor\E2f7	-	-	Xtro\e2f3 <newline> Xtro\e2f4 <newline> Xtro\e2f8 <newline> Xtro\e2f5 <newline> Xtro\e2f7 <newline> Xtro\e2f1 <newline> Xtro\e2f6	CG1071, E2f2, dE2F2, dE2f2, de2f2, E2F2, E2F, dE2F-2, CG1071, E2f2, e2f2, E2f	E2f2	0.507758	0.36572	0.417738	gc_med
FBgn0003676	NotTested	1627638_s_at	T-cp1	FBgn0003676	1438.7	4	1.51538	2.66e-06	277	4	0.291763	4.49e-08	1240.5	4	1.30661	0.000966313	0	Hsap\TCP1 <newline> Hsap\BBS10 <newline> Hsap\CCT4 <newline> Hsap\VKORC1L1 <newline> Hsap\MKKS <newline> Hsap\CCT7 <newline> Hsap\CCT6A <newline> Hsap\CCT5 <newline> Hsap\CCT3 <newline> Hsap\CCT2 <newline> Hsap\CCT6B <newline> Hsap\HSPD1	Mmus\Tcp1 <newline> Mmus\Cct3 <newline> Mmus\Cct6b <newline> Mmus\Cct5 <newline> Mmus\Hspd1 <newline> Mmus\Cct6a <newline> Mmus\Cct7 <newline> Mmus\Cct2 <newline> Mmus\Bbs10 <newline> Mmus\Mkks <newline> Mmus\Cct4	Cele\cct-1 <newline> Cele\cct-3 <newline> Cele\cct-2 <newline> Cele\cct-7	Drer\tcp1 <newline> Drer\cct7 <newline> Drer\cct3 <newline> Drer\mkks <newline> Drer\cct4 <newline> Drer\cct5 <newline> Drer\hspd1 <newline> Drer\cct2 <newline> Drer\bbs10 <newline> Drer\cct6a	Rnor\Tcp1 <newline> Rnor\Cct6a <newline> Rnor\Cct4 <newline> Rnor\Cct6b <newline> Rnor\Mkks <newline> Rnor\Cct5 <newline> Rnor\Cct3 <newline> Rnor\Cct7 <newline> Rnor\Cct2 <newline> Rnor\Bbs10 <newline> Rnor\Hspd1	Scer\TCP1 <newline> Scer\TCM62 <newline> Scer\CCT4 <newline> Scer\CCT6 <newline> Scer\CCT2 <newline> Scer\CCT7 <newline> Scer\CCT3 <newline> Scer\CCT5 <newline> Scer\HSP60	Spom\cct1	Xtro\cct4 <newline> Xtro\hspd1 <newline> Xtro\cct3 <newline> Xtro\cct6a <newline> Xtro\cct7 <newline> Xtro\cct5 <newline> Xtro\cct2 <newline> Xtro\tcp1	CG5374, CCT1, T-cpl, gh05123, BEST:GH05123, Tcp-1, CG5374, T-cp1, tcp1, Tcp1, Tcp1-like, TCPA_DROME, CCT1, TCP-1alpha, Tcp1-alpha, TCP1alpha, T-CP1, TCP1-alpha, cct1, Cct1	CCT1	1.54799	1.75873	2.96879	fc_med
FBgn0024558	NotTested	1627661_at	Dph5	FBgn0024558	651.5	4	1.55378	0.000309136	80.4	4	0.191748	3.15e-05	432.825	4	1.03226	0.728881	0	Hsap\DPH5	Mmus\Dph5	Cele\B0491.7	Drer\dph5	Rnor\Dph5	Scer\DPH5	Spom\dph5	Xtro\dph5	CG31289, Dph5, CG5275, l(3)L4910, BcDNA.LD12153, CG31289, BcDNA:LD12153, Dph5	Dph5	1.72026	1.46181	3.34643	fc_med
FBgn0037250	NotTested	1627676_at	CG1074	FBgn0037250	367.4	4	2.07103	1.26e-07	40	4	0.225479	4.89e-07	131.6	4	0.741826	0.00455145	1	Hsap\TRMT11	Mmus\Trmt11	Cele\Y71F9AL.1	Drer\trmt11	Rnor\Trmt11	Scer\TRM11	Spom\trm11	Xtro\trmt11	CG1074, CG1074, anon-WO0118547.308, CG1074	CG1074	0.648292	0.338843	0.419939	gc_med
FBgn0085224	NotTested	1627688_at	CG34195	FBgn0085224	107.8	4	2.36404	0.00554467	10.2	0	0.223684	0.026854	54.4	3	1.19298	0.538822	1	Hsap\METTL6 <newline> Hsap\METTL2B <newline> Hsap\METTL2A <newline> Hsap\METTL8 <newline> Hsap\ALKBH8	Mmus\Mettl6 <newline> Mmus\Mettl8 <newline> Mmus\Mettl2 <newline> Mmus\Il5	Cele\ZK1058.5 <newline> Cele\metl-2 <newline> Cele\nsun-5	Drer\mettl6 <newline> Drer\mettl8 <newline> Drer\mettl2a	Rnor\Mettl6 <newline> Rnor\Mettl2b <newline> Rnor\Mettl8	Scer\ABP140	Spom\SPBC3H7.11 <newline> Spom\SPBC21C3.07c	Xtro\mettl6 <newline> Xtro\mettl2b	CG34195, CG34195, CG34195, CG4989, METTL6	CG34195	0.177243	0.0814893	0.0896337	gc_med
FBgn0022338	NotTested	1627691_at	dnk	FBgn0022338	1375.1	4	2.03658	3.67e-06	81.1	4	0.120113	1.07e-07	367.425	4	0.544172	7.27e-05	0	Hsap\TK2 <newline> Hsap\NDUFA10 <newline> Hsap\DGUOK <newline> Hsap\DCK	Mmus\Tk2 <newline> Mmus\Dck <newline> Mmus\Dguok <newline> Mmus\Ndufa10	-	Drer\tk2 <newline> Drer\ndufa10 <newline> Drer\zgc:110540 <newline> Drer\dguok <newline> Drer\dck	Rnor\Tk2 <newline> Rnor\Dck <newline> Rnor\Dguok <newline> Rnor\Ndufa10	-	-	Xtro\tk2 <newline> Xtro\dck.2 <newline> Xtro\dguok <newline> Xtro\dck.1 <newline> Xtro\ndufa10	CG5452, dnk, DmdNK, Dm-dNK, dNK, DM-dNK, CG5452, dnk, DNK	dnk	1.19122	0.378156	1.02108	gc_med
FBgn0037980	N	1627707_at	CG3313	FBgn0037980	189.8	4	2.1993	4.15e-05	178.9	4	2.073	5.91e-06	71.525	4	0.828795	0.103805	1	Hsap\DCAF12L1 <newline> Hsap\DCAF12L2 <newline> Hsap\DCAF12	Mmus\Dcaf12l2 <newline> Mmus\Dcaf12l1 <newline> Mmus\Dcaf12	-	Drer\dcaf12	Rnor\Dcaf12l2 <newline> Rnor\Dcaf12l1 <newline> Rnor\Dcaf12	-	-	Xtro\dcaf12	CG3313, DCAF12, CG3313, dcaf12, DCAF12	DCAF12	0.125514	0.103175	0.0553601	gc_med
FBgn0027615	NotTested	1627726_a_at	CG6404	FBgn0027615	476.6	4	1.64799	3.44e-05	740.8	4	2.56155	1.81e-08	176.05	4	0.608748	0.000363917	1	Hsap\OXA1L <newline> Hsap\COX18	Mmus\Oxa1l <newline> Mmus\Cox18	Cele\oxa-1 <newline> Cele\cox-18	Drer\oxa1l <newline> Drer\cox18	Rnor\Oxa1l <newline> Rnor\Cox18	Scer\OXA1 <newline> Scer\COX18	Spom\oxa102 <newline> Spom\oxa101 <newline> Spom\cox18	Xtro\oxa1l <newline> Xtro\cox18	CG6404, OXA1L, BcDNA:GH02220, CG6404, OXA1, OXA1L	OXA1L	0.577985	0.322231	0.516507	gc_med
FBgn0002775	NotTested	1627738_a_at	msl-3	FBgn0002775	111.7	4	2.15637	0.000761618	95.6	4	1.84556	3.82e-05	82.225	4	1.58736	0.0569656	0	Hsap\MSL3 <newline> Hsap\ARID4B <newline> Hsap\MORF4L1 <newline> Hsap\ARID4A <newline> Hsap\MORF4L2 <newline> Hsap\MSL3P1	Mmus\Msl3l2 <newline> Mmus\Msl3 <newline> Mmus\Arid4a <newline> Mmus\Morf4l2 <newline> Mmus\Morf4l1 <newline> Mmus\Arid4b <newline> Mmus\Gm5755 <newline> Mmus\Gm5123 <newline> Mmus\Gm5073	Cele\cec-7 <newline> Cele\mrg-1 <newline> Cele\arid-1	Drer\arid4b <newline> Drer\morf4l1 <newline> Drer\arid4a	Rnor\Msl3l2 <newline> Rnor\Msl3 <newline> Rnor\Arid4a <newline> Rnor\Morf4l2 <newline> Rnor\Arid4b <newline> Rnor\LOC100912163 <newline> Rnor\LOC102547271 <newline> Rnor\Morf4l1 <newline> Rnor\RGD1564748	Scer\EAF3	Spom\alp13	Xtro\arid4b <newline> Xtro\morf4l1 <newline> Xtro\arid4a <newline> Xtro\msl3 <newline> Xtro\msl3	CG8631, msl-3, MSL3, msl3, Msl3, msl, MSL-3, MSL, DmMsl-3, mls3, mle3, mle(3)132, CG8631, msl-3, Msl 1-3, MSL3_DROME	msl-3	0.1081	0.0579105	0.0283165	gc_med
FBgn0010314	NotTested	1627770_at	Cks30A	FBgn0010314	749.5	4	2.60968	0.000109885	148.9	4	0.518454	7.96e-05	797.15	4	2.77559	0.000183428	0	Hsap\CKS2 <newline> Hsap\CKS1B	Mmus\Cks2 <newline> Mmus\Cks1brt <newline> Mmus\Cks1b	Cele\cks-1 <newline> Cele\Y71G12B.27	Drer\cks2 <newline> Drer\cks1b <newline> Drer\zgc:86839	Rnor\Cks2 <newline> Rnor\Cks1b <newline> Rnor\Cks1l	Scer\CKS1	Spom\suc1	Xtro\cks2 <newline> Xtro\cks1b	CG3738, Cks30A, Cks, U40077, Cdi2, CDI2, cks30A, rem, fs(2)rem, cdi2, DmCks1, CG3738, Cks30A, cks	Cks30A	0.577282	0.426975	0.118643	gc_med
FBgn0038306	NotTested	1627778_a_at	Art3	FBgn0038306	188.7	4	1.7619	1.87e-05	90.6	4	0.845938	0.0531923	145.625	4	1.35971	0.125713	0	Hsap\PRMT3 <newline> Hsap\METTL27 <newline> Hsap\PRMT9 <newline> Hsap\CARM1 <newline> Hsap\PRMT7 <newline> Hsap\PRMT6 <newline> Hsap\NDUFAF5 <newline> Hsap\PRMT8 <newline> Hsap\METTL7B <newline> Hsap\PRMT2 <newline> Hsap\ALKBH8 <newline> Hsap\BUD23 <newline> Hsap\PRMT1 <newline> Hsap\ATPSCKMT <newline> Hsap\GSTCD <newline> Hsap\TRMT9B <newline> Hsap\METTL7A <newline> Hsap\ANTKMT <newline> Hsap\ET…	Mmus\Prmt3 <newline> Mmus\Mettl7b <newline> Mmus\Gstcd <newline> Mmus\Prmt8 <newline> Mmus\Carm1 <newline> Mmus\Ndufaf5 <newline> Mmus\Mettl27 <newline> Mmus\Atpsckmt <newline> Mmus\Alkbh8 <newline> Mmus\Prmt9 <newline> Mmus\Mettl7a1 <newline> Mmus\Prmt7 <newline> Mmus\Fam173a <newline> Mmus\Mettl7a3 <newline> Mmus\Higd1c <newline> Mmus\Bud23 <newline> Mmus\Mettl7a2 <newline> Mmus\Prmt2 <newline>…	Cele\C27F2.4 <newline> Cele\C35D10.12 <newline> Cele\strm-1 <newline> Cele\H20J04.9 <newline> Cele\F49C12.10 <newline> Cele\K09E4.3 <newline> Cele\R08E5.3 <newline> Cele\K12D9.1 <newline> Cele\R08F11.4 <newline> Cele\prmt-9 <newline> Cele\prmt-7 <newline> Cele\pmt-1 <newline> Cele\Y39A1A.21 <newline> Cele\prmt-1 <newline> Cele\C37A2.6	Drer\prmt3 <newline> Drer\gstcd <newline> Drer\si:dkey-190g11.3 <newline> Drer\carm1l <newline> Drer\si:ch211-93g23.2 <newline> Drer\trmt9b <newline> Drer\prmt1 <newline> Drer\carm1 <newline> Drer\si:ch211-173n18.3 <newline> Drer\prmt9 <newline> Drer\prmt8b <newline> Drer\antkmt <newline> Drer\prmt7 <newline> Drer\alkbh8 <newline> Drer\si:ch211-173n18.4 <newline> Drer\mettl7a <newline> Drer\prmt2…	Rnor\Prmt3 <newline> Rnor\Prmt7 <newline> Rnor\Alkbh8 <newline> Rnor\Ndufaf5 <newline> Rnor\Mettl7b <newline> Rnor\Trmt9b <newline> Rnor\Prmt9 <newline> Rnor\Fam173a <newline> Rnor\LOC100911617 <newline> Rnor\Gstcd <newline> Rnor\Prmt2 <newline> Rnor\Mettl7a <newline> Rnor\Atpsckmt <newline> Rnor\Carm1 <newline> Rnor\Bud23 <newline> Rnor\Prmt1 <newline> Rnor\Mettl27 <newline> Rnor\LOC108348173 <n…	Scer\HMT1 <newline> Scer\BUD23 <newline> Scer\TMT1 <newline> Scer\CRG1 <newline> Scer\OMS1 <newline> Scer\TRM9 <newline> Scer\ERG6	Spom\rmt3	Xtro\prmt3 <newline> Xtro\kiaa1456l <newline> Xtro\mettl27 <newline> Xtro\ndufaf5 <newline> Xtro\carm1 <newline> Xtro\prmt6 <newline> Xtro\bud23 <newline> Xtro\gstcd <newline> Xtro\alkbh8 <newline> Xtro\prmt1 <newline> Xtro\prmt8 <newline> Xtro\trmt9b <newline> Xtro\LOC100124841 <newline> Xtro\fam173b <newline> Xtro\prmt7 <newline> Xtro\carm1p1 <newline> Xtro\prmt2	CG6563, Art3, DART3, CG6563, Art3, PRMT3	Art3	0.534526	0.195893	0.459113	gc_med
FBgn0039301	N	1627803_at	CG11875	FBgn0039301	237.4	4	1.73411	0.000108649	38.2	4	0.279036	1.44e-05	184.925	4	1.3508	0.0500193	1	Hsap\NUP37 <newline> Hsap\WSB1 <newline> Hsap\WDR90 <newline> Hsap\WDR49 <newline> Hsap\PAAF1 <newline> Hsap\WDR5B <newline> Hsap\CFAP52 <newline> Hsap\WDR88 <newline> Hsap\WDR5 <newline> Hsap\AHI1 <newline> Hsap\WDR13 <newline> Hsap\WSB2 <newline> Hsap\DCAF11 <newline> Hsap\WDR27 <newline> Hsap\AMBRA1 <newline> Hsap\WDR38	Mmus\Nup37 <newline> Mmus\Wsb1 <newline> Mmus\Wsb2 <newline> Mmus\Cfap52 <newline> Mmus\Wdr13 <newline> Mmus\Wdr5b <newline> Mmus\Ambra1 <newline> Mmus\Dcaf11 <newline> Mmus\Wdr90 <newline> Mmus\Wdr38 <newline> Mmus\Ahi1 <newline> Mmus\Wdr5 <newline> Mmus\Dcaf10 <newline> Mmus\Nwd1 <newline> Mmus\Wdr27	Cele\wdr-5.1 <newline> Cele\Y39G10AR.9 <newline> Cele\wdr-5.2 <newline> Cele\wdr-5.3 <newline> Cele\rack-1 <newline> Cele\lis-1	Drer\nup37 <newline> Drer\ambra1a <newline> Drer\wdr90 <newline> Drer\wsb2 <newline> Drer\ahi1 <newline> Drer\wdr95 <newline> Drer\ambra1b <newline> Drer\wsb1 <newline> Drer\wdr5 <newline> Drer\dcaf11 <newline> Drer\wdr13 <newline> Drer\cfap52 <newline> Drer\wdr27	Rnor\Nup37 <newline> Rnor\Cfap52 <newline> Rnor\Wdr5b <newline> Rnor\Wsb2 <newline> Rnor\Wdr5 <newline> Rnor\Wdr13 <newline> Rnor\Dcaf10 <newline> Rnor\Wsb1 <newline> Rnor\Wdr38 <newline> Rnor\Ahi1 <newline> Rnor\Wdr90 <newline> Rnor\Wdr27 <newline> Rnor\Ambra1 <newline> Rnor\Dcaf11 <newline> Rnor\LOC103690149	Scer\TUP1 <newline> Scer\RPN14 <newline> Scer\SWD3	Spom\nup37	Xtro\nup37 <newline> Xtro\ambra1 <newline> Xtro\wdr90 <newline> Xtro\ahi1 <newline> Xtro\wdr13 <newline> Xtro\dcaf11 <newline> Xtro\cfap52 <newline> Xtro\wdr5 <newline> Xtro\wsb1 <newline> Xtro\wsb2 <newline> Xtro\thul16	CG11875, Nup37, Nup37, CG11875, nup37	Nup37	0.315184	0.0872551	0.131918	gc_med
FBgn0037205	P	1627806_at	CG11133	FBgn0037205	107.4	4	2.58795	0.000107865	16.9	4	0.407229	0.00411894	5.875	1	0.141566	0.00058999	1	Hsap\DDX46 <newline> Hsap\TDRD12	Mmus\Ddx46 <newline> Mmus\Tdrd12	Cele\F53H1.1 <newline> Cele\rde-12	Drer\tdrd12	Rnor\Ddx46 <newline> Rnor\Tdrd12	Scer\PRP5	-	Xtro\ddx46	CG11133, BoYb, CG11133, BoYb, boYb	BoYb	0.172352	0.0953178	0.0813617	gc_med
FBgn0260944	NotTested	1627812_s_at	Rbp1	FBgn0260944	721.3	4	1.9395	2.37e-06	246.5	4	0.662813	0.00183801	618.85	4	1.66402	0.029323	0	Hsap\SRSF3 <newline> Hsap\SRSF7 <newline> Hsap\SRSF10 <newline> Hsap\SRSF12	Mmus\Srsf3 <newline> Mmus\Gm12355 <newline> Mmus\Srsf7	Cele\rsp-6 <newline> Cele\Y57G11A.5	Drer\srsf3a <newline> Drer\srsf3b <newline> Drer\srsf7a <newline> Drer\srsf7b	Rnor\Srsf3 <newline> Rnor\Srsf7 <newline> Rnor\Srsf12 <newline> Rnor\Srsf10	-	Spom\SPAC222.18 <newline> Spom\srp1 <newline> Spom\SPBC1861.04c	Xtro\srsf3 <newline> Xtro\srsf7 <newline> Xtro\srsf10 <newline> Xtro\srsf12	CG17136, Rbp1, RBP1, CG17136, rbp1, RRM1, Rbp-1, rrm1, Rbp1, RRM11, rrm11, Rbp11, Rbp1D, SRSF3	Rbp1	4.76917	4.05437	5.53257	fc_med
FBgn0050096	N	1627820_at	CG30096	FBgn0050096	68.5	4	3.84831	0.000202568	3.3	1	0.185393	0.000839428	24.9	4	1.39888	0.13442	1	-	-	-	-	-	-	-	-	CG30096	CG30096	0.319767	0.100942	0.0431141	gc_med
FBgn0005654	NotTested	1627828_s_at	CG34315 /// lat	FBgn0005654 /// FBgn0085344	198.6	4	2.25939	1.93e-05	434.7	4	4.94539	4.91e-09	74	4	0.841866	0.118725	1	Hsap\ORC3	Mmus\Orc3	-	Drer\orc3	Rnor\Orc3	Scer\ORC3	Spom\orc3	Xtro\orc3	CG4088, Orc3, ORC3, ORC, Orc3, DmORC3, vr6, vr-6, l(2)49Fd, l(2)vr6, CG4088, lat, LAT, DmOrc3, orc3, latheo, Lat	Orc3
FBgn0022981	NotTested	1627830_at	rpk	FBgn0022981	904.4	4	2.51362	2.42e-07	47.3	4	0.131462	3.05e-06	29.45	4	0.081851	2.85e-06	0	Hsap\ASIC5 <newline> Hsap\ASIC2 <newline> Hsap\ASIC1 <newline> Hsap\ASIC3 <newline> Hsap\SCNN1G <newline> Hsap\ASIC4 <newline> Hsap\SCNN1B <newline> Hsap\SCNN1A <newline> Hsap\SCNN1D <newline> Hsap\NPR2	Mmus\Asic5 <newline> Mmus\Scnn1g <newline> Mmus\Asic2 <newline> Mmus\Asic1 <newline> Mmus\Scnn1b <newline> Mmus\Asic3 <newline> Mmus\Asic4 <newline> Mmus\Scnn1a	Cele\del-10 <newline> Cele\del-9 <newline> Cele\acd-2 <newline> Cele\delm-2 <newline> Cele\acd-3 <newline> Cele\acd-1 <newline> Cele\del-1 <newline> Cele\mec-10 <newline> Cele\flr-1 <newline> Cele\delm-1 <newline> Cele\acd-4 <newline> Cele\egas-4 <newline> Cele\degt-1 <newline> Cele\F58G6.8 <newline> Cele\unc-8 <newline> Cele\del-4 <newline> Cele\acd-5 <newline> Cele\asic-2 <newline> Cele\egas-1 …	Drer\asic4a <newline> Drer\asic1c <newline> Drer\asic2 <newline> Drer\asic4b <newline> Drer\asic1b <newline> Drer\asic1a <newline> Drer\LOC103910008	Rnor\Asic5 <newline> Rnor\Asic3 <newline> Rnor\Scnn1g <newline> Rnor\Asic4 <newline> Rnor\Scnn1a <newline> Rnor\Scnn1b <newline> Rnor\Asic1 <newline> Rnor\Asic2 <newline> Rnor\LOC103694861	-	-	Xtro\asic5 <newline> Xtro\scnn1d <newline> Xtro\scnn1g <newline> Xtro\scnn1b <newline> Xtro\asic4 <newline> Xtro\asic1 <newline> Xtro\scnn1a <newline> Xtro\LOC101734161 <newline> Xtro\LOC100497753 <newline> Xtro\asic2 <newline> Xtro\LOC101731449	CG1058, rpk, dGNaC1, RPK, GNaC1, CG1058, rpk, ppk2, Rpk	rpk	0.793157	0.0165795	0.00585586	gc_med
FBgn0004901	NotTested	1627868_at	Prat	FBgn0004901	534.5	4	2.1002	6.25e-06	20.3	4	0.0797642	6.73e-06	160.125	4	0.629175	0.00152512	0	Hsap\PPAT	Mmus\Ppat	Cele\ppat-1	Drer\ppat	Rnor\Ppat	Scer\ADE4 <newline> Scer\YMR084W	Spom\ade4	Xtro\ppat	CG2867, Prat, CG2867, Prat, DmPrat	Prat	0.588767	0.436915	0.700942	fc_med
FBgn0001624	NotTested	1627882_at	dlg1	FBgn0001624	31.6	4	1.71739	0.00352666	4.4	1	0.23913	0.00190542	8.9	4	0.483696	0.0141975	0	Hsap\DLG1 <newline> Hsap\DLG4 <newline> Hsap\DLG2 <newline> Hsap\DLG3 <newline> Hsap\MPP6 <newline> Hsap\MPP5 <newline> Hsap\LRGUK <newline> Hsap\MAGI3 <newline> Hsap\MPP7 <newline> Hsap\GUK1 <newline> Hsap\MPP1 <newline> Hsap\PATJ <newline> Hsap\DLG5 <newline> Hsap\CASK <newline> Hsap\CARD11 <newline> Hsap\MPP3 <newline> Hsap\CARD10 <newline> Hsap\MPP4 <newline> Hsap\PDZD2 <newline> Hsap\MPP2 <n…	Mmus\Dlg1 <newline> Mmus\Dlg4 <newline> Mmus\Dlg2 <newline> Mmus\Dlg3 <newline> Mmus\Mpp2 <newline> Mmus\Cask <newline> Mmus\Mpp1 <newline> Mmus\Patj <newline> Mmus\Mpp3 <newline> Mmus\Lrguk <newline> Mmus\Pdzd2 <newline> Mmus\Mpp5 <newline> Mmus\Card11 <newline> Mmus\Dlg5 <newline> Mmus\Card14 <newline> Mmus\Mpp4 <newline> Mmus\Mpp7 <newline> Mmus\Magi3 <newline> Mmus\Mpp6 <newline> Mmus\Guk1 <n…	Cele\dlg-1 <newline> Cele\magu-2 <newline> Cele\magu-3 <newline> Cele\lin-2 <newline> Cele\magu-4 <newline> Cele\magi-1 <newline> Cele\guk-1 <newline> Cele\magu-1	Drer\dlg4 <newline> Drer\dlg4b <newline> Drer\dlg1l <newline> Drer\dlg1 <newline> Drer\dlg2 <newline> Drer\dlg3 <newline> Drer\LOC556594 <newline> Drer\mpp5b <newline> Drer\guk1b <newline> Drer\mpp4b <newline> Drer\card11 <newline> Drer\mpp7a <newline> Drer\mpp4a <newline> Drer\mpp7b <newline> Drer\mpp3b <newline> Drer\caska <newline> Drer\lrguk <newline> Drer\dlg5b.1 <newline> Drer\magi3a <newli…	Rnor\Dlg1 <newline> Rnor\Dlg4 <newline> Rnor\Dlg2 <newline> Rnor\Dlg3 <newline> Rnor\Guk1 <newline> Rnor\Dlg5 <newline> Rnor\Patj <newline> Rnor\Lrguk <newline> Rnor\Card10 <newline> Rnor\Mpp5 <newline> Rnor\Mpp7 <newline> Rnor\Mpp4 <newline> Rnor\Magi3 <newline> Rnor\Mpp6 <newline> Rnor\Mpp3 <newline> Rnor\Card11 <newline> Rnor\Card14	Scer\GUK1	-	Xtro\dlg4 <newline> Xtro\dlg1 <newline> Xtro\dlg2 <newline> Xtro\mpp2 <newline> Xtro\mpp7 <newline> Xtro\cask <newline> Xtro\card14 <newline> Xtro\mpp5 <newline> Xtro\magi3 <newline> Xtro\guk1 <newline> Xtro\mpp1 <newline> Xtro\dlg5 <newline> Xtro\mpp6 <newline> Xtro\dlg3	CG1725, dlg1, dlg, Dlg, DLG, Discs-large, Dlg-A, anon-EST:Posey93, Dlg1, dlg-A, misb, CG1725, DLG-A, DlgA, dlgA, dlg-1, Drodlg, l(1)dlg1, l(1)dlg, l(1)10Bf, l(1)d.lg-1, l(1)discs large, l(1)bwn, l(1)dlg-1, d. lg.-1, l(1)L11, 11, l(1)lpr-2, l(1)d.lg.-1, l(1)G0276, l(1)G0342, l(1)G0456, l(1)l.pr.-2, l(1)G19, CG1730, anon-WO03040301.258, anon-WO03040301.268, anon-WO03040301.260, dlg1, CPD, SAP97, PS…	dlg1	0.740789	2.42261	1.50412	soma_med
FBgn0036483	NotTested	1627885_s_at	CG12316	FBgn0036483	200.2	4	2.47772	1.27e-05	51	4	0.631188	0.00237201	81.9	4	1.01361	0.865534	1	Hsap\MSL1	Mmus\Msl1	-	Drer\msl1a <newline> Drer\msl1b	Rnor\Msl1	-	-	Xtro\msl1	CG12316	CG12316	0.318853	0.233864	0.121144	gc_med
FBgn0264291	NotTested	1627897_at	Det	FBgn0259784	321.6	4	2.06817	1.13e-05	141.9	4	0.91254	0.25281	321.325	4	2.0664	0.000441869	0	Hsap\XIAP <newline> Hsap\BIRC6 <newline> Hsap\BIRC8 <newline> Hsap\NAIP <newline> Hsap\BIRC2 <newline> Hsap\BIRC7 <newline> Hsap\BIRC3 <newline> Hsap\BIRC5 <newline> Hsap\UBE2Z	Mmus\Birc3 <newline> Mmus\Naip1 <newline> Mmus\Xiap <newline> Mmus\Birc5 <newline> Mmus\Naip5 <newline> Mmus\Naip6 <newline> Mmus\Birc7 <newline> Mmus\Naip2 <newline> Mmus\Birc2 <newline> Mmus\Birc6	Cele\bir-2 <newline> Cele\bir-1 <newline> Cele\K11D12.9	Drer\birc5a <newline> Drer\birc2 <newline> Drer\birc5b <newline> Drer\birc6 <newline> Drer\ube2z	Rnor\Birc6 <newline> Rnor\Birc2 <newline> Rnor\Birc3 <newline> Rnor\Birc7 <newline> Rnor\Xiap <newline> Rnor\Birc5 <newline> Rnor\Ube2z	Scer\BIR1	Spom\bir1	Xtro\birc5.1 <newline> Xtro\birc5.2 <newline> Xtro\xiap <newline> Xtro\birc6 <newline> Xtro\birc2 <newline> Xtro\birc7 <newline> Xtro\LOC108645627 <newline> Xtro\LOC101733194 <newline> Xtro\LOC100492519 <newline> Xtro\ube2z <newline> Xtro\LOC101732421	CG12265, Det, svn, CG12265, scpo, Det, det	Det	1.13553	0.491018	0.32134	gc_med
FBgn0037149	NotTested	1627908_at	CG14561 /// DmojCG14561 /// DvirCG14561	FBgn0037149 /// FBgn0086157 /// FBgn0086166	182.4	4	2.5124	2.11e-05	90.6	4	1.24793	0.0763117	82.675	4	1.13877	0.3375	1	-	-	-	-	-	-	-	-	CG14561	CG14561	1.16166	0.27453	0.259278	gc_med
FBgn0264491	NotTested	1627932_at	how	FBgn0017397	29.7	4	2.39516	0.0012738	4.6	0	0.370968	0.00648229	2.625	0	0.211694	0.000593455	0	Hsap\KHDRBS2 <newline> Hsap\KHDRBS1 <newline> Hsap\KHDRBS3 <newline> Hsap\QKI <newline> Hsap\SF1	Mmus\Khdrbs2 <newline> Mmus\Khdrbs3 <newline> Mmus\Khdrbs1 <newline> Mmus\Sf1 <newline> Mmus\Qk	Cele\gld-1 <newline> Cele\asd-2 <newline> Cele\B0280.17 <newline> Cele\F54D1.1 <newline> Cele\Y69A2AR.32 <newline> Cele\K07H8.9 <newline> Cele\sfa-1 <newline> Cele\vamp-7 <newline> Cele\Y57G11C.36	Drer\qkib <newline> Drer\qki2 <newline> Drer\qkia <newline> Drer\khdrbs1a <newline> Drer\khdrbs2 <newline> Drer\khdrbs1b <newline> Drer\sf1 <newline> Drer\LOC110440170	Rnor\Khdrbs2 <newline> Rnor\Khdrbs1 <newline> Rnor\Sf1 <newline> Rnor\Khdrbs3 <newline> Rnor\Qk <newline> Rnor\LOC108348175	Scer\MSL5	-	Xtro\khdrbs2 <newline> Xtro\khdrbs1 <newline> Xtro\sf1 <newline> Xtro\khdrbs3 <newline> Xtro\qki	CG10293, how, how, HOW, 0904/17, l(3)S090417, l(3)S053606, 24B, How, CG10293, who, Who/How, sci, P62, qkr[93F], stru, qkr, l(3)j5B5, SZ1, anon-EST:Liang-2.39, clone 2.39, l(3)s2612, l(3)j5D5, KH93F	how	0.742755	0.632944	0.203176	gc_med
FBgn0038741	NotTested	1627942_at	CG17186	FBgn0038741	108	4	2.14286	3.03e-05	21.8	4	0.43254	0.000925884	49.025	4	0.972718	0.880938	1	Hsap\CDR1 <newline> Hsap\LOC105378193	Mmus\Cdr1	-	Drer\LOC108179575 <newline> Drer\LOC101883618	Rnor\LOC102552911 <newline> Rnor\Cdr1	-	-	Xtro\LOC105947093	CG17186	CG17186	0.364992	0.192191	0.0871172	gc_med
FBgn0014127	NotTested	1627999_s_at	barr	FBgn0014127	545.3	4	2.12758	2.46e-07	348.3	4	1.35895	4.12e-05	392.375	4	1.53092	0.000240487	0	Hsap\NCAPH	Mmus\Ncaph	-	Drer\ncaph	Rnor\Ncaph	Scer\BRN1	Spom\cnd2	Xtro\ncaph	CG10726, barr, barren, CAP-H, 38B.3, CG10726, barr, CG14684, Barr, Barren, Cap-H, dCap-H, CapH	barr	0.281776	0.171513	0.0465991	gc_med
FBgn0000426	NotTested	1628006_at	SmF	FBgn0000426	703.3	4	1.79551	0.000191823	200	4	0.510595	0.00280386	867.7	4	2.21522	0.000124914	0	Hsap\SNRPF <newline> Hsap\LSM6	Mmus\Snrpf <newline> Mmus\Gm13092 <newline> Mmus\Lsm6	Cele\snr-5 <newline> Cele\lsm-6	Drer\snrpf <newline> Drer\lsm6	Rnor\Snrpf <newline> Rnor\LOC108350623 <newline> Rnor\LOC108352309 <newline> Rnor\LOC100360750	Scer\SMX3 <newline> Scer\LSM6	Spom\smf1 <newline> Spom\lsm6	Xtro\snrpf <newline> Xtro\lsm6	CG16792, SmF, CG16792, deb-b, Deb-B, Deb, BcDNA:GM23968, snRNP-F, SmF, DebB, dF, F-Sm	SmF	2.72082	1.36507	1.90269	gc_med
FBgn0004419	NotTested	1628017_a_at	me31B	FBgn0004419	2760.9	4	1.46195	0.000270976	416.7	4	0.220651	4.76e-06	843.025	4	0.446399	4.52e-05	0	Hsap\DDX6	Mmus\Ddx6	Cele\cgh-1	Drer\ddx6 <newline> Drer\ddx61 <newline> Drer\tomm40	Rnor\Ddx6	Scer\DHH1	Spom\ste13	Xtro\ddx6	CG4916, me31B, Me31B, CG4916, ME31B, DmRH3, l(2)k06607, me31B, Me31b, Dhh1p/Me31b, Mat31B, DDX6, me31b	me31B	3.27451	1.80509	1.73988	gc_med
FBgn0039141	NotTested	1628019_a_at	spas	FBgn0039141	115.5	4	1.41892	0.0179869	222	4	2.72727	2.98e-05	84.6	4	1.03931	0.819287	0	Hsap\SPAST <newline> Hsap\VCP <newline> Hsap\NSF <newline> Hsap\IQCA1 <newline> Hsap\FIGNL1 <newline> Hsap\IQCA1L <newline> Hsap\TRIP13 <newline> Hsap\ATAD2B <newline> Hsap\PEX1 <newline> Hsap\SPATA5 <newline> Hsap\NVL <newline> Hsap\PEX6 <newline> Hsap\SPATA5L1 <newline> Hsap\FIGN <newline> Hsap\ATAD1 <newline> Hsap\KATNAL1 <newline> Hsap\KATNA1	Mmus\Spast <newline> Mmus\Pex6 <newline> Mmus\Pex1 <newline> Mmus\Trip13 <newline> Mmus\Vcp <newline> Mmus\Nvl <newline> Mmus\Atad1 <newline> Mmus\Iqca1l <newline> Mmus\Nsf <newline> Mmus\Spata5 <newline> Mmus\Iqca <newline> Mmus\Fignl1 <newline> Mmus\Fign <newline> Mmus\Fignl2 <newline> Mmus\Katna1 <newline> Mmus\Katnal1	Cele\spas-1 <newline> Cele\cdc-48.1 <newline> Cele\prx-1 <newline> Cele\pch-2 <newline> Cele\figl-1 <newline> Cele\prx-6 <newline> Cele\nsf-1 <newline> Cele\cdc-48.3 <newline> Cele\mspn-1 <newline> Cele\mac-1 <newline> Cele\ZK938.3 <newline> Cele\mei-1	Drer\spast <newline> Drer\fign <newline> Drer\vcp <newline> Drer\nvl <newline> Drer\atad1a <newline> Drer\trip13 <newline> Drer\atad1b <newline> Drer\zgc:136908 <newline> Drer\nsfa <newline> Drer\pex6 <newline> Drer\pex1 <newline> Drer\iqca1 <newline> Drer\zgc:153738 <newline> Drer\spata5l1 <newline> Drer\si:dkey-157g16.6 <newline> Drer\fignl1 <newline> Drer\nsfb <newline> Drer\si:dkey-195m11.8 <…	Rnor\Spast <newline> Rnor\Nvl <newline> Rnor\Fignl1 <newline> Rnor\Fign <newline> Rnor\Atad1 <newline> Rnor\Iqca1l <newline> Rnor\Trip13 <newline> Rnor\Pex6 <newline> Rnor\Spata5 <newline> Rnor\Pex1 <newline> Rnor\Vcp <newline> Rnor\Spata5l1 <newline> Rnor\Katna1 <newline> Rnor\Katnal1 <newline> Rnor\LOC103690050 <newline> Rnor\LOC100910196	Scer\SAP1 <newline> Scer\YTA6 <newline> Scer\SEC18 <newline> Scer\CDC48 <newline> Scer\PCH2 <newline> Scer\MSP1 <newline> Scer\RIX7 <newline> Scer\AFG2 <newline> Scer\PEX1 <newline> Scer\PEX6	Spom\SPAC328.04 <newline> Spom\SPBC947.01	Xtro\spast <newline> Xtro\spata5 <newline> Xtro\pex1 <newline> Xtro\atad1 <newline> Xtro\trip13 <newline> Xtro\fign <newline> Xtro\gcg.2 <newline> Xtro\fignl1 <newline> Xtro\nvl <newline> Xtro\vcp <newline> Xtro\katna1 <newline> Xtro\katnal1	CG5977, spas, CG5977, D-spastin, Dspastin, spas, Spas, spastin, Spastin, SPAS	spas	0.23853	0.105603	0.0596385	gc_med
FBgn0031309	NotTested	1628092_at	Tfb4	FBgn0031309	238.6	4	2.5356	1.45e-05	111	4	1.1796	0.0499094	129.125	4	1.37221	0.0618278	0	Hsap\GTF2H3	Mmus\Gtf2h3	Cele\gtf-2H3	Drer\gtf2h3	Rnor\Gtf2h3	Scer\TFB4	Spom\tfb4	Xtro\gtf2h3	CG5041, Tfb4, TFB4, CG5041, Tfb4, p34, Dmp34	Tfb4	0.583509	0.155855	0.156972	gc_med
FBgn0040467	NotTested	1628111_at	Dip1	FBgn0040467	149.6	4	1.94034	6.14e-05	120.5	4	1.56291	0.000826047	96.05	4	1.24578	0.11484	0	-	-	-	-	-	-	-	-	CG15367, Dlip1, dip1, CG15367, Dlip1, Dip1, DIP1, dlip	Dlip1	0.182022	0.0665146	0.0464476	gc_med
FBgn0038190	NotTested	1628127_at	CG9926	FBgn0038190	201	4	2.55076	1.78e-06	36.3	4	0.46066	0.000266565	1.375	0	0.0174492	7.95e-06	1	Hsap\HDGFL3 <newline> Hsap\GLYR1 <newline> Hsap\HDGF <newline> Hsap\PSIP1 <newline> Hsap\HDGFL1 <newline> Hsap\HDGFL2	Mmus\Hdgfl2 <newline> Mmus\Psip1 <newline> Mmus\Hdgf <newline> Mmus\Hdgfl1 <newline> Mmus\Glyr1 <newline> Mmus\Hdgfl3	Cele\C06A5.3	Drer\rogdi <newline> Drer\psip1b <newline> Drer\hdgfl3 <newline> Drer\hdgfl2 <newline> Drer\psip1a <newline> Drer\LOC402866 <newline> Drer\glyr1	Rnor\Hdgfl3 <newline> Rnor\Hdgfl2 <newline> Rnor\Glyr1 <newline> Rnor\Psip1 <newline> Rnor\Hdgf <newline> Rnor\Hdgfl1	Scer\PDP3	Spom\pdp1	Xtro\hdgfl3 <newline> Xtro\hdgf <newline> Xtro\hdgfl2 <newline> Xtro\glyr1 <newline> Xtro\psip1	CG9926	CG9926	1.50673	0.0238815	0.00664879	gc_med
FBgn0034118	NotTested	1628161_at	Nup62	FBgn0034118	394.9	4	1.91606	7.95e-07	264.5	4	1.28336	0.00731189	345.525	4	1.67649	2.96e-05	0	Hsap\NUP62CL <newline> Hsap\NUP62 <newline> Hsap\JAKMIP3 <newline> Hsap\NUP58 <newline> Hsap\NUP98	Mmus\Nup62cl <newline> Mmus\Nup62 <newline> Mmus\Nupl1 <newline> Mmus\Nup98	Cele\npp-11 <newline> Cele\npp-4 <newline> Cele\npp-10 <newline> Cele\unc-14	Drer\nup62l <newline> Drer\nup98 <newline> Drer\nup58	Rnor\Nup62cl <newline> Rnor\Nup62	Scer\NSP1 <newline> Scer\NUP49 <newline> Scer\NUP100 <newline> Scer\NUP116 <newline> Scer\NUP145	Spom\nsp1 <newline> Spom\nup45 <newline> Spom\nup189	Xtro\nup62	CG6251, Nup62, p62, CG6251, Nup62, nup62	Nup62	1.68346	0.861185	1.05096	gc_med
FBgn0036967	NotTested	1628167_s_at	CG6597	FBgn0036967	526.1	4	1.8011	3.84e-05	269.8	4	0.923656	0.214462	344.3	4	1.17871	0.0830434	1	Hsap\DCUN1D5 <newline> Hsap\DCUN1D1 <newline> Hsap\DCUN1D2 <newline> Hsap\DCUN1D4 <newline> Hsap\DCUN1D3	Mmus\Dcun1d5 <newline> Mmus\Dcun1d1 <newline> Mmus\Dcun1d2 <newline> Mmus\Dcun1d4 <newline> Mmus\Dcun1d3	Cele\dcn-1	Drer\dcun1d1 <newline> Drer\dcun1d5 <newline> Drer\dcun1d4 <newline> Drer\dcun1d2b <newline> Drer\dcun1d2a <newline> Drer\dcun1d3	Rnor\Dcun1d5 <newline> Rnor\Dcun1d1 <newline> Rnor\NEWGENE_1582994 <newline> Rnor\Dcun1d2 <newline> Rnor\Dcun1d4 <newline> Rnor\Dcun1d3 <newline> Rnor\LOC102553014	Scer\DCN1	Spom\SPBC839.03c	Xtro\dcun1d5 <newline> Xtro\dcun1d2 <newline> Xtro\dcun1d3 <newline> Xtro\dcun1d1	CG6597, SCCRO4, CG6597, dSCCRO4, SCCRO4	SCCRO4	1.13385	0.347659	0.246347	gc_med
FBgn0033507	N	1628180_at	CG12909	FBgn0033507	282.6	4	1.82913	1.6e-05	40.6	2	0.262783	4.33e-05	141.975	4	0.918932	0.461242	1	Hsap\LYAR	Mmus\Lyar	Cele\C16C10.8	Drer\lyar	Rnor\Lyar	Scer\YCR087C-A	Spom\SPBC215.06c	Xtro\lyar	CG12909	CG12909	1.05575	0.560432	1.34188	fc_med
FBgn0259937	NotTested	1628188_at	Nop60B	FBgn0259937	458.5	4	2.32859	0.000185892	16.4	4	0.083291	0.000302272	212.65	4	1.07999	0.719902	0	Hsap\MIR664B <newline> Hsap\TRUB1 <newline> Hsap\DKC1 <newline> Hsap\TRUB2	Mmus\Dkc1 <newline> Mmus\Trub1 <newline> Mmus\Trub2	Cele\K01G5.5 <newline> Cele\Y43B11AR.3	Drer\dkc1 <newline> Drer\trub1 <newline> Drer\trub2	Rnor\Dkc1 <newline> Rnor\Trub2 <newline> Rnor\Trub1	Scer\CBF5 <newline> Scer\PUS4	Spom\cbf5 <newline> Spom\SPBC11C11.10	Xtro\trub2 <newline> Xtro\trub1 <newline> Xtro\dkc1	CG3333, Nop60B, CG3333, Nop60b, Nop60B, mfl, nop60B, l(2)k05318, Uhg6, dUhg6, Nop60, MFL/Nop60B, CG333, minifly, Nop60B/mfl, Nop60B/mnf, NOP60B, DKC1	Nop60B	2.96705	4.02387	8.72262	fc_med
FBgn0002989	NotTested	1628198_at	okr	FBgn0002989	153.1	4	2.38846	7.06e-06	26.9	4	0.419657	0.000537612	87.075	4	1.35842	0.0458898	0	Hsap\RAD54L <newline> Hsap\RAD54B	Mmus\Rad54l <newline> Mmus\Rad54b	Cele\rad-54 <newline> Cele\Y116A8C.13	Drer\rad54l <newline> Drer\rad54b	Rnor\Rad54l <newline> Rnor\Rad54b <newline> Rnor\Fsbp	Scer\RAD54 <newline> Scer\RDH54	Spom\rhp54 <newline> Spom\rdh54	Xtro\rad54l <newline> Xtro\rad54b <newline> Xtro\LOC101732000	CG3736, okr, rad54, Rad54, RAD54, DmRad54, DmRAD54, DhR54, CG3736, okr, okra, Ras54, RAD54L, Dmrad54, Okr, OKR	okr	0.419001	0.0881954	0.0809796	gc_med
FBgn0040928	N	1628199_at	CG15345	FBgn0040928	210.5	4	3.64187	1.25e-07	15.2	4	0.262976	3.79e-06	70.55	4	1.22059	0.124691	1	-	-	-	-	-	-	-	-	CR15345, CR15345, CG15345, CR15345, BcDNA:RE52922	CR15345	0.430878	0.0872666	0.0532617	gc_med
FBgn0005695	NotTested	1628210_at	gcl	FBgn0005695	1047.1	4	2.61513	3.25e-08	21.5	4	0.0536963	2.66e-07	116.05	4	0.289835	2e-06	0	Hsap\BTBD16 <newline> Hsap\C10orf120 <newline> Hsap\GMCL1 <newline> Hsap\GMCL2 <newline> Hsap\KLHL10	Mmus\Btbd35f28 <newline> Mmus\Btbd16 <newline> Mmus\Btbd35f16 <newline> Mmus\Btbd35f17 <newline> Mmus\Btbd35f18 <newline> Mmus\Btbd35f27 <newline> Mmus\Btbd35f21 <newline> Mmus\Btbd35f19 <newline> Mmus\Btbd35f20 <newline> Mmus\Btbd35f26 <newline> Mmus\Btbd35f15 <newline> Mmus\Btbd35f13 <newline> Mmus\Btbd35f14 <newline> Mmus\Btbd35f12 <newline> Mmus\Btbd35f10 <newline> Mmus\Btbd35f22 <newline> Mm…	Cele\gcl-1	Drer\btbd16 <newline> Drer\gmcl1 <newline> Drer\klhl43 <newline> Drer\klhl35 <newline> Drer\si:rp71-68n21.9	Rnor\Btbd16 <newline> Rnor\LOC499276 <newline> Rnor\LOC302576 <newline> Rnor\Snrnp27 <newline> Rnor\Gmcl1 <newline> Rnor\LOC103694488 <newline> Rnor\Gmcl1l <newline> Rnor\Klhl10	-	Spom\btb2	Xtro\gmcl1	CG8411, gcl, GCL, gcl-1, CG8411, gcl, Gcl	gcl	0.642446	0.462737	0.0808144	gc_med
FBgn0010770	NotTested	1628216_at	ppan	FBgn0010770	334.5	4	2.21377	1.35e-06	29.4	4	0.194573	6.17e-08	179	4	1.18465	0.00675968	0	Hsap\P2RY11 <newline> Hsap\PPAN <newline> Hsap\PPAN-P2RY11	Mmus\Ppan	Cele\lpd-6 <newline> Cele\M04F3.2	Drer\ppan <newline> Drer\p2ry11	Rnor\Ppan	Scer\SSF1 <newline> Scer\SSF2	Spom\SPAC1B9.03c	Xtro\ppan	CG5786, ppan, l(3)02231, l(3)j6B6, CG5786, ppan, Ppan, PPAN, SSF1	ppan	1.11655	0.331424	0.844359	gc_med
FBgn0032873	NotTested	1628241_at	CG2614	FBgn0032873	364.9	4	2.69498	1.99e-07	39.5	4	0.291728	2.9e-06	150.15	4	1.10894	0.121003	1	Hsap\EEF1AKNMT <newline> Hsap\ECE2 <newline> Hsap\CSKMT	Mmus\Eef1aknmt <newline> Mmus\Ece2	Cele\C01B10.8 <newline> Cele\C17E4.11 <newline> Cele\C52B9.8 <newline> Cele\F52F12.9 <newline> Cele\Y34B4A.7	Drer\mettl13 <newline> Drer\zgc:113305 <newline> Drer\ece2a	Rnor\Eef1akmt4 <newline> Rnor\Eef1aknmt	Scer\SPE4	-	Xtro\eef1aknmt <newline> Xtro\LOC100488253	CG2614, CG2614, 38D.29, CG2614, METTL13	CG2614	0.274837	0.132177	0.18889	gc_med
FBgn0029999	NotTested	1628283_at	CG1575	FBgn0029999	78.4	4	1.76577	0.000224986	6.3	0	0.141892	4.99e-05	36.5	4	0.822072	0.382076	1	Hsap\TEX10	Mmus\Tex10	Cele\Y48A6C.4	Drer\tex10	Rnor\Tex10	Scer\IPI1	Spom\SPCC1393.06c	Xtro\tex10	CG1575	CG1575	0.302876	0.127342	0.199807	gc_med
FBgn0039336	N	1628291_at	CG4553	FBgn0039336	90.4	4	1.42812	0.00118862	13.6	4	0.21485	2.63e-06	59.675	4	0.942733	0.336594	1	Hsap\NGRN	Mmus\Ngrn	-	Drer\ngrn	Rnor\Ngrn	Scer\RRG9	Spom\rrg9	Xtro\ngrn	CG4553	CG4553	0.249615	0.113051	0.132695	gc_med
FBgn0037746	N	1628297_a_at	CG8478	FBgn0037746	257.7	4	2.14214	6.36e-07	380.6	4	3.16376	3.26e-06	232.55	4	1.93308	0.00130848	1	Hsap\ZNF354B <newline> Hsap\ZNF142	Mmus\Zfp30 <newline> Mmus\Zbtb17	Cele\let-391 <newline> Cele\syd-9 <newline> Cele\Y111B2A.10	Drer\zgc:112998 <newline> Drer\zgc:193790 <newline> Drer\zgc:162971 <newline> Drer\LOC100537032 <newline> Drer\LOC100334054 <newline> Drer\LOC100148620 <newline> Drer\znf1160 <newline> Drer\si:ch211-276c2.4 <newline> Drer\zgc:162962 <newline> Drer\znf45l <newline> Drer\znf1174 <newline> Drer\LOC100536030 <newline> Drer\LOC101883087 <newline> Drer\znf1184 <newline> Drer\znf1177 <newline> Drer\zgc:…	Rnor\Zfp322a	-	-	Xtro\znf142 <newline> Xtro\zbtb11	CG8478	CG8478	0.273574	0.0530739	0.0390795	gc_med
FBgn0261363	NotTested	1628298_at	CG42640	FBgn0261363	27.2	3	1.51111	0.0386852	4.5	0	0.25	0.00699048	12.2	0	0.677778	0.135213	1	-	-	-	-	-	-	-	-		notfound	0.0554036	0.0408259	0.0094857	gc_med
FBgn0263005	NotTested	1628308_at	CG12714	FBgn0040862	9	2	1.8	0.0240663	1.6	0	0.32	0.000495393	2.975	0	0.595	0.355339	1	Hsap\MIR671 <newline> Hsap\CHPF <newline> Hsap\CHPF2	Mmus\Chpf2 <newline> Mmus\Chpf <newline> Mmus\Saxo1	Cele\mig-22	Drer\chpfb <newline> Drer\chpfa <newline> Drer\chpf2 <newline> Drer\saxo2	Rnor\Chpf2 <newline> Rnor\Chpf <newline> Rnor\Saxo1	-	-	Xtro\chpf2 <newline> Xtro\saxo2 <newline> Xtro\chpf	CG43313, Chpf, CG4351, CG12714, CG43313, dCHPF, Chpf, CG34413	Chpf	0.467122	0.154862	0.153189	gc_med
FBgn0034065	NotTested	1628311_at	Rrp42	FBgn0034065	135.5	4	1.67078	2.35e-05	23.7	4	0.292232	4.47e-07	115.35	4	1.42232	0.0238656	0	Hsap\EXOSC7 <newline> Hsap\EXOSC9 <newline> Hsap\EXOSC8	Mmus\Exosc7 <newline> Mmus\Exosc9 <newline> Mmus\Exosc8	Cele\exos-7 <newline> Cele\exos-9 <newline> Cele\exos-8	Drer\exosc7 <newline> Drer\exosc9 <newline> Drer\exosc8	Rnor\Exosc7 <newline> Rnor\Exosc9 <newline> Rnor\Exosc8	Scer\RRP42 <newline> Scer\RRP43 <newline> Scer\RRP45	Spom\SPBC17D1.03c <newline> Spom\SPBC16G5.10	Xtro\exosc7 <newline> Xtro\exosc9 <newline> Xtro\exosc8	CG8395, Rrp42, CG8395, dRrp42, anon-EST:Posey187, anon-EST:Posey140, Rrp42	Rrp42	0.453708	0.219148	0.304667	gc_med
FBgn0038608	NotTested	1628316_at	WRNexo	FBgn0038608	784.9	4	2.61546	2.68e-06	46.2	4	0.153949	1.17e-06	261.475	4	0.871293	0.17139	0	Hsap\WRN <newline> Hsap\EXD2 <newline> Hsap\EXD3	Mmus\Wrn <newline> Mmus\Exd2	Cele\wrn-1 <newline> Cele\W04A8.4 <newline> Cele\W05H12.2 <newline> Cele\Y57A10A.13 <newline> Cele\ZK1098.3 <newline> Cele\mut-7 <newline> Cele\Y105C5A.1268	Drer\exd2 <newline> Drer\wrn <newline> Drer\LOC101883131 <newline> Drer\exd3	Rnor\Exd2 <newline> Rnor\Wrn	-	-	Xtro\exd2 <newline> Xtro\wrn <newline> Xtro\exd3	CG7670, WRNexo, WRNexo, CG7670, DmWRNexo, Wrnexo	WRNexo	0.161276	0.11052	0.23072	fc_med
FBgn0037025	NotTested	1628318_at	Spc105R	FBgn0037025	260.8	4	3.30545	1.39e-07	80.3	4	1.01774	0.843956	325.925	4	4.13086	3.52e-06	0	-	-	-	-	-	Scer\NUM1	-	-	CG11451, Spc105R, CG11451, spc105R, Spc105, Spc105R, dmSpc105R, dmKNL-1, DmSpc105, KNL1, spc105r, Spc105r	Spc105R	0.257233	0.187034	0.0773451	gc_med
FBgn0032354	N	1628321_at	CG4788	FBgn0032354	321.2	4	2.75708	2.94e-07	49.3	4	0.423176	6.99e-05	133.825	4	1.14871	0.0657143	1	-	-	-	-	-	-	-	-	CG4788, Boh2, CG4788, Boh2	Boh2	0.3134	0.114113	0.107732	gc_med
FBgn0015926	NotTested	1628322_at	dah	FBgn0015926	351.7	4	2.85935	1.09e-05	2.8	0	0.0227642	6.11e-05	46.525	4	0.378252	0.000841535	0	Hsap\DMD <newline> Hsap\UTRN <newline> Hsap\DRP2 <newline> Hsap\DYTN	Mmus\Dmd <newline> Mmus\Utrn <newline> Mmus\Drp2 <newline> Mmus\Dytn	Cele\dys-1 <newline> Cele\dyb-1	Drer\dmd <newline> Drer\dytn <newline> Drer\drp2	Rnor\Utrn <newline> Rnor\Dmd <newline> Rnor\Drp2 <newline> Rnor\Dytn	-	-	Xtro\drp2 <newline> Xtro\utrn	CG6157, dah, Dah, CG6157, fs(1)dah, Apd, dah	dah	0.245953	0.0447828	0.0237828	gc_med
FBgn0027889	NotTested	1628342_s_at	ball	FBgn0027889	243.2	4	2.48671	2.72e-06	113.2	4	1.15746	0.108093	223.875	4	2.28911	4.28e-06	0	Hsap\VRK3 <newline> Hsap\TTBK1 <newline> Hsap\VRK2 <newline> Hsap\CSNK1G1 <newline> Hsap\VRK1 <newline> Hsap\CSNK1A1L <newline> Hsap\CSNK1G2 <newline> Hsap\TTBK2 <newline> Hsap\CSNK1D <newline> Hsap\CSNK1G3 <newline> Hsap\CSNK1E <newline> Hsap\CSNK1A1	Mmus\Vrk3 <newline> Mmus\Ttbk1 <newline> Mmus\Vrk2 <newline> Mmus\Vrk1 <newline> Mmus\Csnk1g1 <newline> Mmus\Csnk1d <newline> Mmus\Ttbk2 <newline> Mmus\Csnk1g3 <newline> Mmus\Csnk1g2 <newline> Mmus\Csnk1e <newline> Mmus\Csnk1a1	Cele\vrk-1 <newline> Cele\B0207.7 <newline> Cele\B0218.5 <newline> Cele\ttbk-5 <newline> Cele\C09B9.4 <newline> Cele\C03C10.2 <newline> Cele\C05C12.1 <newline> Cele\C09D4.3 <newline> Cele\C08F8.6 <newline> Cele\C25H3.1 <newline> Cele\C14A4.13 <newline> Cele\C27D8.1 <newline> Cele\C34B2.3 <newline> Cele\C28A5.6 <newline> Cele\C38C3.4 <newline> Cele\ttbk-6 <newline> Cele\C44C10.7 <newline> Cele\C49…	Drer\vrk3 <newline> Drer\ttbk2b <newline> Drer\vrk2 <newline> Drer\vrk1 <newline> Drer\csnk1g1 <newline> Drer\csnk1da <newline> Drer\ttbk1a <newline> Drer\csnk1db <newline> Drer\csnk1g2a <newline> Drer\csnk1e <newline> Drer\csnk1g2b <newline> Drer\ttbk1b <newline> Drer\csnk1a1 <newline> Drer\LOC794952	Rnor\Vrk3 <newline> Rnor\Ttbk1 <newline> Rnor\Vrk2 <newline> Rnor\Csnk1g1 <newline> Rnor\Vrk1 <newline> Rnor\Csnk1g3 <newline> Rnor\Csnk1g2 <newline> Rnor\Ttbk2	Scer\YCK1 <newline> Scer\YCK2 <newline> Scer\YCK3 <newline> Scer\HRR25 <newline> Scer\VHS1	Spom\hhp2 <newline> Spom\hhp1	Xtro\vrk3 <newline> Xtro\vrk2 <newline> Xtro\vrk1 <newline> Xtro\csnk1g1 <newline> Xtro\ttbk2 <newline> Xtro\csnk1e <newline> Xtro\csnk1d <newline> Xtro\csnk1a1 <newline> Xtro\csnk1g3 <newline> Xtro\csnk1g2 <newline> Xtro\LOC108645619	CG6386, ball, CG6386, nhk-1, BcDNA:LD09009, NHK-1, VRK, ball, Ball, NHK1, BALL, trip, ballchen	ball	1.713	0.613633	0.420422	gc_med
FBgn0029503	NotTested	1628351_at	CHORD	FBgn0029503	274	4	1.8206	6e-05	158	4	1.04983	0.563118	184.5	4	1.22591	0.0344947	0	Hsap\ITGB1BP2 <newline> Hsap\CHORDC1	Mmus\Itgb1bp2 <newline> Mmus\Chordc1	Cele\chp-1 <newline> Cele\D1054.3	Drer\zgc:92429 <newline> Drer\chordc1b <newline> Drer\chordc1a	Rnor\Itgb1bp2 <newline> Rnor\Chordc1	-	Spom\git7	Xtro\itgb1bp2 <newline> Xtro\chordc1	CG6198, mora, Q9U4A3, chp, CG6198, mora, Chord, dCHORDC1, CHORD	mora	0.3727	0.405317	0.423056	fc_med
FBgn0029686	N	1628362_s_at	CG2941 /// CG32783 /// CG32786	FBgn0029686 /// FBgn0052783 /// FBgn0052786	135.4	4	2.36713	2.18e-08	211.3	4	3.69406	5.34e-06	76.95	4	1.34528	0.00122099	1	-	-	-	-	-	-	-	-	CG2941, Glos, CG2941, Glos, Gem4, GEMIN4, Gem4a	Glos	0.12642	0.035938	0.0256476	gc_med
FBgn0005696	NotTested	1628372_a_at	DNApol-alpha73	FBgn0005696	252.9	4	2.03296	0.000156437	12.6	1	0.101286	0.000108569	76.25	4	0.612942	0.01047	0	Hsap\POLA2	Mmus\Pola2	Cele\div-1	Drer\pola2	Rnor\Pola2	Scer\POL12	Spom\spb70	Xtro\pola2	CG5923, PolA2, Dmpol alpha, CG5923, pol alpha, DNA polalpha, Polalpha, polalpha, POLA, DNApol-alpha72, DNApolalpha, DNApol-alpha, DNApol-alpha73, Pol, DNA pol-73, DNA polymerase alpha 73 kD, Polalpha 73kDa, Polalpha73, Polalpha 73KDa, PolA2	PolA2	0.376399	0.0820964	0.127477	gc_med
FBgn0037944	N	1628420_s_at	CG6923	FBgn0037944	171.3	4	2.40928	7.33e-06	265.9	4	3.7398	2.14e-07	61.325	4	0.862518	0.425991	1	Hsap\RNF165 <newline> Hsap\C18orf25 <newline> Hsap\RNF111 <newline> Hsap\RNF44 <newline> Hsap\RNF126 <newline> Hsap\ZSWIM2 <newline> Hsap\RNF181 <newline> Hsap\RLIM <newline> Hsap\PJA2 <newline> Hsap\PJA1 <newline> Hsap\DZIP3 <newline> Hsap\RNF6 <newline> Hsap\RNF215 <newline> Hsap\TTC3 <newline> Hsap\RNF32 <newline> Hsap\RNF24 <newline> Hsap\CHMP3 <newline> Hsap\RNF150 <newline> Hsap\RNF130 <new…	Mmus\Rnf165 <newline> Mmus\8030462N17Rik <newline> Mmus\Rnf111 <newline> Mmus\Rnf32 <newline> Mmus\Rnf215 <newline> Mmus\Rnf115 <newline> Mmus\Rnf11 <newline> Mmus\Rnf126 <newline> Mmus\Rnf122 <newline> Mmus\Zswim2 <newline> Mmus\Rnf24 <newline> Mmus\Rnf181 <newline> Mmus\Rnf103 <newline> Mmus\Rnf150 <newline> Mmus\4930595M18Rik <newline> Mmus\Rnf38 <newline> Mmus\Znrf3 <newline> Mmus\Pja1 <newli…	Cele\toe-4 <newline> Cele\C01G6.4 <newline> Cele\C32D5.11 <newline> Cele\C32D5.10 <newline> Cele\H10E21.5 <newline> Cele\Y105C5B.11 <newline> Cele\plr-1 <newline> Cele\Y54E10BR.3 <newline> Cele\ZK637.14	Drer\zgc:77838 <newline> Drer\rnf111 <newline> Drer\rnf165b <newline> Drer\rnf165a <newline> Drer\rnf11a <newline> Drer\rnf150b <newline> Drer\rnf150a <newline> Drer\rnf181 <newline> Drer\rnf130 <newline> Drer\rnf24 <newline> Drer\rnf103 <newline> Drer\rnf32 <newline> Drer\rnf38 <newline> Drer\rnf115 <newline> Drer\znrf3 <newline> Drer\si:ch211-81a5.1 <newline> Drer\si:ch1073-392o20.1 <newline> D…	Rnor\Rnf165 <newline> Rnor\RGD1308601 <newline> Rnor\LOC100909715 <newline> Rnor\Rnf111 <newline> Rnor\Rnf115 <newline> Rnor\Rnf6 <newline> Rnor\Dzip3 <newline> Rnor\Rlim <newline> Rnor\Rnf215 <newline> Rnor\Rnf43 <newline> Rnor\Rnf126 <newline> Rnor\Rnf181 <newline> Rnor\Pja2 <newline> Rnor\Rnf122 <newline> Rnor\Rnf32 <newline> Rnor\Rnf150 <newline> Rnor\Rnf38 <newline> Rnor\Rnf44 <newline> Rnor…	Scer\YBR062C <newline> Scer\ASR1	Spom\SPCC4G3.12c <newline> Spom\SPBP4H10.07 <newline> Spom\meu34	Xtro\c18orf25 <newline> Xtro\rnf111 <newline> Xtro\rnf181 <newline> Xtro\chmp3 <newline> Xtro\rnf11 <newline> Xtro\rlim <newline> Xtro\rnf11.2 <newline> Xtro\rnf38 <newline> Xtro\rnf44 <newline> Xtro\rnf32 <newline> Xtro\rnf24 <newline> Xtro\rnf115 <newline> Xtro\znrf3 <newline> Xtro\pja2 <newline> Xtro\rnf126 <newline> Xtro\rnf150 <newline> Xtro\rnf149 <newline> Xtro\rnf130 <newline> Xtro\rnf128…	CG6923	CG6923	0.0994059	0.0658426	0.0384982	gc_med
FBgn0039385	N	1628424_at	CG5913	FBgn0039385	311.6	4	1.98978	1.32e-07	133.8	4	0.854406	0.00968859	189.1	4	1.20754	0.136789	1	Hsap\FAM98C <newline> Hsap\FAM98A <newline> Hsap\FAM98B	Mmus\Fam98c <newline> Mmus\Fam98b <newline> Mmus\Fam98a	Cele\tag-322	Drer\fam98b <newline> Drer\fam98a <newline> Drer\im:7138535	Rnor\Fam98c <newline> Rnor\Fam98a <newline> Rnor\Fam98b <newline> Rnor\RGD1560464	-	-	Xtro\fam98b <newline> Xtro\fam98a <newline> Xtro\fam98a	CG5913	CG5913	0.108294	0.0860346	0.0729405	gc_med
FBgn0051898	NotTested	1628425_at	CG31898	FBgn0051898	176	4	3.44423	1.38e-06	19.5	4	0.381605	0.000938486	45.25	4	0.885519	0.466658	1	Hsap\FAM104A	Mmus\Fam104a	-	-	Rnor\Fam104a	-	-	-	CG31898, CG31898, BcDNA:LD28680, CG31898	CG31898	0.311188	0.0403442	0.0108291	gc_med
FBgn0053213	NotTested	1628445_at	CG33213	FBgn0053213	124.5	4	2.29282	0.000443259	40.9	4	0.753223	0.220861	121.275	4	2.23343	0.00697485	1	Hsap\ZNF692 <newline> Hsap\E4F1 <newline> Hsap\SNAI1 <newline> Hsap\ZNF662 <newline> Hsap\ZNF707	Mmus\Zfp711 <newline> Mmus\E4f1 <newline> Mmus\Zfp652 <newline> Mmus\AI854703 <newline> Mmus\Zfp410	Cele\lsl-1 <newline> Cele\ztf-6 <newline> Cele\C46E10.9 <newline> Cele\M03D4.4	Drer\znf367 <newline> Drer\zgc:66443 <newline> Drer\LOC103909987 <newline> Drer\si:ch211-284e13.5 <newline> Drer\znf865 <newline> Drer\si:dkeyp-69b9.6 <newline> Drer\zgc:113886	Rnor\E4f1 <newline> Rnor\Zfp652 <newline> Rnor\Snai1 <newline> Rnor\RGD1311188	Scer\STP4 <newline> Scer\STP3 <newline> Scer\AZF1	-	-	CG33213, Boh1, CG12260, CG33213, Boh1	Boh1	0.258187	0.0706599	0.064114	gc_med
FBgn0087021	NotTested	1628463_at	Spc25	FBgn0087021	367.2	4	2.08045	1.57e-07	43.2	4	0.244759	6.46e-07	222.3	4	1.25949	0.165432	0	-	-	-	-	-	-	-	-	CG7242, Spc25, cal2, Spc25, CG7242, l(3)S3, S3, l(3)A46-1, l(3)A34-1, l(3)87Da, BcDNA:LD37196, l(3)c00064, Mitch, dmSpc25R, Cal2, spc25	Spc25	0.771912	0.217907	0.135873	gc_med
FBgn0038588	P	1628552_at	CG7156	FBgn0038588	249.4	4	1.93184	0.00208562	112.6	4	0.872192	0.478526	115.85	4	0.897366	0.573065	1	Hsap\RPS6KL1 <newline> Hsap\RPS6KA4 <newline> Hsap\RPS6KC1 <newline> Hsap\SNX15 <newline> Hsap\RPS6KA3 <newline> Hsap\RPS6KA2 <newline> Hsap\RPS6KA1 <newline> Hsap\RPS6KA5 <newline> Hsap\RPS6KA6 <newline> Hsap\SNX24 <newline> Hsap\SNX14 <newline> Hsap\SNX22 <newline> Hsap\SNX20 <newline> Hsap\PXK <newline> Hsap\SNX16 <newline> Hsap\SGK3 <newline> Hsap\KIF16B <newline> Hsap\SNX13 <newline> Hsap\SN…	Mmus\Rps6kl1 <newline> Mmus\Rps6ka2 <newline> Mmus\Snx15 <newline> Mmus\Rps6ka4 <newline> Mmus\Rps6ka5 <newline> Mmus\Rps6ka3 <newline> Mmus\Rps6ka6 <newline> Mmus\Rps6kc1 <newline> Mmus\Rps6ka1 <newline> Mmus\Snx16 <newline> Mmus\Snx20 <newline> Mmus\Snx13 <newline> Mmus\Pxk <newline> Mmus\Kif16b <newline> Mmus\Snx22 <newline> Mmus\Snx21 <newline> Mmus\Snx29 <newline> Mmus\Snx25 <newline> Mmus\S…	Cele\rskd-1 <newline> Cele\rskn-2 <newline> Cele\rskn-1 <newline> Cele\F13E9.1 <newline> Cele\snx-13 <newline> Cele\snx-14	Drer\rps6kl1 <newline> Drer\rps6ka1 <newline> Drer\rps6ka2 <newline> Drer\rps6ka3a <newline> Drer\rps6ka4 <newline> Drer\rps6ka5 <newline> Drer\rps6ka3b <newline> Drer\snx15 <newline> Drer\snx13 <newline> Drer\snx16 <newline> Drer\snx22 <newline> Drer\snx24 <newline> Drer\sgk3 <newline> Drer\snx21 <newline> Drer\pxk <newline> Drer\snx14 <newline> Drer\kif16ba <newline> Drer\snx25 <newline> Drer\s…	Rnor\Rps6kl1 <newline> Rnor\Rps6ka6 <newline> Rnor\Rps6ka3 <newline> Rnor\Rps6ka2 <newline> Rnor\Snx15 <newline> Rnor\Rps6ka4 <newline> Rnor\Rps6ka5 <newline> Rnor\Rps6kc1 <newline> Rnor\Snx29 <newline> Rnor\Snx25 <newline> Rnor\Pxk <newline> Rnor\Snx13 <newline> Rnor\Snx20 <newline> Rnor\Kif16b <newline> Rnor\Snx24 <newline> Rnor\Snx14 <newline> Rnor\Snx16 <newline> Rnor\Snx22 <newline> Rnor\Sgk3	Scer\MDM1	-	Xtro\rps6kl1 <newline> Xtro\snx15 <newline> Xtro\rps6ka3 <newline> Xtro\rps6ka2 <newline> Xtro\rps6ka6 <newline> Xtro\rps6ka4 <newline> Xtro\rps6ka1 <newline> Xtro\kif16b <newline> Xtro\snx16 <newline> Xtro\snx24 <newline> Xtro\snx13 <newline> Xtro\snx21 <newline> Xtro\snx14 <newline> Xtro\snx22 <newline> Xtro\rps6kc1	CG7156	CG7156	0.153249	0.0766033	0.0495831	gc_med
FBgn0033400	N	1628557_at	CG2063	FBgn0033400	305.1	4	1.79894	0.00102807	80	4	0.471698	0.00300361	289.275	4	1.70563	0.0315905	1	Hsap\SAP30BP	Mmus\Sap30bp	Cele\Y67D2.7	Drer\sap30bp	Rnor\Sap30bp	-	Spom\mug151	Xtro\sap30bp	CG2063	CG2063	0.725258	0.341926	0.297617	gc_med
FBgn0263355	NotTested	1628583_at	CG31688	FBgn0051688	76.3	4	1.86098	0.000324368	11.4	1	0.278049	0.000396342	34.7	4	0.846341	0.362182	1	-	-	-	-	-	-	Spom\SPAC4A8.02c	-	CG31688, CG31688, CG31688, CG11019, 38C.52, 38C.49, CG18597, CG11017, CG11016, CG31688-PA	CG31688	0.0359873	0.00131213	0.0150935	gc_med
FBgn0035760	N	1628587_at	CG8607	FBgn0035760	134.6	4	1.99407	0.000129354	5.5	0	0.0814815	1.88e-05	42.525	4	0.63	0.0103802	1	-	-	Cele\F13E9.13 <newline> Cele\fipr-15	Drer\zgc:162297	-	-	-	Xtro\LOC549154	CG8607	CG8607	0.262582	0.134458	0.153239	gc_med
FBgn0052537	NotTested	1628626_at	CG32537	FBgn0052537	37	4	1.89744	0.00106652	8.4	0	0.430769	0.0049082	22.2	4	1.13846	0.660797	1	-	-	-	-	-	-	-	-	CG32537, CG32537, CG8020, CG32537	CG32537	0.146734	0.0957176	0.0890006	gc_med
FBgn0032847	NotTested	1628630_at	Taf13	FBgn0032847	201.8	4	1.56192	0.000622448	172.1	4	1.33204	0.00778019	190.175	4	1.47194	0.00214262	0	Hsap\TAF13 <newline> Hsap\SUPT3H	Mmus\Taf13 <newline> Mmus\Supt3	Cele\taf-13	Drer\taf13	Rnor\Taf13	Scer\TAF13 <newline> Scer\SPT3	Spom\taf13 <newline> Spom\spt3	Xtro\taf13	CG10756, Taf13, dTAF[[II]]18, TAF, TFIID, TAF[[II]], TAF[[II]]18, TAF13, 38B.15, CG10756, TAF18, Taf18, Taf13, taf13	Taf13	1.23661	0.666282	0.554199	gc_med
FBgn0035969	NotTested	1628655_at	CG4476	FBgn0035969	597	4	2.67953	3.86e-06	27.1	4	0.121634	3.69e-06	154.5	4	0.693447	0.0188482	1	Hsap\SLC6A8 <newline> Hsap\SLC6A2 <newline> Hsap\SLC6A15 <newline> Hsap\SLC6A19 <newline> Hsap\SLC6A17 <newline> Hsap\SLC6A12 <newline> Hsap\SLC6A13 <newline> Hsap\SLC6A6 <newline> Hsap\SLC6A3 <newline> Hsap\SLC6A11 <newline> Hsap\SLC6A20 <newline> Hsap\SLC6A9 <newline> Hsap\SLC6A1 <newline> Hsap\SLC6A4 <newline> Hsap\SLC6A7 <newline> Hsap\SLC6A16 <newline> Hsap\SLC6A18 <newline> Hsap\SLC6A14 <ne…	Mmus\Slc6a8 <newline> Mmus\Slc6a2 <newline> Mmus\Slc6a15 <newline> Mmus\Slc6a19 <newline> Mmus\Slc6a21 <newline> Mmus\Slc6a17 <newline> Mmus\Slc6a12 <newline> Mmus\Slc6a13 <newline> Mmus\Slc6a6 <newline> Mmus\Slc6a3 <newline> Mmus\Slc6a11 <newline> Mmus\Slc6a20a <newline> Mmus\Slc6a20b <newline> Mmus\Slc6a9 <newline> Mmus\Slc6a1 <newline> Mmus\Slc6a14 <newline> Mmus\Slc6a4 <newline> Mmus\Slc6a7 <…	Cele\snf-5 <newline> Cele\snf-7 <newline> Cele\snf-2 <newline> Cele\Y43D4A.1 <newline> Cele\snf-9 <newline> Cele\snf-12 <newline> Cele\snf-6 <newline> Cele\C09E8.1 <newline> Cele\F56F4.3 <newline> Cele\snf-11 <newline> Cele\dat-1 <newline> Cele\snf-3 <newline> Cele\snf-10 <newline> Cele\snf-1 <newline> Cele\mod-5 <newline> Cele\snf-8	Drer\slc6a8 <newline> Drer\slc6a2 <newline> Drer\slc6a15 <newline> Drer\slc6a19a.2 <newline> Drer\slc6a19a.1 <newline> Drer\slc6a19b <newline> Drer\slc6a16b <newline> Drer\slc6a16a <newline> Drer\slc6a17 <newline> Drer\slc6a13 <newline> Drer\slc6a6b <newline> Drer\slc6a6a <newline> Drer\slc6a1l <newline> Drer\slc6a3 <newline> Drer\si:ch211-117c9.5 <newline> Drer\slc6a11b <newline> Drer\slc6a9 <ne…	Rnor\Slc6a8 <newline> Rnor\Slc6a2 <newline> Rnor\Slc6a15 <newline> Rnor\Slc6a19 <newline> Rnor\RGD1562492 <newline> Rnor\Slc6a17 <newline> Rnor\Slc6a12 <newline> Rnor\Slc6a13 <newline> Rnor\Slc6a6 <newline> Rnor\Slc6a3 <newline> Rnor\Slc6a11 <newline> Rnor\Slc6a20 <newline> Rnor\Slc6a9 <newline> Rnor\Slc6a1 <newline> Rnor\Slc6a14 <newline> Rnor\Slc6a4 <newline> Rnor\Slc6a7 <newline> Rnor\Slc6a16 …	-	-	Xtro\slc6a8 <newline> Xtro\slc6a2 <newline> Xtro\slc6a15 <newline> Xtro\slc6a19 <newline> Xtro\slc6a16 <newline> Xtro\slc6a17 <newline> Xtro\slc6a12 <newline> Xtro\slc6a13 <newline> Xtro\slc6a6 <newline> Xtro\slc6a1 <newline> Xtro\slc6a3 <newline> Xtro\slc6a8 <newline> Xtro\slc6a9 <newline> Xtro\LOC100127682 <newline> Xtro\slc6a14.2 <newline> Xtro\slc6a7 <newline> Xtro\slc6a4 <newline> Xtro\slc6a…	CG4476, CG4476, anon-WO0149848.7, CG4476, DmNAT3	CG4476	0.0328106	0.070724	0.0044821	soma_med
FBgn0030956	N	1628663_s_at	CG18259 /// CG6961	FBgn0030956 /// FBgn0030959	344.7	4	1.5165	0.00143048	354.6	4	1.56005	0.000634277	232.85	4	1.02442	0.847617	1	Hsap\POLDIP3 <newline> Hsap\ALYREF	Mmus\Poldip3 <newline> Mmus\Alyref2 <newline> Mmus\Gm4312 <newline> Mmus\Alyref <newline> Mmus\Gm4307 <newline> Mmus\Gm4302 <newline> Mmus\Gm4303 <newline> Mmus\Gm4305 <newline> Mmus\Gm21304 <newline> Mmus\Gm8764 <newline> Mmus\Gm6763	Cele\aly-3 <newline> Cele\aly-2 <newline> Cele\aly-1 <newline> Cele\C02B10.4 <newline> Cele\Y37E11AL.9	Drer\poldip3 <newline> Drer\alyref	Rnor\Poldip3 <newline> Rnor\Alyref	Scer\YRA1	Spom\SPBC106.12c <newline> Spom\mlo3	Xtro\poldip3 <newline> Xtro\alyref	CG18259	CG18259	0.416676	0.108663	0.0999385	gc_med
FBgn0034617	NotTested	1628669_at	CG9754	FBgn0034617	235.8	4	2.10724	3.32e-06	75.2	4	0.672029	0.000154863	144.85	4	1.29446	0.0350063	1	-	-	-	-	-	-	-	-	CG9754, Panx, CG9754, Panx, pan, panx, Panoramix	Panx	0.633104	0.366662	0.41565	gc_med
FBgn0037338	NotTested	1628679_at	Snm1	FBgn0037338	241.6	4	2.69042	1.12e-07	20.4	4	0.227171	6.29e-07	78.875	4	0.878341	0.0500228	0	Hsap\DCLRE1A <newline> Hsap\CPSF3 <newline> Hsap\CPSF2 <newline> Hsap\DCLRE1B <newline> Hsap\DCLRE1C <newline> Hsap\INTS9 <newline> Hsap\INTS11	Mmus\Dclre1a <newline> Mmus\Dclre1b <newline> Mmus\Ints9 <newline> Mmus\Cpsf2 <newline> Mmus\Ints11 <newline> Mmus\Dclre1c <newline> Mmus\Cpsf3	Cele\pot-3 <newline> Cele\F10B5.8 <newline> Cele\cpsf-3 <newline> Cele\cpsf-2 <newline> Cele\F19F10.12 <newline> Cele\pot-2 <newline> Cele\mrt-1	Drer\dclre1a <newline> Drer\cpsf3 <newline> Drer\cpsf2 <newline> Drer\dclre1c <newline> Drer\ints9 <newline> Drer\dclre1b <newline> Drer\ints11	Rnor\Dclre1a <newline> Rnor\Cpsf2 <newline> Rnor\Dclre1c <newline> Rnor\Ints9 <newline> Rnor\Dclre1b <newline> Rnor\Ints11	Scer\PSO2 <newline> Scer\CFT2 <newline> Scer\YSH1 <newline> Scer\SYC1	Spom\pso2	Xtro\cpsf2 <newline> Xtro\dclre1b <newline> Xtro\dclre1c <newline> Xtro\cpsf3 <newline> Xtro\dclre1a	CG10018, Snm1, mus322, SNM1, CG10018, Snm1	Snm1	0.215151	0.0996893	0.0910463	gc_med
FBgn0259734	P	1628695_at	CG42388	FBgn0259734	14.5	4	1.70588	0.0025379	1.6	0	0.188235	0.0015053	1.275	0	0.15	0.00180908	1	Hsap\NOSTRIN <newline> Hsap\SH3D21 <newline> Hsap\CD2AP <newline> Hsap\SH3KBP1 <newline> Hsap\SH3RF3 <newline> Hsap\SH3RF2 <newline> Hsap\SH3RF1 <newline> Hsap\SORBS1 <newline> Hsap\SORBS3 <newline> Hsap\SORBS2 <newline> Hsap\SH3GLB1	Mmus\Nostrin <newline> Mmus\Cd2ap <newline> Mmus\Sh3kbp1 <newline> Mmus\Sh3rf3 <newline> Mmus\Sh3rf2 <newline> Mmus\Sh3rf1 <newline> Mmus\Sorbs1 <newline> Mmus\Sorbs3 <newline> Mmus\Sorbs2 <newline> Mmus\Sh3glb1	Cele\C36E8.4 <newline> Cele\cdap-2 <newline> Cele\B0303.7 <newline> Cele\sorb-1	Drer\nostrin <newline> Drer\si:dkey-97a13.12 <newline> Drer\sh3d21 <newline> Drer\cd2ap <newline> Drer\sh3kbp1 <newline> Drer\sh3d19 <newline> Drer\sh3rf1 <newline> Drer\sorbs3 <newline> Drer\sorbs2b <newline> Drer\sorbs2a	Rnor\Nostrin <newline> Rnor\Pstpip1 <newline> Rnor\Pstpip2 <newline> Rnor\Sh3d21 <newline> Rnor\Cd2ap <newline> Rnor\Sh3kbp1 <newline> Rnor\Sh3rf3 <newline> Rnor\Sh3rf2 <newline> Rnor\Sh3rf1 <newline> Rnor\Sh3glb1 <newline> Rnor\Sorbs3 <newline> Rnor\Sorbs2	Scer\PIN3	Spom\sfp47 <newline> Spom\cdc15 <newline> Spom\imp2 <newline> Spom\SPBC19C2.10 <newline> Spom\SPBC119.05c	Xtro\nostrin <newline> Xtro\sh3kbp1 <newline> Xtro\sh3d21 <newline> Xtro\cd2ap <newline> Xtro\sh3rf2 <newline> Xtro\sh3d19 <newline> Xtro\sh3rf1	CG42388, Nost, CG4040, CG33224, CG15364, CG42388, NOSTRIN, Nost, nost	Nost	0.839356	0.135107	0.0755491	gc_med
FBgn0033475	N	1628714_at	CG12129	FBgn0033475	432.3	4	1.86577	5.21e-06	176.8	4	0.763056	0.00368206	287.45	4	1.24061	0.00249563	1	Hsap\ASCC1 <newline> Hsap\AKAP7 <newline> Hsap\LOC101929372	Mmus\Ascc1 <newline> Mmus\Akap7	Cele\ascc-1	Drer\ascc1 <newline> Drer\akap7	Rnor\Ascc1 <newline> Rnor\Akap7	-	Spom\SPBC15D4.13c	Xtro\ascc1 <newline> Xtro\akap7 <newline> Xtro\leng9	CG12129, CG12129, cg12129, CG12129	CG12129	0.840535	0.460558	0.364488	gc_med
FBgn0033373	N	1628731_s_at	CG13741 /// CG8080	FBgn0033373 /// FBgn0033374	931.7	4	3.1712	1.41e-08	42	4	0.142954	6.27e-07	19.725	4	0.0671375	3.44e-07	1	Hsap\NADK2	Mmus\Nadk2	Cele\Y77E11A.2 <newline> Cele\Y17G7B.10	Drer\nadk2	Rnor\Nadk2	-	-	Xtro\nadk2	CG8080, CG8080, CG30346, CG8080, NADK2	CG8080	0.268828	0.0469955	0.0467243	gc_med
FBgn0034452	NotTested	1628733_at	Oseg6	FBgn0034452	40.7	4	1.86697	0.00158527	15.8	4	0.724771	0.0521811	17.375	4	0.797018	0.0652377	0	Hsap\WDR19 <newline> Hsap\IFT122 <newline> Hsap\IFT80	Mmus\Wdr19	Cele\dyf-2	Drer\wdr19	Rnor\Wdr19	-	-	Xtro\wdr19 <newline> Xtro\wdr19 <newline> Xtro\LOC108648040	CG11237, Oseg6, OSEG6, CG11237, Oseg6, OSEG, Wdr19, IFT144, oseg6, WDR19	Oseg6	0.122387	0	0.00618111	gc_med
FBgn0051251	N	1628738_at	CG31251	FBgn0051251	105	4	1.9962	8.24e-05	39	4	0.741445	0.0326797	74.5	4	1.41635	0.0107322	1	Hsap\NUDCD3 <newline> Hsap\NUDCD2 <newline> Hsap\NUDC <newline> Hsap\RTRAF	Mmus\Nudcd3 <newline> Mmus\Nudcd2 <newline> Mmus\Nudc <newline> Mmus\Rtraf	Cele\nud-1 <newline> Cele\E02H1.5	Drer\nudcd3 <newline> Drer\nudc <newline> Drer\nudcd2 <newline> Drer\rtraf	Rnor\LOC360933 <newline> Rnor\Rtraf <newline> Rnor\Nudcd3 <newline> Rnor\LOC100911422 <newline> Rnor\Nudc	-	Spom\SPBC19F8.02	Xtro\nudcd3 <newline> Xtro\nudcd2 <newline> Xtro\nudc <newline> Xtro\rtraf	CG31251, CG31251, CG7477, CG31251, NudC-L	CG31251	0.492467	0.0848801	0.0717828	gc_med
FBgn0033235	P	1628751_at	CG8728	FBgn0033235	406.8	4	1.3225	4.8e-05	1107.1	4	3.59915	7.02e-07	291.65	4	0.948147	0.6131	1	Hsap\PMPCA <newline> Hsap\UQCRC1 <newline> Hsap\PMPCB <newline> Hsap\UQCRC2	Mmus\Pmpca <newline> Mmus\Pmpcb <newline> Mmus\Uqcrc1 <newline> Mmus\Uqcrc2	Cele\mppa-1 <newline> Cele\ucr-2.3 <newline> Cele\ucr-1 <newline> Cele\ucr-2.1 <newline> Cele\ucr-2.2 <newline> Cele\mppb-1	Drer\pmpca <newline> Drer\uqcrc2b <newline> Drer\pmpcb <newline> Drer\uqcrc2a <newline> Drer\uqcrc1	Rnor\Pmpca <newline> Rnor\Pmpcb <newline> Rnor\Uqcrc2 <newline> Rnor\Uqcrc1	Scer\MAS2 <newline> Scer\COR1 <newline> Scer\MAS1 <newline> Scer\QCR2	Spom\mas2	Xtro\pmpca <newline> Xtro\uqcrc2 <newline> Xtro\uqcrc1 <newline> Xtro\pmpcb	CG8728, CG8728, CG8728, alpha-MPP	CG8728	0.692678	0.44802	0.524435	gc_med
FBgn0040388	NotTested	1628774_a_at	boi	FBgn0040388	169.7	4	2.83306	9.19e-06	15.8	4	0.263773	3.92e-07	117.3	4	1.95826	0.00011011	0	Hsap\CDON <newline> Hsap\BOC <newline> Hsap\CNTN1 <newline> Hsap\IGDCC4 <newline> Hsap\IGDCC3 <newline> Hsap\ROBO2 <newline> Hsap\DCC <newline> Hsap\NEO1	Mmus\Cdon <newline> Mmus\Boc <newline> Mmus\Cntn2 <newline> Mmus\Cntn1 <newline> Mmus\Igdcc4 <newline> Mmus\Igdcc3 <newline> Mmus\Robo4 <newline> Mmus\Dcc <newline> Mmus\Neo1	Cele\unc-40	Drer\cdon <newline> Drer\boc <newline> Drer\cntn2 <newline> Drer\cntn1a <newline> Drer\igdcc4 <newline> Drer\igdcc3 <newline> Drer\neo1a <newline> Drer\prtga <newline> Drer\prtgb <newline> Drer\neo1b <newline> Drer\palld <newline> Drer\ccdc141	Rnor\Boc <newline> Rnor\Cdon <newline> Rnor\Cntn2 <newline> Rnor\Cntn1 <newline> Rnor\Igdcc4 <newline> Rnor\Igdcc3 <newline> Rnor\Robo4 <newline> Rnor\Dcc <newline> Rnor\Neo1 <newline> Rnor\Mypn	-	-	Xtro\cdon <newline> Xtro\boc <newline> Xtro\cntn1 <newline> Xtro\robo4 <newline> Xtro\neo1	CG32796, boi, CT23737, EG:BACH59J11.2, CG7894, CG13756, CT33235, boi, CG32796, Boi	boi	0.231462	0.182027	0.0566165	gc_med
FBgn0261270	NotTested	1628834_a_at	SelD	FBgn0261270	839.7	4	1.73743	1.81e-05	161.1	4	0.333333	1.26e-05	633.4	4	1.31057	0.0930434	0	Hsap\SEPHS2 <newline> Hsap\SEPHS1	Mmus\Sephs1 <newline> Mmus\Sephs2	Cele\seld-1	Drer\sephs1 <newline> Drer\sephs2	Rnor\Sephs1 <newline> Rnor\Sephs2	-	-	Xtro\sephs1 <newline> Xtro\sephs2	CG8553, Sps1, selD, CG8553, 142926_at, SPS1, Dm SelD, ptuf1, ptuf, Dm-SelD, SeS, ptf1, l(2)k12303, anon-WO0172774.146, anon-WO0172774.145, selD/sps1, l(2)SH1599, l(2)SH2 1599, dSPS1, dsps1, SelD, Sps1, Dsps1, DSPS1, SelD like	Sps1	1.79914	1.02417	1.54735	gc_med
FBgn0011236	NotTested	1628840_at	ken	FBgn0011236	405.5	4	2.72513	4.1e-06	97.7	4	0.656586	0.00499714	99.35	4	0.667675	0.013501	0	Hsap\ZNF174 <newline> Hsap\ZSCAN16 <newline> Hsap\BCL11B <newline> Hsap\ZNF296 <newline> Hsap\BCL11A	Mmus\Zfp174 <newline> Mmus\Zbtb17 <newline> Mmus\Bcl11b <newline> Mmus\Zfp296 <newline> Mmus\Bcl11a	Cele\hinf-1	Drer\mynn <newline> Drer\im:7142702 <newline> Drer\bcl11ba <newline> Drer\znf296 <newline> Drer\bcl11ab <newline> Drer\bcl11aa	Rnor\Bcl11b <newline> Rnor\Zfp296 <newline> Rnor\Bcl11a	-	Spom\prz1	Xtro\bcl11b <newline> Xtro\bcl11a	CG5575, ken, l(2)00628, P420, 8253, 5029, 3907, 2970, ok, okina, l(2)05029, l(2)02970, CG5575, ken, Ken, BCL-6/KEN, KEN	ken	0.3918	0.683191	0.233348	soma_med
FBgn0030833	P	1628853_at	CG8915	FBgn0030833	384.7	4	3.38049	2.91e-09	57.9	4	0.508787	6.36e-05	92.05	4	0.808875	0.0192397	1	Hsap\YTHDC2 <newline> Hsap\DHX38 <newline> Hsap\DHX32 <newline> Hsap\DHX37 <newline> Hsap\DHX34 <newline> Hsap\DHX15 <newline> Hsap\DHX9 <newline> Hsap\DHX16 <newline> Hsap\DQX1 <newline> Hsap\TDRD9 <newline> Hsap\DHX57 <newline> Hsap\DHX30 <newline> Hsap\DHX36 <newline> Hsap\ZCCHC17 <newline> Hsap\DHX33 <newline> Hsap\DHX40 <newline> Hsap\DHX29 <newline> Hsap\DHX35 <newline> Hsap\DHX8 <newline> …	Mmus\Ythdc2 <newline> Mmus\Dhx16 <newline> Mmus\Dhx40 <newline> Mmus\Dhx35 <newline> Mmus\Dhx36 <newline> Mmus\Dhx15 <newline> Mmus\Dhx32 <newline> Mmus\Dhx29 <newline> Mmus\Dhx8 <newline> Mmus\Dhx9 <newline> Mmus\Dhx38 <newline> Mmus\Dhx30 <newline> Mmus\Dqx1 <newline> Mmus\Tdrd9 <newline> Mmus\Dhx57 <newline> Mmus\Dhx33 <newline> Mmus\Dhx34 <newline> Mmus\Zcchc17 <newline> Mmus\Dhx37 <newline> …	Cele\mog-4 <newline> Cele\mog-5 <newline> Cele\rha-2 <newline> Cele\ddx-15 <newline> Cele\F52B5.3 <newline> Cele\mog-1 <newline> Cele\rha-1 <newline> Cele\let-355 <newline> Cele\T07D4.5 <newline> Cele\Y108F1.5 <newline> Cele\smgl-2 <newline> Cele\ddx-35	Drer\dhx16 <newline> Drer\dhx8 <newline> Drer\dhx38 <newline> Drer\dhx57 <newline> Drer\dhx15 <newline> Drer\dhx34 <newline> Drer\dhx37 <newline> Drer\zgc:158828 <newline> Drer\zcchc17 <newline> Drer\dhx40 <newline> Drer\dhx36 <newline> Drer\dhx32b <newline> Drer\dhx30 <newline> Drer\dhx32a <newline> Drer\tdrd9 <newline> Drer\dhx29 <newline> Drer\dhx33 <newline> Drer\dhx9 <newline> Drer\ythdc2	Rnor\Ythdc2 <newline> Rnor\Dhx15 <newline> Rnor\Dhx40 <newline> Rnor\Dhx33 <newline> Rnor\Dqx1 <newline> Rnor\Dhx29 <newline> Rnor\Zcchc17 <newline> Rnor\Dhx38 <newline> Rnor\Dhx36 <newline> Rnor\Dhx35 <newline> Rnor\Dhx37 <newline> Rnor\Dhx32 <newline> Rnor\Dhx8 <newline> Rnor\Dhx30 <newline> Rnor\Dhx9 <newline> Rnor\Dhx16 <newline> Rnor\Dhx34 <newline> Rnor\Dhx57 <newline> Rnor\Tdrd9 <newline> …	Scer\PRP22 <newline> Scer\PRP43 <newline> Scer\DHR2 <newline> Scer\PRP16 <newline> Scer\YLR419W <newline> Scer\ECM16 <newline> Scer\PRP2	-	Xtro\ythdc2 <newline> Xtro\dhx29 <newline> Xtro\dhx30 <newline> Xtro\dhx36 <newline> Xtro\dhx35 <newline> Xtro\dhx34 <newline> Xtro\zcchc17 <newline> Xtro\dhx8 <newline> Xtro\tdrd9 <newline> Xtro\dhx38 <newline> Xtro\dhx16 <newline> Xtro\dhx40 <newline> Xtro\dhx15 <newline> Xtro\dhx33 <newline> Xtro\dhx9 <newline> Xtro\dhx57	CG8915, CG8915, cg8915, CG8915	CG8915	0.126772	0.0506379	0.0411123	gc_med
FBgn0039633	NotTested	1628890_at	CG11873	FBgn0039633	75.2	4	5.11565	3.46e-07	28.3	4	1.92517	0.00529439	19.75	4	1.34354	0.0656917	1	Hsap\BICRAL <newline> Hsap\BICRA	Mmus\Bicra <newline> Mmus\Lrrc37a <newline> Mmus\Bicral	-	Drer\bicra <newline> Drer\si:ch211-168d23.3 <newline> Drer\bicral	Rnor\Bicra <newline> Rnor\Bicral	-	-	Xtro\bicra	CG11873, Bicra, anon-WO0140519.162, CG11873, Bicra	Bicra	0.71807	0.696667	0.260492	gc_med
FBgn0267585	NotTested	1628918_at	CG17478	FBgn0032998	123	4	4.19795	1.03e-05	10	4	0.341297	0.0185836	2.9	0	0.0989761	0.00743867	1	-	-	-	-	-	-	-	-	CR45923, lncRNA:dntRL, CR44101, CG17478, CG40280, CR45923, lncRNA:dntRL, dntRL, lncRNA:CR45923	lncRNA:dntRL	0.00295052	0.0100812	0.0653236	fc_med
FBgn0026149	NotTested	1628956_at	BCL7-like	FBgn0026149	385.7	4	3.50318	8.83e-07	14.7	4	0.133515	3.75e-06	505.05	4	4.58719	0.000205403	0	Hsap\BCL7B <newline> Hsap\BCL7C <newline> Hsap\BCL7A <newline> Hsap\LOC105375975 <newline> Hsap\SP1	Mmus\Bcl7c <newline> Mmus\Bcl7a <newline> Mmus\Bcl7b	Cele\bcl-7	Drer\bcl7ba <newline> Drer\bcl7a <newline> Drer\bcl7bb	Rnor\Bcl7a <newline> Rnor\Bcl7c <newline> Rnor\Bcl7b	-	-	Xtro\bcl7b <newline> Xtro\bcl7c <newline> Xtro\bcl7a	CG17252, BCL7-like, CG17252, BCL7-like, Bcl7-like	BCL7-like	0.581725	0.36009	0.287561	gc_med
FBgn0025635	P	1628960_s_at	CG17829	FBgn0025635	452.8	4	2.62797	4.28e-09	24.2	4	0.140453	1.65e-08	188.475	4	1.09388	0.108724	1	Hsap\HINFP <newline> Hsap\ZFY <newline> Hsap\PLAGL2 <newline> Hsap\ZBTB21 <newline> Hsap\ZNF316 <newline> Hsap\ZNF787 <newline> Hsap\ZNF672	Mmus\Hinfp <newline> Mmus\Zfp423 <newline> Mmus\Zfp438 <newline> Mmus\Plagl2 <newline> Mmus\Zfa-ps <newline> Mmus\Zfp316 <newline> Mmus\Zbtb21 <newline> Mmus\Zfp787 <newline> Mmus\Zbtb48	Cele\hinf-1 <newline> Cele\sdc-1 <newline> Cele\pzf-1 <newline> Cele\R10E4.11 <newline> Cele\C27A2.7 <newline> Cele\ztf-1 <newline> Cele\F56D1.1 <newline> Cele\M03D4.4 <newline> Cele\C04F5.9	Drer\prdm9 <newline> Drer\hinfp <newline> Drer\zgc:112083 <newline> Drer\zbtb12.1 <newline> Drer\si:ch211-202h22.10 <newline> Drer\zgc:101562	Rnor\Hinfp <newline> Rnor\Zfp423 <newline> Rnor\Zfp451 <newline> Rnor\Zfp316 <newline> Rnor\Zfp787	Scer\ZAP1	Spom\sfc2	Xtro\hinfp	CG17829, Hinfp, EG:115C2.6, CG17829, Hinfp	Hinfp	0.314165	0.111261	0.123653	gc_med
FBgn0030666	N	1628962_at	CG12708	FBgn0030666	15.7	1	12.0769	0.0170481	0.5	0	0.384615	0.00711898	38.05	4	29.2692	0.00309088	1	-	-	-	-	-	-	-	-	CG12708	CG12708	0.00341616	0	0	gc_med
FBgn0036331	NotTested	1629000_at	CG14117	FBgn0036331	212.2	4	2.76662	8.38e-07	62.5	4	0.814863	0.0634361	28.975	4	0.377771	8.66e-05	1	-	-	-	-	-	-	-	-	CR14117, CR14117, BcDNA:RE44251, CG14117, CR14117	CR14117	0.132413	0.0690851	0.0443023	gc_med
FBgn0005596	NotTested	1629017_s_at	yemalpha	FBgn0005596	364	4	2.35599	9.93e-06	84.5	4	0.546926	0.00237116	132.975	4	0.86068	0.198823	0	Hsap\UBN1 <newline> Hsap\UBN2 <newline> Hsap\RCSD1	Mmus\Ubn2 <newline> Mmus\Ubn1 <newline> Mmus\Rcsd1	-	Drer\ubn2b <newline> Drer\ubn2a <newline> Drer\ubn1 <newline> Drer\zgc:153184 <newline> Drer\dub	Rnor\Ubn1 <newline> Rnor\Ubn2 <newline> Rnor\Rcsd1	Scer\HPC2	-	Xtro\ubn1 <newline> Xtro\ttc26 <newline> Xtro\ubn2	CG14513, yem, yem-alpha, yema, yG4.5, yT4.5, CG11879, CG14513, yemalpha, yem, Yemalpha	yem	0.120095	0.0704978	0.0521644	gc_med
FBgn0052452	NotTested	1629045_s_at	CG32452	FBgn0052452	122.4	4	3.0297	5.26e-05	10.6	3	0.262376	0.0074788	54.225	4	1.3422	0.131172	1	-	-	-	-	-	-	-	-	CG32452, CG32452, BcDNA:SD04526, CG32452	CG32452	0.122499	0.111541	0.125719	fc_med
FBgn0035842	N	1629069_at	CG7504	FBgn0035842	210.1	4	3.30866	9.31e-07	24.1	4	0.379528	0.000214689	76	4	1.19685	0.103313	1	Hsap\HELZ2 <newline> Hsap\SETX <newline> Hsap\IGHMBP2 <newline> Hsap\MOV10L1 <newline> Hsap\CT55 <newline> Hsap\DNA2 <newline> Hsap\HELZ <newline> Hsap\ZNFX1 <newline> Hsap\MOV10 <newline> Hsap\ZGRF1 <newline> Hsap\UPF1	Mmus\Helz2 <newline> Mmus\Ighmbp2 <newline> Mmus\Zgrf1 <newline> Mmus\Znfx1 <newline> Mmus\Setx <newline> Mmus\4930502E18Rik <newline> Mmus\Upf1 <newline> Mmus\Helz <newline> Mmus\Dna2 <newline> Mmus\Mov10l1 <newline> Mmus\4933416I08Rik <newline> Mmus\Mov10	Cele\znfx-1 <newline> Cele\F53E10.5 <newline> Cele\C41D11.6 <newline> Cele\dna-2 <newline> Cele\eri-7 <newline> Cele\K08D10.5 <newline> Cele\C44H9.4 <newline> Cele\smg-2 <newline> Cele\R03D7.2 <newline> Cele\Y53F4B.10 <newline> Cele\C05C10.2 <newline> Cele\Y106G6D.5	Drer\zgc:113057 <newline> Drer\si:dkey-97a13.6 <newline> Drer\helz2 <newline> Drer\upf1 <newline> Drer\zgc:154086 <newline> Drer\ighmbp2 <newline> Drer\mov10a <newline> Drer\mov10b.2 <newline> Drer\mov10b.1 <newline> Drer\znfx1 <newline> Drer\dna2 <newline> Drer\setx	Rnor\Helz2 <newline> Rnor\Zgrf1 <newline> Rnor\Mov10 <newline> Rnor\Setx <newline> Rnor\Ighmbp2 <newline> Rnor\Upf1 <newline> Rnor\Helz <newline> Rnor\Mov10l1 <newline> Rnor\Znfx1	Scer\ECM32 <newline> Scer\SEN1 <newline> Scer\HCS1 <newline> Scer\DNA2 <newline> Scer\NAM7	Spom\SPBC29A10.10c <newline> Spom\sen1	Xtro\znfx1.2 <newline> Xtro\znfx1 <newline> Xtro\dna2 <newline> Xtro\upf1 <newline> Xtro\helz <newline> Xtro\ighmbp2 <newline> Xtro\zgrf1 <newline> Xtro\mov10 <newline> Xtro\setx <newline> Xtro\mov10l1	CG7504, Setx, CG7504, Setx, dSETX	Setx	0.845482	0.100144	0.080441	gc_med
FBgn0036640	NotTested	1629074_a_at	nxf2	FBgn0036640	159.3	4	2.03189	1.45e-05	32.1	4	0.409439	0.000149822	65.4	4	0.834184	0.0824529	0	Hsap\NXF5 <newline> Hsap\NXF2 <newline> Hsap\NXF2B <newline> Hsap\NXF1 <newline> Hsap\NXF3	Mmus\Nxf7 <newline> Mmus\Tmem223 <newline> Mmus\Nxf2 <newline> Mmus\Nxf3 <newline> Mmus\Nxf1	Cele\nxf-2 <newline> Cele\nxf-1	Drer\nxf1 <newline> Drer\zgc:153681	Rnor\Nxf7 <newline> Rnor\Nxf2 <newline> Rnor\Nxf3 <newline> Rnor\Nxf1 <newline> Rnor\Nxf5	Scer\MEX67	Spom\mex67	Xtro\nxf1 <newline> Xtro\LOC100490733	CG4118, nxf2, NXF2, CG4118, nxf2, Nxf2, dNxf2	nxf2	0.206512	0.191201	0.303878	fc_med
FBgn0002909	P	1629113_a_at	CG42307 /// mus312	FBgn0002909 /// FBgn0259203	128.6	4	2.12914	1.32e-07	82.4	4	1.36424	3.36e-05	82.35	4	1.36341	0.0169893	1	Hsap\SLX4	Mmus\Slx4	Cele\him-18	Drer\slx4	Rnor\Slx4	-	Spom\slx4	Xtro\slx4	CG8601, mus312, CG8601, mus(3)312, mus312, MUS312, Mus312	mus312
FBgn0040602	N	1629116_at	CG14545	FBgn0040602	1453.7	4	2.12095	2.31e-05	15.8	4	0.0230522	4.24e-05	59.8	4	0.0872483	6.7e-05	1	-	-	-	-	-	-	-	-	CG14545, CG14545, BcDNA:RE55691, CG14545	CG14545	0.960179	0.0541446	0.0506196	gc_med
FBgn0029861	N	1629133_at	CG3815	FBgn0029861	145.8	4	2.32166	0.000159249	46.1	4	0.734076	0.0185514	75.3	4	1.19904	0.129758	1	Hsap\PHF12 <newline> Hsap\AIRE	Mmus\Phf12	Cele\athp-1	Drer\phf12b <newline> Drer\phf12a <newline> Drer\aire <newline> Drer\phf21ab	Rnor\Phf12 <newline> Rnor\Aire	Scer\RCO1	Spom\cph2 <newline> Spom\cph1	Xtro\phf12 <newline> Xtro\aire	CG3815, CG3815, PF1, CG3815, Pf1	CG3815	0.484231	0.168737	0.113855	gc_med
FBgn0038300	NotTested	1629165_at	CG4203	FBgn0038300	152.9	4	2.04139	8.61e-06	9.9	3	0.132176	2.86e-05	128.075	4	1.70995	0.000459062	1	Hsap\MAU2	Mmus\Mau2	Cele\mau-2	Drer\mau2	Rnor\Mau2	-	Spom\ssl3	Xtro\mau2	CG4203, Mau2, Mau-2, FBgn0038300, MAU-2, Mau2, MAU2, CG4203, mau-2	Mau2	0.231006	0.161579	0.0996602	gc_med
FBgn0003978	NotTested	1629176_at	vls	FBgn0003978	225.1	4	1.71832	0.000350062	71.5	4	0.545802	0.0030854	199.825	4	1.52538	0.00776991	0	Hsap\WDR77 <newline> Hsap\WDR33	Mmus\Wdr77 <newline> Mmus\Wdr33	Cele\pfs-2 <newline> Cele\swan-2	Drer\wdr33 <newline> Drer\LOC101886786 <newline> Drer\wdr77	Rnor\Wdr33 <newline> Rnor\LOC100911453 <newline> Rnor\Wdr77	Scer\PFS2	-	Xtro\wdr77 <newline> Xtro\wdr33	CG10728, vls, CG10728, CG107278, 38B.5, val, vls, dWD45, Vls	vls	1.22524	0.515353	0.752121	gc_med
FBgn0266916	NotTested	1629217_at	Cenp-C	FBgn0086697	476.6	4	3.95191	4.8e-08	110.1	4	0.912935	0.414687	251.1	4	2.08209	8.39e-05	0	Hsap\KRTCAP2	Mmus\Krtcap2	Cele\set-2	Drer\krtcap2	-	-	-	-	CG31258, Cenp-C, cenp-C, Cenp-C, CG31258, CenpC, CENP-C, l(3)85Aa, L1, CG11745, CG11746, CLD1, l(3)SH157, l(2)SH3 157, dCenpC, dCENP-C	Cenp-C	0.420001	0.181524	0.0797408	gc_med
FBgn0043796	NotTested	1629246_at	CG12219	FBgn0043796	242.4	4	2.65498	1.87e-07	36.3	4	0.39759	3.31e-06	73.7	4	0.807229	0.00519855	1	Hsap\ZFP92 <newline> Hsap\ZNF282 <newline> Hsap\ZNF689 <newline> Hsap\ZNF764 <newline> Hsap\ZNF747 <newline> Hsap\ZNF347 <newline> Hsap\ZNF107 <newline> Hsap\ZNF785 <newline> Hsap\ZNF184 <newline> Hsap\ZNF84 <newline> Hsap\ZNF208 <newline> Hsap\ZNF688 <newline> Hsap\ZNF91 <newline> Hsap\ZNF48 <newline> Hsap\ZNF99 <newline> Hsap\ZNF729 <newline> Hsap\ZNF160 <newline> Hsap\ZNF665 <newline> Hsap\ZNF…	Mmus\Zfp92 <newline> Mmus\Zfp282 <newline> Mmus\Zfp689 <newline> Mmus\E430018J23Rik <newline> Mmus\Zfp764 <newline> Mmus\Zfp688 <newline> Mmus\Zfp553 <newline> Mmus\Zfp160 <newline> Mmus\Zfp746 <newline> Mmus\Zfp335 <newline> Mmus\Zfp142 <newline> Mmus\Zfp407 <newline> Mmus\Zfp827 <newline> Mmus\Zfp91 <newline> Mmus\Zfp462 <newline> Mmus\Pogz <newline> Mmus\Zfp646 <newline> Mmus\Zfp64 <newline> M…	Cele\B0310.2 <newline> Cele\mep-1 <newline> Cele\sup-37 <newline> Cele\lin-13 <newline> Cele\spr-3 <newline> Cele\row-1 <newline> Cele\che-1	Drer\prdm9 <newline> Drer\znf142 <newline> Drer\si:ch211-269m15.3 <newline> Drer\znf513a <newline> Drer\znf507 <newline> Drer\LOC568955 <newline> Drer\znf827 <newline> Drer\si:ch211-113e8.10 <newline> Drer\znf280d <newline> Drer\znf131 <newline> Drer\si:dkey-154p10.3 <newline> Drer\zbtb21 <newline> Drer\zfp64	Rnor\Zfp282 <newline> Rnor\LOC102553866 <newline> Rnor\LOC102553962 <newline> Rnor\LOC102554302 <newline> Rnor\Znf48 <newline> Rnor\LOC100365363 <newline> Rnor\Zfp142 <newline> Rnor\Zfp335 <newline> Rnor\Zfp407 <newline> Rnor\Zfp513 <newline> Rnor\Zfp827 <newline> Rnor\Zfp91 <newline> Rnor\Pogz <newline> Rnor\Zfp462 <newline> Rnor\Zfp64	Scer\ZAP1 <newline> Scer\MOT3	-	Xtro\zfat <newline> Xtro\znf507 <newline> Xtro\znf827 <newline> Xtro\znf462 <newline> Xtro\zfp64	CG12219, CG12219, BEST:LD26135, CG12219	CG12219	0.133333	0.107157	0.0587749	gc_med
FBgn0040634	NotTested	1629259_at	CG4186	FBgn0040634	143.4	4	1.71531	0.00170095	203.8	4	2.4378	0.000366864	67.925	4	0.8125	0.184845	1	Hsap\CHCHD7	Mmus\Chchd7	-	Drer\chchd7	Rnor\Chchd7	Scer\COX23	-	Xtro\chchd7	CG4186	CG4186	0.244931	0.109951	0.123186	gc_med
FBgn0050001	NotTested	1629262_at	CG30001	FBgn0050001	27.9	4	2.21429	0.000766543	5.9	4	0.468254	0.00339776	24.175	4	1.91865	0.0114426	1	-	-	-	-	-	-	-	-	CG30001	CG30001	0.549235	0.12396	0.0483526	gc_med
FBgn0031062	P	1629272_at	CG14230	FBgn0031062	171.4	4	2.75563	6.84e-07	8.5	0	0.136656	1e-05	61.15	4	0.983119	0.857111	1	Hsap\NOL8 <newline> Hsap\SRSF5	Mmus\Nol8 <newline> Mmus\Srsf5	Cele\K07F5.14 <newline> Cele\rsp-5	Drer\nol8 <newline> Drer\srsf5b	Rnor\Nol8 <newline> Rnor\NEWGENE_1309551 <newline> Rnor\Srsf5	Scer\NOP8	Spom\mug28 <newline> Spom\SPBP16F5.06 <newline> Spom\SPAC222.18 <newline> Spom\tcg1	Xtro\nol8	CG14230, CG14230, cg14230, clone 9.42, anon-18DEe, CG14230, Nol8	CG14230	0.770143	0.197709	0.327759	gc_med
FBgn0011802	NotTested	1629281_at	Gem3	FBgn0011802	314	4	2.59076	2.52e-06	170.5	4	1.40677	0.00937235	94.4	4	0.778878	0.0662799	0	Hsap\DDX20 <newline> Hsap\DDX39B <newline> Hsap\DDX25 <newline> Hsap\DDX19B <newline> Hsap\DDX19A	Mmus\Ddx20 <newline> Mmus\Ddx39b <newline> Mmus\Ddx25 <newline> Mmus\Ddx19b <newline> Mmus\Ddx19a	Cele\mel-46 <newline> Cele\ddx-19	Drer\ddx20 <newline> Drer\ddx39b <newline> Drer\zgc:193690 <newline> Drer\ddx19	Rnor\Ddx20 <newline> Rnor\Ddx39b <newline> Rnor\Ddx25 <newline> Rnor\Ddx19b	Scer\SUB2 <newline> Scer\DBP5	Spom\uap56 <newline> Spom\SPBC12C2.06	Xtro\ddx20 <newline> Xtro\ddx39b	CG6539, Gem3, DHH1, DmRH22, l(3)rL562, BcDNA.LD05563, CG6539, BcDNA:LD05563, Gem3, dGem3, Dhh1, GEMIN3, gemin3	Gem3	0.23369	0.181014	0.113181	gc_med
FBgn0265101	NotTested	1629285_at	Sgt1	FBgn0260939	238.1	4	1.36369	0.000984832	339.5	4	1.94444	9.37e-05	159.225	4	0.911942	0.415951	0	Hsap\SUGT1 <newline> Hsap\CHORDC1	Mmus\Sugt1 <newline> Mmus\Cacybp <newline> Mmus\Chordc1	Cele\D1054.3	Drer\sugt1 <newline> Drer\cacybp	Rnor\Sugt1 <newline> Rnor\Cacybp	Scer\SGT1	Spom\git7	Xtro\sugt1 <newline> Xtro\cacybp	CG9617, Sgt1, sgt1, Sgt1, CG9617, l(3)s2383, DmSgt1, Q9VHT3	Sgt1	0.934586	0.363053	0.421809	gc_med
FBgn0005386	NotTested	1629321_at	ash1	FBgn0005386	118.1	4	2.63029	0.000141744	51.5	4	1.14699	0.416745	61.475	4	1.36915	0.150017	0	Hsap\KMT2D <newline> Hsap\MIR555 <newline> Hsap\KMT2C <newline> Hsap\NSD1 <newline> Hsap\SETBP1 <newline> Hsap\KMT2B <newline> Hsap\SETDB1 <newline> Hsap\KMT2A <newline> Hsap\EHMT1 <newline> Hsap\SETDB2 <newline> Hsap\NSD2 <newline> Hsap\EZH1 <newline> Hsap\ASH1L <newline> Hsap\SDHD <newline> Hsap\SETD2 <newline> Hsap\NSD3 <newline> Hsap\PHF20L1 <newline> Hsap\SETD5 <newline> Hsap\SETD1B <newline…	Mmus\Kmt2d <newline> Mmus\Ash1l <newline> Mmus\Kmt2c <newline> Mmus\Nsd1 <newline> Mmus\Setbp1 <newline> Mmus\Kmt2b <newline> Mmus\Setdb1 <newline> Mmus\Setd1a <newline> Mmus\Kmt2a <newline> Mmus\Ehmt1 <newline> Mmus\Setdb2 <newline> Mmus\Nsd2 <newline> Mmus\Ezh1 <newline> Mmus\Nsd3 <newline> Mmus\Apba1 <newline> Mmus\Spocd1 <newline> Mmus\Kmt2e <newline> Mmus\Setd2 <newline> Mmus\Phf3 <newline> …	Cele\set-21 <newline> Cele\set-33 <newline> Cele\set-32 <newline> Cele\set-6 <newline> Cele\set-15 <newline> Cele\set-11 <newline> Cele\set-8 <newline> Cele\set-13 <newline> Cele\set-19 <newline> Cele\met-1 <newline> Cele\set-23 <newline> Cele\lin-59 <newline> Cele\mes-4 <newline> Cele\set-5 <newline> Cele\set-9 <newline> Cele\set-12 <newline> Cele\C16A11.4 <newline> Cele\set-16 <newline> Cele\se…	Drer\kmt2d <newline> Drer\ash1l <newline> Drer\kmt2cb <newline> Drer\kmt2ca <newline> Drer\nsd1b <newline> Drer\LOC103910708 <newline> Drer\LOC101883274 <newline> Drer\nsd1a <newline> Drer\setbp1 <newline> Drer\setdb1b <newline> Drer\setdb1a <newline> Drer\setd1a <newline> Drer\ehmt1b <newline> Drer\ehmt1a <newline> Drer\nsd2 <newline> Drer\ezh1 <newline> Drer\nsd3 <newline> Drer\setd2 <newline> …	Rnor\Kmt2d <newline> Rnor\Ash1l <newline> Rnor\Nsd1 <newline> Rnor\Kmt2b <newline> Rnor\Setdb1 <newline> Rnor\Kmt2a <newline> Rnor\Ehmt1 <newline> Rnor\Setdb2 <newline> Rnor\Nsd2 <newline> Rnor\Ezh1 <newline> Rnor\Setd2 <newline> Rnor\Nsd3 <newline> Rnor\Setbp1	Scer\RSC2 <newline> Scer\SET1 <newline> Scer\CTI6 <newline> Scer\SET2 <newline> Scer\SET4 <newline> Scer\BYE1 <newline> Scer\SET3	Spom\set1 <newline> Spom\set2 <newline> Spom\set3 <newline> Spom\cti6 <newline> Spom\SPCC645.13	Xtro\kmt2d <newline> Xtro\kmt2c <newline> Xtro\nsd1 <newline> Xtro\setbp1 <newline> Xtro\setdb1 <newline> Xtro\setd1a <newline> Xtro\kmt2a <newline> Xtro\ehmt1 <newline> Xtro\setdb2 <newline> Xtro\nsd2 <newline> Xtro\ezh1 <newline> Xtro\setd2 <newline> Xtro\LOC108645568 <newline> Xtro\setd1b	CG8887, ash1, ASH1, Ash1, CG8887, ash, ash-1, dash, l(3)SG29a, ash1, Ash 1, Ash, l(3)76BDb, ASH-1	ash1	0.216925	0.22782	0.120649	soma_med
FBgn0052644	NotTested	1629323_at	Mur11Da	FBgn0052644	139.7	4	3.09756	0.0028264	0.7	0	0.0155211	0.0062835	1.325	0	0.0293792	0.00683381	0	Hsap\VTN <newline> Hsap\MMP8 <newline> Hsap\MMP24 <newline> Hsap\MMP7 <newline> Hsap\MMP20 <newline> Hsap\MMP27 <newline> Hsap\MMP13 <newline> Hsap\HPX <newline> Hsap\MMP10 <newline> Hsap\MMP16 <newline> Hsap\MMP3 <newline> Hsap\MMP14 <newline> Hsap\MMP19 <newline> Hsap\MMP1 <newline> Hsap\MMP25 <newline> Hsap\ELSPBP1 <newline> Hsap\BSPH1 <newline> Hsap\MMP23B <newline> Hsap\MMP17 <newline> Hsap\…	Mmus\Mmp11 <newline> Mmus\Mmp13 <newline> Mmus\Mmp12 <newline> Mmus\Mmp9 <newline> Mmus\Vtn <newline> Mmus\Mmp8 <newline> Mmus\Mmp7 <newline> Mmus\Mmp28 <newline> Mmus\Mmp25 <newline> Mmus\Mmp19 <newline> Mmus\Mmp24 <newline> Mmus\Mmp16 <newline> Mmus\Mmp23 <newline> Mmus\Hpx <newline> Mmus\Mmp17 <newline> Mmus\Mmp21 <newline> Mmus\Mmp2 <newline> Mmus\Mmp20 <newline> Mmus\Mmp15 <newline> Mmus\Mmp…	Cele\ZC513.3 <newline> Cele\zmp-3 <newline> Cele\zmp-1 <newline> Cele\zmp-2 <newline> Cele\zmp-5 <newline> Cele\zmp-6 <newline> Cele\zmp-4	Drer\mmp15b <newline> Drer\mmp2 <newline> Drer\prg4a <newline> Drer\mmp23bb <newline> Drer\mmp14a <newline> Drer\mmp13b <newline> Drer\mmp14b <newline> Drer\mmp24 <newline> Drer\mmp9 <newline> Drer\mmp23ba <newline> Drer\mmp30 <newline> Drer\hpxb <newline> Drer\mmp15a <newline> Drer\vtnb <newline> Drer\mmp11a <newline> Drer\vtna <newline> Drer\mmp20b <newline> Drer\mmp25b <newline> Drer\mmp28 <ne…	Rnor\Mmp19 <newline> Rnor\Mmp13 <newline> Rnor\Mmp12 <newline> Rnor\Mmp1 <newline> Rnor\Mmp1b <newline> Rnor\Mmp10 <newline> Rnor\Mmp28 <newline> Rnor\Mmp8 <newline> Rnor\Mmp7 <newline> Rnor\Mmp15 <newline> Rnor\Mmp2 <newline> Rnor\Mmp21 <newline> Rnor\Mmp9 <newline> Rnor\Hpx <newline> Rnor\Mmp11 <newline> Rnor\Mmp20 <newline> Rnor\Mmp17 <newline> Rnor\Mmp16 <newline> Rnor\Vtn <newline> Rnor\Mmp2…	-	-	Xtro\mmp17 <newline> Xtro\mmp24 <newline> Xtro\mmp2 <newline> Xtro\hpx <newline> Xtro\mmp25 <newline> Xtro\mmp28 <newline> Xtro\mmp16 <newline> Xtro\mmp15 <newline> Xtro\prg4 <newline> Xtro\mmp3 <newline> Xtro\mmp13 <newline> Xtro\mmp8 <newline> Xtro\LOC100490019 <newline> Xtro\mmp11 <newline> Xtro\mmp21 <newline> Xtro\mmp14 <newline> Xtro\vtn <newline> Xtro\mmp19 <newline> Xtro\mmp1 <newline> Xt…	CG32644, Mur11Da, Mur11Da, CG32644	Mur11Da
FBgn0039355	P	1629344_at	CG4730	FBgn0039355	85.1	4	1.95183	8.1e-06	62.3	4	1.4289	0.00104079	35.075	4	0.804472	0.0595717	1	Hsap\ZNF362 <newline> Hsap\ZNF142 <newline> Hsap\ZNF576	Mmus\Zfp362 <newline> Mmus\Zbtb17	Cele\C09F5.3 <newline> Cele\ztf-16 <newline> Cele\unc-98 <newline> Cele\Y37E11B.1 <newline> Cele\let-391 <newline> Cele\ztf-15 <newline> Cele\eor-1 <newline> Cele\ZK686.5	Drer\znf711 <newline> Drer\znf1002 <newline> Drer\LOC100330321 <newline> Drer\si:cabz01071911.3 <newline> Drer\zgc:174310 <newline> Drer\LOC100333012 <newline> Drer\znf407 <newline> Drer\znf45l <newline> Drer\LOC100536030 <newline> Drer\si:dkeyp-53d3.5 <newline> Drer\LOC101882049 <newline> Drer\si:ch73-221f6.1 <newline> Drer\zgc:136308 <newline> Drer\zgc:110821 <newline> Drer\LOC100331219 <newlin…	-	-	-	-	CG4730	CG4730	0.189576	0.0617592	0.0275476	gc_med
FBgn0030943	P	1629345_at	CG6540	FBgn0030943	474.9	4	2.02949	2.14e-06	54.5	4	0.232906	1.43e-06	433.65	4	1.85321	0.000651903	1	Hsap\NUP35	Mmus\Nup35	Cele\npp-19	Drer\nup35	Rnor\Nup35	Scer\NUP53 <newline> Scer\ASM4	Spom\nup40	Xtro\nup35	CG6540, Nup35, Nup35, CG6540, Nup53, nup35	Nup35	1.78252	0.35456	0.537545	gc_med
FBgn0036994	NotTested	1629373_at	CG5199	FBgn0036994	230.3	4	2.69988	3.31e-08	21.6	4	0.253224	2.18e-06	80.325	4	0.941676	0.400566	1	-	-	-	-	-	Scer\STS1	Spom\cut8	-	CG5199, CG5199, CG5199, CUT8	CG5199	0.232569	0.150546	0.110883	gc_med
FBgn0000356	NotTested	1629380_at	Cp16	FBgn0000356	2891.5	4	1.7829	0.0183682	2.3	0	0.00141818	0.00422622	0.95	0	0.000585769	0.00420924	0	-	-	-	-	-	-	-	-	CG6533, Cp16, Cp16, s16, X16715, CP16, Dms16, cp16, s16-1, S16, CG6533, Ov31, melcp16	Cp16
FBgn0028380	NotTested	1629382_at	fal	FBgn0028380	348.8	4	2.59331	1.03e-05	66.8	4	0.496654	8.35e-05	113.6	4	0.84461	0.0548662	0	Hsap\SAMHD1	Mmus\Samhd1	Cele\ZK177.8	Drer\samhd1 <newline> Drer\si:ch211-233g6.2 <newline> Drer\LOC793232 <newline> Drer\zgc:174928 <newline> Drer\LOC572225	Rnor\Samhd1	-	-	Xtro\samhd1 <newline> Xtro\LOC101730829	CG9670, fal, CG9670, fal, Q9VVY4_DROME	fal	0.999636	0.163208	0.0817129	gc_med
FBgn0041186	NotTested	1629406_at	Slbp	FBgn0041186	655.2	4	2.03352	2.68e-05	215	4	0.667287	0.0113899	304.425	4	0.944832	0.559393	0	Hsap\SLBP	Mmus\Slbp	Cele\cdl-1	Drer\slbp <newline> Drer\slbp2	Rnor\Slbp <newline> Rnor\LOC100363294	-	-	Xtro\slbp <newline> Xtro\LOC100487104	CG11886, Slbp, dSLBP, SLBP, slbp, CG11886, dSLPB, Slbp	Slbp	1.67704	0.539461	0.829648	gc_med
FBgn0032126	NotTested	1629407_at	CG13113	FBgn0032126	135.3	4	2.69522	0.00434973	2.5	0	0.0498008	0.00168638	3.225	0	0.064243	0.00193621	1	-	-	-	-	-	-	-	-	CG13113	CG13113
FBgn0035942	N	1629427_at	CG5660	FBgn0035942	115.6	4	1.45226	0.000244502	432.4	4	5.43216	8.8e-09	40.825	4	0.512877	6.39e-05	1	Hsap\VARS <newline> Hsap\VARS2	Mmus\Vars2 <newline> Mmus\Vars	Cele\glp-4 <newline> Cele\vars-1	Drer\vars2 <newline> Drer\vars	Rnor\Vars <newline> Rnor\Vars2	Scer\VAS1	Spom\vrs1 <newline> Spom\vrs2	Xtro\vars2 <newline> Xtro\vars	CG5660, ValRS-m, CG5660, ValRS-m	ValRS-m	0.0402302	0.0156927	0.0229777	gc_med
FBgn0036990	NotTested	1629432_at	mRpL15	FBgn0036990	343.9	4	1.5547	0.000323345	198.6	4	0.89783	0.187382	251.925	4	1.1389	0.254107	0	Hsap\MRPL15 <newline> Hsap\RPL27A	Mmus\Mrpl15 <newline> Mmus\Rpl27a <newline> Mmus\Gm7536	Cele\mrpl-15 <newline> Cele\Y37E3.8	Drer\mrpl15	Rnor\Mrpl15 <newline> Rnor\Rpl27a <newline> Rnor\LOC108351703 <newline> Rnor\RGD1560633	Scer\MRPL10 <newline> Scer\RPL28	Spom\mrpl10	Xtro\mrpl15 <newline> Xtro\rpl27a	CG5219, mRpL15, L15, CG5219, l(3)77CDc, mRpL15	mRpL15	0.935375	0.522347	0.578868	gc_med
FBgn0010431	NotTested	1629445_at	mtrm	FBgn0010431	1947.7	4	1.75247	1.59e-06	29.2	4	0.0262732	4.52e-08	22.675	4	0.0204022	4.96e-08	0	-	-	-	-	-	-	-	-	CG18543, mtrm, CG18543, D52, anonD52, anon-D52, mtrm, Mtrm	mtrm	0.654748	0.0267196	0.0136002	gc_med
FBgn0039019	NotTested	1629470_at	HP1c	FBgn0039019	293.5	4	1.53585	0.000165446	147.7	4	0.772894	0.0112794	309.3	4	1.61852	0.000387121	0	Hsap\CBX3 <newline> Hsap\CBX5 <newline> Hsap\MPHOSPH8 <newline> Hsap\CBX1 <newline> Hsap\CDYL <newline> Hsap\CDYL2 <newline> Hsap\CBX8 <newline> Hsap\CBX4 <newline> Hsap\CBX2 <newline> Hsap\CBX6 <newline> Hsap\CBX7 <newline> Hsap\CDY2B	Mmus\Cbx3 <newline> Mmus\Cbx1 <newline> Mmus\Cdyl2 <newline> Mmus\Cdyl <newline> Mmus\Mphosph8 <newline> Mmus\Cbx5 <newline> Mmus\Cbx4 <newline> Mmus\Cbx2 <newline> Mmus\Cbx8 <newline> Mmus\Cbx6 <newline> Mmus\Cbx7 <newline> Mmus\Cbx3-ps7	Cele\set-31 <newline> Cele\hpl-1 <newline> Cele\hpl-2 <newline> Cele\cec-3 <newline> Cele\cec-4 <newline> Cele\cec-8 <newline> Cele\cec-6 <newline> Cele\W05F2.8 <newline> Cele\heri-1 <newline> Cele\C38D4.10 <newline> Cele\cec-1 <newline> Cele\H04D03.2 <newline> Cele\cec-5	Drer\cbx3a <newline> Drer\cdyl <newline> Drer\mphosph8 <newline> Drer\cbx1b <newline> Drer\cbx5 <newline> Drer\cbx1a <newline> Drer\cbx3b <newline> Drer\cbx7a <newline> Drer\cbx4 <newline> Drer\cbx8b <newline> Drer\cbx7b <newline> Drer\cbx6a <newline> Drer\cbx8a <newline> Drer\cbx2	Rnor\Cbx3 <newline> Rnor\Cbx1 <newline> Rnor\Mphosph8 <newline> Rnor\Cbx5 <newline> Rnor\Cdyl <newline> Rnor\Cdyl2 <newline> Rnor\Cbx6 <newline> Rnor\Cbx2 <newline> Rnor\Cbx4 <newline> Rnor\Cbx7 <newline> Rnor\Cbx8 <newline> Rnor\LOC100360260	-	Spom\chp2 <newline> Spom\swi6 <newline> Spom\chp1	Xtro\cbx3 <newline> Xtro\cbx5 <newline> Xtro\cbx1 <newline> Xtro\mphosph8 <newline> Xtro\LOC108646164 <newline> Xtro\cbx7 <newline> Xtro\cbx6 <newline> Xtro\cbx2 <newline> Xtro\cbx4	CG6990, HP1c, Hp1c, CG6990, HP1c, hp1c, HP1, HP1C	HP1c	0.742007	0.598801	0.427504	gc_med
FBgn0029666	NotTested	1629471_at	CG10803	FBgn0029666	265.2	4	1.85066	1.2e-05	121.9	4	0.850663	0.0468897	229.2	4	1.59944	2.81e-05	1	Hsap\RO60	Mmus\Ro60	Cele\rop-1	Drer\ro60	Rnor\Ro60	-	-	Xtro\trove2	CG10803, CG10803, CG10803, rop-1	CG10803	0.635527	1.13671	0.423079	soma_med
FBgn0051450	NotTested	1629478_at	mRpS18A	FBgn0051450	593	4	1.56795	6.68e-05	259.5	4	0.686145	0.00305785	345.1	4	0.91248	0.305199	0	Hsap\MRPS18A <newline> Hsap\MRPS18C	Mmus\Mrps18a <newline> Mmus\Mrps18c	Cele\iglr-2 <newline> Cele\mrps-18A <newline> Cele\mrps-18.C	Drer\mrps18a <newline> Drer\mrps18c	Rnor\Mrps18a <newline> Rnor\Mrps18c	Scer\RSM18	Spom\rsm18	Xtro\mrps18c	CG31450, mRpS18A, mRpS18c, CG11744, MRP-S18-(3), CG31450, BcDNA:SD13983, mRpS18A	mRpS18A	2.06296	0.547876	1.304	gc_med
FBgn0000808	NotTested	1629485_at	gd	FBgn0000808	28.3	4	2.264	0.00033606	2.5	0	0.2	0.00245234	8.35	0	0.668	0.234237	0	-	-	Cele\try-5 <newline> Cele\svh-1	Drer\masp1 <newline> Drer\pamr1	-	-	-	-	CG1505, gd, GD, SP186, fs(1)gd, fs(1)M18, fs(1)573, gas, fs(1)A573, fs(1)190-5, fs(1)18, CG1505, gd, Gd	gd	0.0940487	0	0.000430303	gc_med
FBgn0010342	NotTested	1629576_at	Map60	FBgn0010342	675.3	4	2.47635	1.07e-07	35	4	0.128346	1.11e-06	682.3	4	2.50202	0.000129975	0	-	-	-	-	-	-	-	-	CG1825, Map60, CP60, Cp60, CG1825, CP-60, DMAP60, DMAP-60, Map60, MAP60, DMAP 60	Map60	0.451295	0.470101	0.376875	soma_med
FBgn0035295	N	1629577_at	CG5690	FBgn0035295	127.7	4	2.62757	4.08e-05	48.8	4	1.00412	0.975565	85	4	1.74897	0.00700775	1	Hsap\CNTROB <newline> Hsap\SHTN1	Mmus\Cntrob <newline> Mmus\Hmmr <newline> Mmus\Shtn1 <newline> Mmus\Swap70 <newline> Mmus\Golga2	Cele\M151.4 <newline> Cele\F14H3.5 <newline> Cele\F14H3.4	Drer\cntrob <newline> Drer\si:ch211-1o7.3	Rnor\Cntrob <newline> Rnor\LOC102555947	-	-	Xtro\cntrob <newline> Xtro\LOC108644450	CG5690, Cnb, cDNA C, anon-62BCa, CG5690, Cnb, cnb, CNB	Cnb	0.794086	0.245402	0.222278	gc_med
FBgn0013269	NotTested	1629598_at	FK506-bp1	FBgn0013269	1543.6	4	2.11568	9.78e-07	177.8	4	0.243695	9.61e-06	1098.47	4	1.50559	0.000419743	0	Hsap\FKBP7 <newline> Hsap\FKBP8 <newline> Hsap\FKBP10 <newline> Hsap\FKBP5 <newline> Hsap\TTC9C <newline> Hsap\FKBP6 <newline> Hsap\FKBP1B <newline> Hsap\FKBP2 <newline> Hsap\FKBP1A <newline> Hsap\FKBP9 <newline> Hsap\FKBP11 <newline> Hsap\FKBP4 <newline> Hsap\FKBP3 <newline> Hsap\FKBP14 <newline> Hsap\FKBP15	Mmus\Fkbp7 <newline> Mmus\Fkbp8 <newline> Mmus\Fkbp10 <newline> Mmus\Fkbp5 <newline> Mmus\Ttc9c <newline> Mmus\Fkbp11 <newline> Mmus\Fkbp3 <newline> Mmus\Fkbp1b <newline> Mmus\Fkbp9 <newline> Mmus\Fkbp4 <newline> Mmus\Fkbp6 <newline> Mmus\Fkbp1a <newline> Mmus\Fkbp14 <newline> Mmus\Fkbp2 <newline> Mmus\Fkbp15	Cele\fkb-4 <newline> Cele\fkb-5 <newline> Cele\fkb-8 <newline> Cele\fkb-2 <newline> Cele\fkb-7 <newline> Cele\fkb-3 <newline> Cele\fkb-6 <newline> Cele\fkb-1	Drer\fkbp16 <newline> Drer\fkbp7 <newline> Drer\fkbp8 <newline> Drer\fkbp5 <newline> Drer\fkbpl <newline> Drer\ttc9c <newline> Drer\fkbp10b <newline> Drer\fkbp10a <newline> Drer\fkbp1b <newline> Drer\fkbp9 <newline> Drer\fkbp1aa <newline> Drer\fkbp1ab <newline> Drer\fkbp6 <newline> Drer\fkbp11 <newline> Drer\fkbp14 <newline> Drer\fkbp2 <newline> Drer\si:ch211-208h16.4 <newline> Drer\fkbp4	Rnor\Fkbp7 <newline> Rnor\Fkbp8 <newline> Rnor\Ttc9c <newline> Rnor\Fkbp10 <newline> Rnor\Fkbp5 <newline> Rnor\Fkbp6 <newline> Rnor\Fkbp3 <newline> Rnor\Fkbp4 <newline> Rnor\Fkbp9 <newline> Rnor\Fkbp1a <newline> Rnor\Fkbp14 <newline> Rnor\Fkbp2 <newline> Rnor\Fkbp1b	Scer\FPR2 <newline> Scer\FPR3 <newline> Scer\FPR4 <newline> Scer\FPR1	Spom\fkbp39 <newline> Spom\SPAC27F1.06c <newline> Spom\fkh1	Xtro\fkbp1b <newline> Xtro\fkbp7 <newline> Xtro\fkbp8 <newline> Xtro\ttc9c <newline> Xtro\fkbp10 <newline> Xtro\fkbp4 <newline> Xtro\fkbp3 <newline> Xtro\fkbp15 <newline> Xtro\fkbp14 <newline> Xtro\fkbp9 <newline> Xtro\fkbp6 <newline> Xtro\fkbp2	CG6226, Fkbp39, IFK506-bp1, CG6226, FK506bp1, FKBP39, FKbp39, FK506-bp1, Fkbp39, fkbp39	Fkbp39	15.0523	3.99658	12.3481	gc_med
FBgn0039532	NotTested	1629644_s_at	Mtl	FBgn0039532	343.8	4	1.73724	0.000326443	534.5	4	2.70086	1.89e-05	169	4	0.853967	0.21691	0	Hsap\RAC3 <newline> Hsap\RND1 <newline> Hsap\RHOD <newline> Hsap\RHOJ <newline> Hsap\RHOBTB1 <newline> Hsap\RHOG <newline> Hsap\RAC1 <newline> Hsap\RHOU <newline> Hsap\RND3 <newline> Hsap\RHOBTB3 <newline> Hsap\RHOH <newline> Hsap\CDC42 <newline> Hsap\RHOA <newline> Hsap\RHOBTB2 <newline> Hsap\RND2 <newline> Hsap\RHOV <newline> Hsap\RHOQ <newline> Hsap\RAC2 <newline> Hsap\RHOF <newline> Hsap\RHOB…	Mmus\Rnd2 <newline> Mmus\Rhoc <newline> Mmus\Rnd1 <newline> Mmus\Rhoa <newline> Mmus\Rnd3 <newline> Mmus\Rac3 <newline> Mmus\Rhobtb1 <newline> Mmus\Rhobtb3 <newline> Mmus\Rhobtb2 <newline> Mmus\Rhoq <newline> Mmus\Rhoh <newline> Mmus\Rhof <newline> Mmus\Rhod <newline> Mmus\Rac2 <newline> Mmus\Rhou <newline> Mmus\Rhov <newline> Mmus\4930544G11Rik <newline> Mmus\Cdc42 <newline> Mmus\Rhoj <newline> …	Cele\ced-10 <newline> Cele\mig-2 <newline> Cele\chw-1 <newline> Cele\rac-2 <newline> Cele\cdc-42 <newline> Cele\rho-1 <newline> Cele\crp-1	Drer\rnd3b <newline> Drer\si:ch211-133l11.10 <newline> Drer\rnd1b <newline> Drer\rhoj <newline> Drer\rhogb <newline> Drer\rhoq <newline> Drer\rhoaa <newline> Drer\rnd1a <newline> Drer\rhoua <newline> Drer\rac1b <newline> Drer\cdc42l <newline> Drer\rac1l <newline> Drer\rhof <newline> Drer\rhoac <newline> Drer\rhoca <newline> Drer\rhoh <newline> Drer\rhov <newline> Drer\rac1a <newline> Drer\rnd3a <…	Rnor\Rhobtb1 <newline> Rnor\Rac1 <newline> Rnor\Rhoh <newline> Rnor\Rnd3 <newline> Rnor\Rac2 <newline> Rnor\Rhob <newline> Rnor\Rhoc <newline> Rnor\Rhobtb3 <newline> Rnor\Rhov <newline> Rnor\Rhoq <newline> Rnor\Rhobtb2 <newline> Rnor\Rhog <newline> Rnor\Rhod <newline> Rnor\Rnd2 <newline> Rnor\Rhoj <newline> Rnor\Cdc42 <newline> Rnor\RSA-14-44 <newline> Rnor\Rhof <newline> Rnor\Rhoa <newline> Rnor…	Scer\RHO3 <newline> Scer\CDC42 <newline> Scer\RHO4 <newline> Scer\RHO5 <newline> Scer\RHO2 <newline> Scer\RHO1	Spom\cdc42	Xtro\rhou <newline> Xtro\rhobtb1 <newline> Xtro\rhoj <newline> Xtro\rhof <newline> Xtro\rac2 <newline> Xtro\rhoc <newline> Xtro\rhoa.2 <newline> Xtro\rnd1 <newline> Xtro\rhobtb2 <newline> Xtro\rhobtb3 <newline> Xtro\cdc42 <newline> Xtro\rnd3 <newline> Xtro\rhov <newline> Xtro\rhoq <newline> Xtro\rhob <newline> Xtro\rhoa <newline> Xtro\rac1 <newline> Xtro\rhog <newline> Xtro\rhoh <newline> Xtro\ra…	CG5588, Mtl, Rac GTPase, mtl, dMig-2, Mt1/Mig2-like, CG5588, Mtl, Rac, Rac-like, MTL, 5588, Mig-2-like	Mtl	0.228026	0.259696	0.0933892	soma_med
FBgn0029512	NotTested	1629655_at	Aos1	FBgn0029512	941.6	4	1.75869	2.37e-06	188.2	4	0.351513	2.84e-06	1070.95	4	2.00028	1.09e-05	0	Hsap\SAE1 <newline> Hsap\MOCS3 <newline> Hsap\UBA2 <newline> Hsap\UBA6 <newline> Hsap\UBA7 <newline> Hsap\UBA1 <newline> Hsap\ATG7 <newline> Hsap\UBA5 <newline> Hsap\NAE1 <newline> Hsap\UBA3	Mmus\Sae1 <newline> Mmus\Uba1 <newline> Mmus\Nae1 <newline> Mmus\Atg7 <newline> Mmus\Uba5 <newline> Mmus\Uba6 <newline> Mmus\Uba7 <newline> Mmus\Uba3 <newline> Mmus\Mocs3 <newline> Mmus\Uba2 <newline> Mmus\Uba1y	Cele\aos-1 <newline> Cele\ula-1 <newline> Cele\moc-3 <newline> Cele\uba-2 <newline> Cele\atg-7	Drer\sae1 <newline> Drer\mocs3 <newline> Drer\nae1 <newline> Drer\uba1 <newline> Drer\uba3 <newline> Drer\uba7 <newline> Drer\uba2	Rnor\Sae1 <newline> Rnor\Uba5 <newline> Rnor\Uba3 <newline> Rnor\Mocs3 <newline> Rnor\Uba2 <newline> Rnor\Uba1 <newline> Rnor\Uba6 <newline> Rnor\Nae1 <newline> Rnor\Uba7 <newline> Rnor\Atg7	Scer\TCD2 <newline> Scer\TCD1 <newline> Scer\UBA2 <newline> Scer\ATG7 <newline> Scer\UBA1 <newline> Scer\UBA4 <newline> Scer\ULA1 <newline> Scer\UBA3 <newline> Scer\AOS1	Spom\rad31 <newline> Spom\uba5	Xtro\sae1 <newline> Xtro\uba2 <newline> Xtro\LOC100495145 <newline> Xtro\nae1 <newline> Xtro\mocs3 <newline> Xtro\uba3 <newline> Xtro\uba6 <newline> Xtro\uba5	CG12276, Aos1, SAE1, CG12276, DmAos1, Sae1, DmSae1, Dmaos1, DmSAE1, Aos1, Aos, AOS1	Aos1	2.17825	1.44743	1.49061	gc_med
FBgn0029714	N	1629662_at	CG3527	FBgn0029714	280.4	4	1.79859	3.26e-05	38.7	4	0.248236	2.08e-05	170.925	4	1.09638	0.2897	1	Hsap\EMG1	Mmus\Emg1	Cele\Y39A1A.14	Drer\emg1	Rnor\Emg1	Scer\EMG1	Spom\mra1	Xtro\emg1	CG3527, CG3527, CG3527, dNEP1	CG3527	0.763179	0.548803	0.898921	fc_med
FBgn0032979	N	1629663_at	CG1832	FBgn0032979	783.8	4	2.23051	2.97e-06	280.4	4	0.797951	0.0316608	463.425	4	1.3188	0.0175495	1	Hsap\ZKSCAN2 <newline> Hsap\ZNF425 <newline> Hsap\ZNF692 <newline> Hsap\E4F1 <newline> Hsap\ZNF662 <newline> Hsap\SNAI1 <newline> Hsap\ZNF707 <newline> Hsap\ZNF384 <newline> Hsap\ZNF675 <newline> Hsap\ZBTB24 <newline> Hsap\IKZF1 <newline> Hsap\ZNF734P <newline> Hsap\ZNF32 <newline> Hsap\ZNF264 <newline> Hsap\ZNF610 <newline> Hsap\ZNF266 <newline> Hsap\ZNF398 <newline> Hsap\ZNF225 <newline> Hsap\Z…	Mmus\Zkscan2 <newline> Mmus\Zfp711 <newline> Mmus\E4f1 <newline> Mmus\Zfp652 <newline> Mmus\AI854703 <newline> Mmus\Zfp410 <newline> Mmus\Zfp112 <newline> Mmus\Zbtb49 <newline> Mmus\Ikzf3 <newline> Mmus\Zfp90 <newline> Mmus\AU041133 <newline> Mmus\Zfp362 <newline> Mmus\Ikzf4 <newline> Mmus\Zfp46 <newline> Mmus\Zfp808 <newline> Mmus\Ikzf1 <newline> Mmus\Zfp260 <newline> Mmus\Zfp37 <newline> Mmus\I…	Cele\lsl-1 <newline> Cele\ztf-6 <newline> Cele\Y55F3AM.14 <newline> Cele\lin-29 <newline> Cele\pat-9 <newline> Cele\M03D4.4 <newline> Cele\fezf-1	Drer\si:ch211-229l10.11 <newline> Drer\si:ch211-235i11.4 <newline> Drer\znf1015 <newline> Drer\si:ch211-222k6.1 <newline> Drer\LOC108182424 <newline> Drer\znf367 <newline> Drer\zgc:66443 <newline> Drer\LOC103909987 <newline> Drer\si:ch211-284e13.5 <newline> Drer\znf865 <newline> Drer\si:dkeyp-69b9.6 <newline> Drer\zgc:113886 <newline> Drer\znf384l <newline> Drer\ikzf1 <newline> Drer\ikzf4 <newlin…	Rnor\LOC102551451 <newline> Rnor\E4f1 <newline> Rnor\RGD1311188 <newline> Rnor\Zfp652 <newline> Rnor\Snai1 <newline> Rnor\Zfp772 <newline> Rnor\Ikzf3 <newline> Rnor\Zfp362 <newline> Rnor\Zfp157 <newline> Rnor\Zfp354a <newline> Rnor\Zfp958 <newline> Rnor\Zfp384 <newline> Rnor\Ikzf2 <newline> Rnor\Ikzf4 <newline> Rnor\LOC102555183 <newline> Rnor\Zscan26 <newline> Rnor\Rbak <newline> Rnor\Zfp90 <new…	Scer\YPR015C <newline> Scer\CMR3 <newline> Scer\STP4 <newline> Scer\STP3 <newline> Scer\AZF1	-	Xtro\znf420 <newline> Xtro\ikzf3 <newline> Xtro\znf362 <newline> Xtro\zbtb49 <newline> Xtro\znf384 <newline> Xtro\ikzf4 <newline> Xtro\ikzf2 <newline> Xtro\znf574	CG1832, Clamp, CG1832, Clamp, CLAMP, clamp	Clamp	0.708275	0.527459	0.223547	gc_med
FBgn0026085	NotTested	1629666_at	dgt4	FBgn0026085	165.8	4	2.12837	0.000229707	52	4	0.667522	0.00212323	93.325	4	1.19801	0.199095	0	-	-	-	-	-	-	-	-	CG4865, dgt4, EG0007.10, EG:EG0007.10, BcDNA:SD26403, Dgt4, dgt4, CG4865, msd3	dgt4	1.30602	0.244489	0.213465	gc_med
FBgn0034578	N	1629692_at	CG15653	FBgn0034578	111.4	4	1.4716	0.000237559	97.9	4	1.29326	0.00423515	58.625	4	0.774439	0.0309659	1	Hsap\COA1	-	Cele\coa-1	Drer\coa1 <newline> Drer\rpl37	-	-	-	Xtro\coa1	CG15653	CG15653	0.310552	0.12724	0.168397	gc_med
FBgn0035194	NotTested	1629713_at	Psf1	FBgn0035194	80.7	4	2.02256	0.000225882	29	4	0.726817	0.103397	36.425	4	0.912907	0.659484	0	Hsap\GINS1	Mmus\Gins1	Cele\psf-1	Drer\gins1	Rnor\Gins1	Scer\PSF1	Spom\psf1	Xtro\gins1	CG9187, Psf1, CG9187, Psf1, CG9187-PA, psf1, PSF1	Psf1	0.68311	0.225904	0.27491	gc_med
FBgn0040233	NotTested	1629720_s_at	cana /// CG33695	FBgn0040233 /// FBgn0052831	207.1	4	2.27833	2.56e-07	26.5	4	0.291529	5.45e-07	171.9	4	1.89109	0.00482027	1	Hsap\CENPE <newline> Hsap\KIF22 <newline> Hsap\KIF18A <newline> Hsap\KIF6 <newline> Hsap\KIF19 <newline> Hsap\KIF18B <newline> Hsap\KIF5B <newline> Hsap\KIF5C <newline> Hsap\KIF5A <newline> Hsap\GOLGB1 <newline> Hsap\GOLGA4 <newline> Hsap\CENPF	Mmus\Cenpe <newline> Mmus\Kif18b <newline> Mmus\Kif18a <newline> Mmus\Kif22 <newline> Mmus\Kif19a <newline> Mmus\Kif6 <newline> Mmus\Kif5a <newline> Mmus\Kif5b <newline> Mmus\Kif5c <newline> Mmus\Golgb1 <newline> Mmus\Golga4 <newline> Mmus\Cenpf	Cele\klp-13 <newline> Cele\klp-18 <newline> Cele\unc-116 <newline> Cele\che-10 <newline> Cele\golg-4 <newline> Cele\anc-1	Drer\cenpe <newline> Drer\kif18a <newline> Drer\si:dkey-26i13.8 <newline> Drer\kif22 <newline> Drer\kif19 <newline> Drer\kif5c <newline> Drer\kif5aa <newline> Drer\kif5bb <newline> Drer\kif5ba <newline> Drer\kif5ab <newline> Drer\kif16bb <newline> Drer\golga4 <newline> Drer\znf185 <newline> Drer\golgb1	Rnor\Cenpe <newline> Rnor\Kif19 <newline> Rnor\Kif18b <newline> Rnor\Kif6 <newline> Rnor\Kif18a <newline> Rnor\Kif22 <newline> Rnor\Fam184a <newline> Rnor\Eea1 <newline> Rnor\Ccdc150 <newline> Rnor\Kif5c <newline> Rnor\Kif5b <newline> Rnor\Kif5a <newline> Rnor\Golgb1 <newline> Rnor\Cenpf	Scer\KIP2 <newline> Scer\KIP3 <newline> Scer\USO1 <newline> Scer\CIN8 <newline> Scer\SMY1 <newline> Scer\MLP1 <newline> Scer\MLP2	Spom\spo15 <newline> Spom\klp8 <newline> Spom\klp3 <newline> Spom\tea2 <newline> Spom\alm1	Xtro\cenpe <newline> Xtro\kif18a <newline> Xtro\kif22 <newline> Xtro\kif19 <newline> Xtro\kif18b <newline> Xtro\kif5a <newline> Xtro\kif5b <newline> Xtro\kif5c <newline> Xtro\LOC108648793 <newline> Xtro\LOC108648795	CG33694, cana, CENP-ana, DmCana, CENP-E ana, CG4831, l(2)k07716, CG32955, CG33694, cana, Cenp-E, CENPana, Cana, Cenp_E, CP15516, KIF 10, KIF10	cana	0.466513	0.259473	0.142827	gc_med
FBgn0015929	NotTested	1629737_at	dpa	FBgn0015929	598.6	4	2.1227	3.02e-06	52.2	4	0.185106	3.86e-06	342.025	4	1.21285	0.0898204	0	Hsap\MCM4 <newline> Hsap\MCM5 <newline> Hsap\MCM6 <newline> Hsap\MCM2 <newline> Hsap\MCM7 <newline> Hsap\MCM9 <newline> Hsap\MCM8 <newline> Hsap\MCMDC2 <newline> Hsap\MCM3	Mmus\Mcm4 <newline> Mmus\Mcm7 <newline> Mmus\Mcm3 <newline> Mmus\Mcm6 <newline> Mmus\Mcm2 <newline> Mmus\Mcm8 <newline> Mmus\Mcm5 <newline> Mmus\Mcm9	Cele\mcm-4 <newline> Cele\mcm-3 <newline> Cele\mcm-2 <newline> Cele\mcm-7 <newline> Cele\mcm-6 <newline> Cele\mcm-5	Drer\mcm4 <newline> Drer\mcm8 <newline> Drer\mcm6l <newline> Drer\mcm3 <newline> Drer\mcm5 <newline> Drer\mcm6 <newline> Drer\mcm2 <newline> Drer\mcm7 <newline> Drer\mcm3l <newline> Drer\mcmdc2 <newline> Drer\mcm9	Rnor\Mcm4 <newline> Rnor\Mcm7 <newline> Rnor\Mcm3 <newline> Rnor\Mcm6 <newline> Rnor\Mcm9 <newline> Rnor\Mcm2 <newline> Rnor\Mcmdc2 <newline> Rnor\Mcm8 <newline> Rnor\Mcm5 <newline> Rnor\Asf1a	Scer\MCM4 <newline> Scer\MCM2 <newline> Scer\MCM7 <newline> Scer\MCM6 <newline> Scer\MCM3 <newline> Scer\MCM5	Spom\mcm4	Xtro\mcm4 <newline> Xtro\mcm5 <newline> Xtro\mcm7 <newline> Xtro\mcm9 <newline> Xtro\mcm6.2 <newline> Xtro\mcm6 <newline> Xtro\mcm3 <newline> Xtro\mcm3 <newline> Xtro\mcm8 <newline> Xtro\mcm2	CG1616, dpa, Mcm4, MCM4, DmMcm4, 43Ca, DmMCM4, Dpa, l(2)43Ca, CG1616, dpa, mcm4, DmeMCM4, MCM4_DROME, DPA	dpa	0.816075	0.299111	0.405369	gc_med
FBgn0051617	NotTested	1629740_at	His1:CG31617 /// His1:CG33801 /// His1:CG33804 /// His1:CG33807 /// His1:CG33810 /// His1:CG33813 /// His1:CG33816 /// His1:CG33819 /// His1:CG33822 /// His1:CG33825 /// His1:CG33828 /// His1:CG33831 /// His1:CG33834 /// His1:CG33837 /// His1:CG33840 /// His1:CG33843 /// His1:CG33846 /// His1:CG33849 /// His1:CG33852 /// His1:CG33855 /// His1:CG33858 /// His1:CG33861 /// His1:CG33864	FBgn0051617 /// FBgn0053801 /// FBgn0053804 /// FBgn0053807 /// FBgn0053810 /// FBgn0053813 /// FBgn0053816 /// FBgn0053819 /// FBgn0053822 /// FBgn0053825 /// FBgn0053828 /// FBgn0053831 /// FBgn0053834 /// FBgn0053837 /// FBgn0053840 /// FBgn0053843 /// FBgn0053846 /// FBgn0053849 /// FBgn0053852 /// FBgn0053855 /// FBgn0053858 /// FBgn0053861 /// FBgn0053864	2995.7	4	2.08643	1.4e-06	37.1	4	0.0258393	6.66e-07	152.725	4	0.106369	1.58e-06	1	Hsap\HIST1H1D <newline> Hsap\HIST1H1A <newline> Hsap\HIST1H1E <newline> Hsap\HP1BP3 <newline> Hsap\H1FOO <newline> Hsap\H1FX <newline> Hsap\HIST1H1B <newline> Hsap\RBM43 <newline> Hsap\HIST1H1C <newline> Hsap\HIST1H1T <newline> Hsap\H1F0	Mmus\H1foo <newline> Mmus\Hist1h1t <newline> Mmus\Hist1h1d <newline> Mmus\Hist1h1c <newline> Mmus\Hist1h1e <newline> Mmus\Hist1h1a <newline> Mmus\H1fx <newline> Mmus\Hist1h1b <newline> Mmus\Rbm43 <newline> Mmus\H1f0 <newline> Mmus\Hp1bp3	Cele\hil-5 <newline> Cele\hil-1 <newline> Cele\hil-4 <newline> Cele\hil-6 <newline> Cele\hil-3 <newline> Cele\hil-2 <newline> Cele\his-24	Drer\si:dkey-261m9.12 <newline> Drer\h1f0 <newline> Drer\h1m <newline> Drer\si:ch211-113a14.24 <newline> Drer\zgc:110216 <newline> Drer\h1fx <newline> Drer\hp1bp3 <newline> Drer\si:ch211-103n10.5 <newline> Drer\zgc:110425 <newline> Drer\LOC569982 <newline> Drer\si:ch1073-159d7.7 <newline> Drer\si:dkey-108k21.10 <newline> Drer\si:ch73-36p18.1 <newline> Drer\si:ch211-113a14.18 <newline> Drer\si:dke…	Rnor\Rbm43 <newline> Rnor\Hp1bp3 <newline> Rnor\H1fx <newline> Rnor\Hist1h1a <newline> Rnor\H1foo <newline> Rnor\LOC684828 <newline> Rnor\Hist1h1d <newline> Rnor\H1f0 <newline> Rnor\Hist1h1t <newline> Rnor\Hist1h1c <newline> Rnor\Hist1h1b	Scer\HHO1	-	Xtro\h1foo <newline> Xtro\h1f0 <newline> Xtro\h1fx <newline> Xtro\MGC69473 <newline> Xtro\LOC100496496 <newline> Xtro\LOC101731527 <newline> Xtro\LOC100496974 <newline> Xtro\LOC101730903 <newline> Xtro\LOC100488698 <newline> Xtro\LOC105945131 <newline> Xtro\LOC100485239 <newline> Xtro\LOC100145531 <newline> Xtro\LOC100488538 <newline> Xtro\LOC108648869 <newline> Xtro\LOC100496657 <newline> Xtro\L…	CG31617, His1:CG31617, CG31617, His1:CG31617, his1	His1:CG31617
FBgn0032444	NotTested	1629752_at	CG5525	FBgn0032444	1063.5	4	1.45565	0.000112396	276.2	4	0.378045	8.18e-06	944.1	4	1.29223	0.000747254	1	Hsap\CCT4 <newline> Hsap\MKKS <newline> Hsap\CCT7 <newline> Hsap\CCT6A <newline> Hsap\CCT5 <newline> Hsap\CCT3 <newline> Hsap\CCT2 <newline> Hsap\TCP1 <newline> Hsap\CCT6B <newline> Hsap\HSPD1 <newline> Hsap\BBS10 <newline> Hsap\VKORC1L1 <newline> Hsap\CCT8	Mmus\Cct4 <newline> Mmus\Cct3 <newline> Mmus\Cct6b <newline> Mmus\Hspd1 <newline> Mmus\Cct5 <newline> Mmus\Cct6a <newline> Mmus\Cct7 <newline> Mmus\Cct2 <newline> Mmus\Bbs10 <newline> Mmus\Mkks <newline> Mmus\Tcp1 <newline> Mmus\Cct8	Cele\cct-4 <newline> Cele\cct-3 <newline> Cele\cct-2 <newline> Cele\cct-7 <newline> Cele\cct-1 <newline> Cele\cct-8 <newline> Cele\cct-6 <newline> Cele\cct-5	Drer\cct4 <newline> Drer\cct6a <newline> Drer\cct7 <newline> Drer\cct3 <newline> Drer\mkks <newline> Drer\cct5 <newline> Drer\hspd1 <newline> Drer\tcp1 <newline> Drer\cct2 <newline> Drer\bbs10 <newline> Drer\cct8	Rnor\Cct4 <newline> Rnor\Cct6a <newline> Rnor\Cct6b <newline> Rnor\Mkks <newline> Rnor\Cct5 <newline> Rnor\Tcp1 <newline> Rnor\Cct3 <newline> Rnor\Cct7 <newline> Rnor\Cct2 <newline> Rnor\Bbs10 <newline> Rnor\Hspd1 <newline> Rnor\Cct8	Scer\CCT4 <newline> Scer\TCM62 <newline> Scer\CCT6 <newline> Scer\CCT2 <newline> Scer\CCT7 <newline> Scer\TCP1 <newline> Scer\CCT3 <newline> Scer\CCT5 <newline> Scer\HSP60	Spom\cct4	Xtro\cct4 <newline> Xtro\hspd1 <newline> Xtro\cct3 <newline> Xtro\cct6a <newline> Xtro\cct7 <newline> Xtro\cct5 <newline> Xtro\cct2 <newline> Xtro\cct8	CG5525, CCT4, CCT4, CG5525, Tcp-1delta, Cct4, Tcp1-delta, Q9VK69_DROME, TCP-1, TCP1-delta, cct4	CCT4	3.83416	2.90091	4.70671	fc_med
FBgn0038478	NotTested	1629762_at	cal1	FBgn0038478	601.1	4	3.3082	2.07e-08	118.8	4	0.653825	0.00196323	324.225	4	1.7844	0.0237405	0	Hsap\MTDH	Mmus\Mtdh	-	Drer\mtdha <newline> Drer\mtdhb	Rnor\Mtdh	-	-	-	CG5148, cal1, cal1, CG5148, Cal1, CLD2, CAL1	cal1	0.49329	0.175823	0.150455	gc_med
FBgn0036334	NotTested	1629790_at	CG11267	FBgn0036334	1887.1	4	1.57285	2.37e-06	436.2	4	0.363561	1.22e-07	1144.17	4	0.953638	0.439113	1	Hsap\HSPE1 <newline> Hsap\HSPE1-MOB4	Mmus\Hspe1 <newline> Mmus\Hspe1-rs1	Cele\Y22D7AL.10	Drer\hspe1	Rnor\Hspe1	Scer\HSP10	Spom\hsp10	Xtro\hspe1	CG11267, CG11267, anon-WO0118547.175, CG11267, Hsp10	CG11267	4.88702	5.98001	14.1909	fc_med
FBgn0038550	NotTested	1629831_at	CG17801	FBgn0038550	26.1	4	2.7766	6.86e-05	5.2	0	0.553191	0.0563645	0.875	0	0.0930851	0.00138477	1	Hsap\GFI1B <newline> Hsap\ZNF621 <newline> Hsap\PLAG1 <newline> Hsap\ZNF341 <newline> Hsap\ZFAT <newline> Hsap\ZBTB38 <newline> Hsap\ZNF646 <newline> Hsap\ZNF221 <newline> Hsap\ZNF284 <newline> Hsap\ZBTB4 <newline> Hsap\ZNF281 <newline> Hsap\ZNF648 <newline> Hsap\GLI4 <newline> Hsap\CTCF <newline> Hsap\GFI1 <newline> Hsap\ZNF691 <newline> Hsap\ZBTB24 <newline> Hsap\ZNF564 <newline> Hsap\ZNF350 <n…	Mmus\Plag1 <newline> Mmus\Zfp341 <newline> Mmus\Zfat <newline> Mmus\Zbtb38 <newline> Mmus\Zfp513 <newline> Mmus\Zbtb4 <newline> Mmus\Fezf2 <newline> Mmus\Gm32687 <newline> Mmus\Zfp735 <newline> Mmus\Gm7145 <newline> Mmus\Gfi1 <newline> Mmus\Zfp691 <newline> Mmus\BC024063 <newline> Mmus\Zfp697 <newline> Mmus\Zfp853 <newline> Mmus\Zfp382	Cele\ztf-23 <newline> Cele\Y37F4.6 <newline> Cele\F58G1.2 <newline> Cele\tra-4 <newline> Cele\mnm-2 <newline> Cele\M03D4.4 <newline> Cele\Y55F3AM.14 <newline> Cele\unc-98	Drer\znf692 <newline> Drer\plag1 <newline> Drer\zfat <newline> Drer\znf341 <newline> Drer\LOC563292 <newline> Drer\zbtb4 <newline> Drer\znf770 <newline> Drer\si:ch211-261d7.6 <newline> Drer\gfi1ab <newline> Drer\znf576.2 <newline> Drer\zbtb41 <newline> Drer\zgc:174224 <newline> Drer\si:ch211-241b2.4 <newline> Drer\si:ch211-79k12.2 <newline> Drer\zgc:165514 <newline> Drer\si:ch211-148l7.4 <newline…	Rnor\Plag1 <newline> Rnor\Zfat <newline> Rnor\Zbtb38 <newline> Rnor\Zfp646 <newline> Rnor\Zbtb4 <newline> Rnor\Fezf2 <newline> Rnor\Ctcf <newline> Rnor\Zfp276 <newline> Rnor\Gfi1 <newline> Rnor\Zfp697 <newline> Rnor\Zfp382 <newline> Rnor\Zfp17	Scer\CRZ1 <newline> Scer\AZF1	-	Xtro\plag1 <newline> Xtro\znf341 <newline> Xtro\znf711 <newline> Xtro\zbtb38 <newline> Xtro\patz1	CG17801	CG17801	0.115864	0	0.000378981	gc_med
FBgn0263831	NotTested	1629833_at	Gen	FBgn0027914	83.7	4	2.44023	0.000154862	21	4	0.612245	0.0252367	73.475	4	2.14213	0.000663087	0	Hsap\GEN1 <newline> Hsap\FEN1 <newline> Hsap\ERCC5 <newline> Hsap\EXO1 <newline> Hsap\BIVM-ERCC5 <newline> Hsap\GATA3 <newline> Hsap\MAP3K13	Mmus\Gen1 <newline> Mmus\Fen1 <newline> Mmus\Ercc5 <newline> Mmus\Exo1	Cele\xpg-1 <newline> Cele\crn-1 <newline> Cele\exo-1 <newline> Cele\gen-1	Drer\fen1 <newline> Drer\zgc:110269 <newline> Drer\exo1 <newline> Drer\ercc5 <newline> Drer\gen1	Rnor\Gen1 <newline> Rnor\Ercc5 <newline> Rnor\Fen1	Scer\DIN7 <newline> Scer\YEN1 <newline> Scer\RAD2 <newline> Scer\RAD27 <newline> Scer\EXO1	-	Xtro\gen1 <newline> Xtro\ercc5 <newline> Xtro\fen1 <newline> Xtro\exo1 <newline> Xtro\LOC101734301	CG10670, Gen, Gen, mus324, DmGEN, CG10670, BcDNA:GM10765, DmGen, GEN	Gen	0.258751	0.0568497	0.0376309	gc_med
FBgn0051998	P	1629851_at	CG31998	FBgn0051998	282	4	2.48677	2.29e-05	41.7	4	0.367725	9.2e-05	150.725	4	1.32914	0.137781	1	Hsap\PRRT3 <newline> Hsap\PRRT4	Mmus\Prrt3 <newline> Mmus\Prrt4	-	Drer\prrt4 <newline> Drer\si:dkey-31f5.11 <newline> Drer\si:ch211-14i3.2	Rnor\Prrt3 <newline> Rnor\Prrt4	-	-	Xtro\prrt4	CG31998, CG31998, CG11572, CG11578, CG31998	CG31998	0.332861	0.411546	0.209251	soma_med
FBgn0028292	NotTested	1629865_s_at	ric8a	FBgn0028292	75.7	4	1.57054	0.00213328	28.2	4	0.585062	0.00844175	34.375	4	0.713174	0.0415077	0	Hsap\MIR6743 <newline> Hsap\RIC8B <newline> Hsap\RIC8A	Mmus\Ric8a <newline> Mmus\Ric8b	Cele\ric-8	Drer\si:ch211-195b15.7 <newline> Drer\ric8b <newline> Drer\ric8a <newline> Drer\si:dkey-94f20.4	Rnor\Ric8a <newline> Rnor\Ric8b	-	Spom\SPBC3E7.04c	Xtro\ric8b <newline> Xtro\ric8a <newline> Xtro\nek6	CG15797, ric8a, DmRic8, l(1)G0397, RIC-8, CG15797, ric8a, ric-8, Ric-8, ric-8a, Ric8a, Ric-8A	ric8a	0.291205	0.187125	0.133053	gc_med
FBgn0037613	NotTested	1629876_at	Cks85A	FBgn0037613	178.6	4	1.65065	2.52e-05	120.5	4	1.11368	0.105741	94.075	4	0.869455	0.211543	0	Hsap\CKS2 <newline> Hsap\CKS1B	Mmus\Cks2 <newline> Mmus\Cks1brt <newline> Mmus\Cks1b	Cele\cks-1 <newline> Cele\Y71G12B.27	Drer\cks2 <newline> Drer\cks1b <newline> Drer\zgc:86839	Rnor\Cks2 <newline> Rnor\Cks1b	Scer\CKS1	Spom\suc1	Xtro\cks2 <newline> Xtro\cks1b	CG9790, Cks85A, CG9790, cks85A, BcDNA:GM01344, Cks85A, Cks	Cks85A	2.69284	0.89756	0.428652	gc_med
FBgn0028411	NotTested	1629881_at	Nxt1	FBgn0028411	917.5	4	1.94427	8.95e-07	39.8	4	0.0843399	2.07e-07	719.925	4	1.52559	3.81e-05	0	Hsap\NXT1 <newline> Hsap\NXT2	Mmus\Nxt1 <newline> Mmus\Nxt2	Cele\nxt-1	Drer\nxt2	Rnor\Nxt1 <newline> Rnor\Nxt2	Scer\NTF2 <newline> Scer\MTR2	Spom\nxt1 <newline> Spom\nxt2	Xtro\nxt2	CG12752, Nxt1, p15, Nxt, dmP15, dNxt, DmNXT1, dmNXT1, nxt1, CG12752, Nxt1, dmNXT, dNxt1, NXT1	Nxt1	2.17957	1.02572	1.23892	gc_med
FBgn0035902	NotTested	1629882_at	CG6683	FBgn0035902	118.7	4	2.17798	3.12e-06	27	4	0.495413	0.000549774	34.375	4	0.630734	0.0542437	1	-	-	Cele\madf-5 <newline> Cele\madf-4 <newline> Cele\madf-3 <newline> Cele\madf-9	Drer\si:ch211-207i20.3 <newline> Drer\zgc:152938 <newline> Drer\LOC100330838 <newline> Drer\si:zfos-128g4.1 <newline> Drer\si:ch73-59f11.3	-	-	-	-	CG6683	CG6683	0.215798	0.0952707	0.0217575	gc_med
FBgn0039638	NotTested	1629901_at	dgt6	FBgn0039638	207.1	4	2.42506	1.83e-06	32.1	4	0.375878	5.23e-05	67.55	4	0.790984	0.029771	0	Hsap\HAUS6	Mmus\Haus6	-	Drer\haus6	-	-	-	Xtro\haus6	CG11881, dgt6, Dgt6, dgt6, CG11881, msd4	dgt6	0.101494	0.0753391	0.0395026	gc_med
FBgn0259876	NotTested	1629902_at	Cap-G	FBgn0259876	223.7	4	2.09065	6.3e-05	98.3	4	0.918692	0.412691	158	4	1.47664	0.0730168	0	Hsap\NCAPG	Mmus\Ncapg	Cele\capg-1	Drer\ncapg	Rnor\Ncapg	Scer\YCG1	Spom\cnd3	Xtro\ncapg	CG34438, Cap-G, CAP-G, Cap-G, CapG, l(2)49Ff, CG17054, CG30057, CG13327, dcap-g, cap-G, dCAP-G, DCAP-G, CG34438, vr9, vr-9, l(2)vr9, DmCAP-G, dCap-G, cap-g	Cap-G	0.498377	0.132018	0.0876862	gc_med
FBgn0029755	NotTested	1629933_at	Sas10	FBgn0029755	301.4	4	2.57607	1.6e-05	12.7	4	0.108547	8.81e-05	172.5	4	1.47436	0.0437159	0	Hsap\UTP3	Mmus\Utp3	Cele\T01B7.5	Drer\utp3	Rnor\Utp3	Scer\SAS10	Spom\SPBC3B8.09	Xtro\utp3	CG4202, Sas10, sas-10, dSAS10, CG4202, l(1)G0106, Sas10, sas10	Sas10	1.08132	0.3204	0.862813	gc_med
FBgn0035829	NotTested	1629941_a_at	HP4	FBgn0035829	762.2	4	2.2882	5.83e-06	264.2	4	0.793155	0.0590051	971.075	4	2.91527	1.49e-06	0	-	-	-	-	-	-	-	-	CG8044, HP4, BcDNA:GM01628, CG8044, hip, HP4, Hip	HP4	2.98313	1.1489	1.51199	gc_med
FBgn0035955	N	1629948_at	CG5194	FBgn0035955	544.6	4	2.63729	5.03e-05	328.1	4	1.58886	0.012651	2.3	0	0.011138	0.00049813	1	-	-	-	-	-	-	-	-	CG5194, CG5194, anon-WO0140519.239, CG5194	CG5194	1.73552	0.0154273	0.00704949	gc_med
FBgn0036812	NotTested	1629964_at	Nufip	FBgn0036812	199.9	4	2.90975	6.2e-08	21.5	4	0.312955	4.49e-06	64.55	4	0.939592	0.585767	0	Hsap\NUFIP1	Mmus\Nufip1	-	Drer\nufip1	Rnor\Nufip1	-	Spom\SPBC16C6.03c	Xtro\nufip1	CG4076, Nufip, CG4076, NUFIP, Nufip	Nufip	0.316657	0.0890017	0.118509	gc_med
FBgn0027513	NotTested	1629965_at	ana2	FBgn0027513	136.3	4	2.31803	3.15e-06	104.7	4	1.78061	0.000320096	43.6	4	0.741497	0.0348465	0	-	-	-	-	-	-	-	-	CG8262, ana2, BcDNA:LD22033, Ana2, Ana-2, CG8262, ana2, STIL, dSTIL	ana2	0.146792	0.0822008	0.0993473	gc_med
FBgn0052104	NotTested	1629995_at	CG32104	FBgn0052104	53.5	4	1.61145	0.00251813	23	4	0.692771	0.00557863	61.075	4	1.83961	0.0088202	1	Hsap\RPAP1	Mmus\Rpap1	Cele\F56B3.4	Drer\rpap1	Rnor\Rpap1	Scer\RBA50	Spom\rba50	Xtro\rpap1	CG32104, CG32104, CG14124, anon-69Ag, CG14123, CG32104	CG32104	0.119752	0.048746	0.0463381	gc_med
FBgn0003480	NotTested	1630018_at	spn-B	FBgn0003480	132.2	4	2.07535	1.98e-05	15.9	4	0.249608	4.05e-05	26.825	4	0.421115	0.00242765	0	Hsap\XRCC3 <newline> Hsap\DMC1 <newline> Hsap\RAD51C <newline> Hsap\RAD51 <newline> Hsap\RAD51B <newline> Hsap\RAD51D	Mmus\Xrcc3 <newline> Mmus\Rad51d <newline> Mmus\Dmc1 <newline> Mmus\Rad51 <newline> Mmus\Rad51c <newline> Mmus\Rad51b	Cele\rad-51	Drer\xrcc3 <newline> Drer\rad51b <newline> Drer\rad51 <newline> Drer\dmc1 <newline> Drer\rad51d <newline> Drer\rad51c	Rnor\Xrcc3 <newline> Rnor\Dmc1 <newline> Rnor\Rad51d <newline> Rnor\Rad51c <newline> Rnor\Rad51	Scer\RAD57 <newline> Scer\RAD51 <newline> Scer\DMC1	Spom\rhp57	Xtro\xrcc3 <newline> Xtro\rad51c <newline> Xtro\rad51 <newline> Xtro\rad51d	CG3325, spn-B, spnB, SpnB, CG3325, spn-B, rad51-like, Rad51, XRCC3, Spn-B, Rad51-like	spn-B	0.119414	0.00390036	0.0176607	gc_med
FBgn0033635	NotTested	1630030_at	CG7777	FBgn0033635	339.6	4	2.92255	8.95e-06	1.1	0	0.00946644	1.6e-05	1.55	0	0.0133391	1.74e-05	1	Hsap\AQP2 <newline> Hsap\AQP8 <newline> Hsap\AQP9 <newline> Hsap\MIP <newline> Hsap\AQP5 <newline> Hsap\AQP7 <newline> Hsap\AQP3 <newline> Hsap\AQP1 <newline> Hsap\AQP10 <newline> Hsap\AQP4 <newline> Hsap\LOC100509620 <newline> Hsap\AQP6 <newline> Hsap\SSTR5 <newline> Hsap\G6PD <newline> Hsap\TRHR <newline> Hsap\MINDY4B	Mmus\Aqp2 <newline> Mmus\Aqp6 <newline> Mmus\Aqp1 <newline> Mmus\Mip <newline> Mmus\Aqp7 <newline> Mmus\Aqp8 <newline> Mmus\Aqp9 <newline> Mmus\Aqp3 <newline> Mmus\Aqp4 <newline> Mmus\Aqp5 <newline> Mmus\Mindy4	Cele\aqp-6 <newline> Cele\aqp-1 <newline> Cele\aqp-8 <newline> Cele\aqp-5 <newline> Cele\aqp-4 <newline> Cele\aqp-12 <newline> Cele\aqp-3 <newline> Cele\aqp-2 <newline> Cele\aqp-7	Drer\mipb <newline> Drer\aqp3a <newline> Drer\aqp4 <newline> Drer\aqp1a.1 <newline> Drer\mipa <newline> Drer\aqp8a.1 <newline> Drer\aqp9b <newline> Drer\aqp10b <newline> Drer\aqp3b <newline> Drer\aqp8a.2 <newline> Drer\aqp7 <newline> Drer\aqp10a <newline> Drer\aqp8b <newline> Drer\aqp1a.2 <newline> Drer\LOC110438841 <newline> Drer\LOC101885864 <newline> Drer\aqp9a <newline> Drer\mindy4b <newline>…	Rnor\Aqp7 <newline> Rnor\Mip <newline> Rnor\Aqp3 <newline> Rnor\Aqp8 <newline> Rnor\Aqp1 <newline> Rnor\Aqp4 <newline> Rnor\Aqp5 <newline> Rnor\Aqp6 <newline> Rnor\Aqp2 <newline> Rnor\Aqp9	Scer\AQY3 <newline> Scer\FPS1 <newline> Scer\AQY2 <newline> Scer\AQY1 <newline> Scer\YLL053C	Spom\SPAC977.17	Xtro\aqp7 <newline> Xtro\aqp3 <newline> Xtro\LOC100216133 <newline> Xtro\aqp9 <newline> Xtro\aqp2 <newline> Xtro\aqp5 <newline> Xtro\mip <newline> Xtro\aqp10 <newline> Xtro\aqp1 <newline> Xtro\LOC100489792 <newline> Xtro\LOC100491830 <newline> Xtro\LOC101733960 <newline> Xtro\LOC100487834 <newline> Xtro\aqp4 <newline> Xtro\aqp8 <newline> Xtro\LOC100497434 <newline> Xtro\mindy4	CG7777, Prip, CG7777, Aqp7777, Prip	Prip	0.112022	0.022855	0.010966	gc_med
FBgn0035997	NotTested	1630080_at	phol	FBgn0035997	334.3	4	2.01386	9.07e-06	33.3	4	0.200602	2.57e-05	183.8	4	1.10723	0.247485	0	Hsap\ZFP42 <newline> Hsap\YY2 <newline> Hsap\YY1	Mmus\Zfp42 <newline> Mmus\Yy1 <newline> Mmus\Yy2 <newline> Mmus\Zfp143 <newline> Mmus\Gm12845	Cele\ztf-17	Drer\yy1a <newline> Drer\yy1b	Rnor\Yy1 <newline> Rnor\Yy2 <newline> Rnor\Zfp42l <newline> Rnor\Zfp42	Scer\NRG1 <newline> Scer\NRG2	-	Xtro\yy1	CG3445, phol, CG3445, phol, PHOL, Phol, Pho1	phol	0.46959	0.36622	0.212817	gc_med
FBgn0260771	NotTested	1630090_at	CG42569	FBgn0260771	173.4	4	2.50578	1.13e-06	21.6	2	0.312139	3.12e-05	97.125	4	1.40354	0.0182155	1	Hsap\LARP7 <newline> Hsap\RALY <newline> Hsap\DAZL <newline> Hsap\EIF4H <newline> Hsap\ZCRB1 <newline> Hsap\TRA2A <newline> Hsap\HNRNPD <newline> Hsap\BOLL <newline> Hsap\HNRNPA0 <newline> Hsap\HNRNPA1 <newline> Hsap\HNRNPA2B1 <newline> Hsap\HNRNPA1L2 <newline> Hsap\HNRNPAB <newline> Hsap\TRNAU1AP <newline> Hsap\RBM3 <newline> Hsap\HNRNPA3 <newline> Hsap\RBM34 <newline> Hsap\EIF4B <newline> Hsap\…	Mmus\Gm12666 <newline> Mmus\Larp7 <newline> Mmus\Hnrnpa0 <newline> Mmus\Dazl <newline> Mmus\Trnau1ap <newline> Mmus\Tra2a <newline> Mmus\Rbm3 <newline> Mmus\Hnrnpa1 <newline> Mmus\Rbm34 <newline> Mmus\Eif4h <newline> Mmus\Raly <newline> Mmus\Gm9833 <newline> Mmus\Srsf12 <newline> Mmus\Zcrb1 <newline> Mmus\Boll <newline> Mmus\Cirbp <newline> Mmus\Srsf10 <newline> Mmus\Ralyl <newline> Mmus\Hnrnpab …	Cele\slrp-1 <newline> Cele\rbm-34 <newline> Cele\tdp-1 <newline> Cele\daz-1 <newline> Cele\H28G03.1 <newline> Cele\ZK616.61 <newline> Cele\T07F10.3 <newline> Cele\ssb-1	Drer\larp7 <newline> Drer\eif4bb <newline> Drer\ralyl <newline> Drer\hnrnpa0a <newline> Drer\hnrnpd <newline> Drer\eif4ba <newline> Drer\dazl <newline> Drer\hnrnpaba <newline> Drer\slirp <newline> Drer\hnrnpdl <newline> Drer\tra2a <newline> Drer\ncl <newline> Drer\tra2b <newline> Drer\rbm34 <newline> Drer\trnau1apa <newline> Drer\hnrnpa0l <newline> Drer\hnrnpa1b <newline> Drer\zgc:55733 <newline>…	Rnor\Larp7 <newline> Rnor\Tra2b <newline> Rnor\Hnrnpdl <newline> Rnor\Hnrnpab <newline> Rnor\Zcrb1 <newline> Rnor\Myef2 <newline> Rnor\Rbm3 <newline> Rnor\Tra2a <newline> Rnor\Eif4b <newline> Rnor\Hnrnpa2b1 <newline> Rnor\Ralyl <newline> Rnor\Boll <newline> Rnor\Slirp <newline> Rnor\Cirbp <newline> Rnor\Raly <newline> Rnor\Rbm34 <newline> Rnor\Eif4h <newline> Rnor\Hnrnpd <newline> Rnor\Hnrnpa1 <n…	Scer\MUD1 <newline> Scer\NGR1 <newline> Scer\GBP2 <newline> Scer\LHP1 <newline> Scer\CWC2 <newline> Scer\WHI4 <newline> Scer\NAM8 <newline> Scer\NAB6 <newline> Scer\HRB1 <newline> Scer\PUB1 <newline> Scer\WHI3 <newline> Scer\NOP12 <newline> Scer\MRN1 <newline> Scer\NAB3 <newline> Scer\TIF3 <newline> Scer\SLF1 <newline> Scer\SRO9	Spom\SPAC1527.03 <newline> Spom\sla1	Xtro\larp7 <newline> Xtro\hnrnpa3 <newline> Xtro\eif4b <newline> Xtro\hnrnpa0 <newline> Xtro\hnrnpab <newline> Xtro\zcrb1 <newline> Xtro\tra2a <newline> Xtro\tra2b <newline> Xtro\hnrnpa2b1 <newline> Xtro\hnrnpd <newline> Xtro\hnrnpdl <newline> Xtro\trnau1ap <newline> Xtro\eif4h <newline> Xtro\raly <newline> Xtro\hnrnpa1 <newline> Xtro\dazl <newline> Xtro\srsf10 <newline> Xtro\cirbp <newline> Xtro…	CG42569, Larp7, CG12058, Larp7, dLARP7, CG42569	Larp7	0.346568	0.155637	0.147692	gc_med
FBgn0035993	NotTested	1630105_at	Nf-YA	FBgn0035993	227.9	4	1.63252	0.00322098	108.2	4	0.775072	0.0384367	262.55	4	1.88073	0.0275531	0	Hsap\NFYA	Mmus\Nfya	Cele\nfya-1 <newline> Cele\nfya-2 <newline> Cele\Y53H1A.2	Drer\nfya <newline> Drer\nfyal	Rnor\Nfya	Scer\HAP2	Spom\php2	Xtro\nfya	CG3891, Nf-YA, NF-YA, dNF-YA, Nf-YA, CG3891	Nf-YA	0.131464	0.0892803	0.0701663	gc_med
FBgn0033547	NotTested	1630110_at	CG12935	FBgn0033547	185	4	2.06013	6.72e-06	72.7	4	0.809577	0.0537833	134.575	4	1.49861	0.0817823	1	Hsap\TMEM223	Mmus\Tmem223	-	Drer\tmem223	Rnor\LOC100911695 <newline> Rnor\Tmem223 <newline> Rnor\LOC100910452	-	-	Xtro\tmem223	CG12935	CG12935	0.841244	0.278661	0.33004	gc_med
FBgn0027329	NotTested	1630132_at	Tcp-1zeta	FBgn0027329	1332.7	4	1.65409	1.16e-06	187.9	4	0.233213	1.29e-07	1019.17	4	1.26496	0.000227829	0	Hsap\CCT6B <newline> Hsap\MKKS <newline> Hsap\CCT7 <newline> Hsap\CCT6A <newline> Hsap\CCT5 <newline> Hsap\CCT3 <newline> Hsap\CCT2 <newline> Hsap\TCP1 <newline> Hsap\HSPD1 <newline> Hsap\BBS10 <newline> Hsap\CCT4 <newline> Hsap\VKORC1L1 <newline> Hsap\CCT8	Mmus\Cct6b <newline> Mmus\Cct3 <newline> Mmus\Hspd1 <newline> Mmus\Cct5 <newline> Mmus\Cct6a <newline> Mmus\Cct7 <newline> Mmus\Cct2 <newline> Mmus\Bbs10 <newline> Mmus\Mkks <newline> Mmus\Tcp1 <newline> Mmus\Cct4 <newline> Mmus\Cct8	Cele\cct-6 <newline> Cele\cct-3 <newline> Cele\cct-2 <newline> Cele\cct-7 <newline> Cele\cct-1 <newline> Cele\cct-4 <newline> Cele\cct-8 <newline> Cele\cct-5	Drer\cct6a <newline> Drer\cct7 <newline> Drer\cct3 <newline> Drer\mkks <newline> Drer\cct4 <newline> Drer\cct5 <newline> Drer\hspd1 <newline> Drer\tcp1 <newline> Drer\cct2 <newline> Drer\bbs10 <newline> Drer\cct8	Rnor\Cct6b <newline> Rnor\Cct6a <newline> Rnor\Cct4 <newline> Rnor\Mkks <newline> Rnor\Cct5 <newline> Rnor\Cct3 <newline> Rnor\Tcp1 <newline> Rnor\Cct7 <newline> Rnor\Cct2 <newline> Rnor\Bbs10 <newline> Rnor\Hspd1 <newline> Rnor\Cct8	Scer\TCM62 <newline> Scer\CCT4 <newline> Scer\CCT6 <newline> Scer\CCT2 <newline> Scer\TCP1 <newline> Scer\CCT7 <newline> Scer\CCT3 <newline> Scer\CCT5 <newline> Scer\HSP60	Spom\cct6	Xtro\cct6a <newline> Xtro\cct4 <newline> Xtro\hspd1 <newline> Xtro\cct3 <newline> Xtro\cct7 <newline> Xtro\cct5 <newline> Xtro\cct2 <newline> Xtro\cct8	CG8231, CCT6, l(1)G0027, l(1)G0057, CG8231, Tcp-1zeta, Tcp-1-zeta, l(1)G0022, Rcd3, TCP-1-zeta, L(1)g0022, TCP-1zeta, CCT6, Q9VXQ5_DROME, Cct6, TCP1zeta, TCPzeta, TCP1-zeta, cct6	CCT6	1.67704	2.07507	3.03662	fc_med
FBgn0032374	P	1630140_at	CG14931	FBgn0032374	433.9	4	2.29213	2.39e-07	212.5	4	1.12256	0.236197	1.85	0	0.00977285	2.69e-07	1	-	-	-	-	-	-	-	-	CG14931	CG14931	0.651496	0.00437877	0.00285788	gc_med
FBgn0263237	NotTested	1630144_at	Cdk7	FBgn0015617	282.4	4	2.1508	4.35e-07	48.9	4	0.37243	5.5e-07	212.175	4	1.61596	4.07e-05	0	Hsap\CDK7 <newline> Hsap\CDK20	Mmus\Cdk7 <newline> Mmus\Cdk20	Cele\cdk-7 <newline> Cele\dyf-18	Drer\cdk7 <newline> Drer\cdk20	Rnor\Cdk7 <newline> Rnor\Cdk20	Scer\KIN28 <newline> Scer\SNF1	Spom\mcs6 <newline> Spom\csk1	Xtro\cdk7	CG3319, Cdk7, CG3319, Cdk7, cdk7, CDK7, DmMO15, p40[MO15], DmCdk7, Dmcdk7, DmCDK7, cdk-7, dCdk7, DmMo15, Mo15, CD 7	Cdk7	0.95701	0.351703	0.290854	gc_med
FBgn0003482	NotTested	1630151_at	spn-D	FBgn0003482	29	4	2.87129	0.000482497	5.3	1	0.524752	0.0846242	10.325	0	1.02228	0.959539	0	Hsap\RAD51C <newline> Hsap\DMC1 <newline> Hsap\RAD51 <newline> Hsap\RAD51B <newline> Hsap\XRCC3 <newline> Hsap\RAD51D	Mmus\Rad51c <newline> Mmus\Rad51d <newline> Mmus\Dmc1 <newline> Mmus\Rad51 <newline> Mmus\Xrcc3 <newline> Mmus\Rad51b	Cele\rad-51	Drer\rad51c <newline> Drer\xrcc3 <newline> Drer\rad51b <newline> Drer\rad51 <newline> Drer\dmc1 <newline> Drer\rad51d	Rnor\Rad51c <newline> Rnor\Dmc1 <newline> Rnor\Rad51d <newline> Rnor\Rad51 <newline> Rnor\Xrcc3 <newline> Rnor\Rad51b	Scer\RAD57 <newline> Scer\RAD51 <newline> Scer\DMC1	Spom\rhp55 <newline> Spom\rhp57	Xtro\rad51c <newline> Xtro\rad51 <newline> Xtro\xrcc3 <newline> Xtro\rad51d <newline> Xtro\rad51c	CG31069, spn-D, spn-D, Spn-D, spnD, spndD, CG31069, BcDNA:RE19845, rad51C	spn-D	0.0627073	0.0279479	0.0130153	gc_med
FBgn0035998	N	1630154_at	CG3437	FBgn0035998	179	4	1.88025	0.000163985	47.6	4	0.5	0.00125054	58.65	4	0.616071	0.00509279	1	Hsap\SAC3D1 <newline> Hsap\MCM3AP	Mmus\Sac3d1 <newline> Mmus\Mcm3ap	Cele\tag-115 <newline> Cele\F20D12.2	Drer\si:zfos-452g4.1 <newline> Drer\mcm3ap	Rnor\Mcm3ap <newline> Rnor\Sac3d1	Scer\SAC3	Spom\SPCC70.06 <newline> Spom\SPCC576.05	Xtro\mcm3ap <newline> Xtro\sac3d1	CG3437	CG3437	0.165636	0.133093	0.089278	gc_med
FBgn0002638	NotTested	1630166_s_at	Bj1	FBgn0002638	1636.5	4	2.04103	2.04e-07	389.6	4	0.485907	5.17e-07	1079.58	4	1.34644	0.0321908	0	Hsap\RCC1 <newline> Hsap\HERC1 <newline> Hsap\RCCD1 <newline> Hsap\RPGR <newline> Hsap\ALS2 <newline> Hsap\SERGEF <newline> Hsap\RCBTB2 <newline> Hsap\RCBTB1 <newline> Hsap\NEK9 <newline> Hsap\HERC2 <newline> Hsap\IBTK <newline> Hsap\EEA1 <newline> Hsap\RCC2 <newline> Hsap\ZZEF1 <newline> Hsap\HECTD4 <newline> Hsap\RCC1L <newline> Hsap\HECTD3 <newline> Hsap\HERC3 <newline> Hsap\HERC6 <newline> Hs…	Mmus\Rcc1 <newline> Mmus\Herc1 <newline> Mmus\Rccd1 <newline> Mmus\Srpx <newline> Mmus\Als2 <newline> Mmus\Sergef <newline> Mmus\Rcbtb2 <newline> Mmus\Rcbtb1 <newline> Mmus\Ibtk <newline> Mmus\Rpgr <newline> Mmus\Nek9 <newline> Mmus\Hectd4 <newline> Mmus\Eea1 <newline> Mmus\Zzef1 <newline> Mmus\Herc2 <newline> Mmus\Rcc2 <newline> Mmus\Rcc1l <newline> Mmus\Hectd3 <newline> Mmus\Herc6 <newline> Mmu…	Cele\ran-3 <newline> Cele\glo-4 <newline> Cele\K11D2.1 <newline> Cele\tag-229 <newline> Cele\W09G3.7 <newline> Cele\eea-1 <newline> Cele\nekl-1 <newline> Cele\herc-1 <newline> Cele\Y48G8AL.13	Drer\rcc1 <newline> Drer\herc1 <newline> Drer\rpgra <newline> Drer\rpgrb <newline> Drer\als2b <newline> Drer\als2a <newline> Drer\sergef <newline> Drer\rcbtb2 <newline> Drer\rcbtb1 <newline> Drer\rcc2 <newline> Drer\rcc1l <newline> Drer\hectd4 <newline> Drer\im:6912692 <newline> Drer\rccd1 <newline> Drer\herc2 <newline> Drer\ibtk <newline> Drer\nek8 <newline> Drer\nek9 <newline> Drer\LOC567670 <n…	Rnor\Rcc1 <newline> Rnor\Herc1 <newline> Rnor\Rccd1 <newline> Rnor\Rpgr <newline> Rnor\Als2 <newline> Rnor\Sergef <newline> Rnor\Rcbtb2 <newline> Rnor\Rcbtb1 <newline> Rnor\Hectd4 <newline> Rnor\Rcc1l <newline> Rnor\Rcc2 <newline> Rnor\Herc2 <newline> Rnor\Eea1 <newline> Rnor\Zzef1 <newline> Rnor\Ibtk <newline> Rnor\Herc6 <newline> Rnor\Herc3 <newline> Rnor\Hectd3 <newline> Rnor\Nek9 <newline> Rn…	Scer\SRM1 <newline> Scer\FMP25 <newline> Scer\ATS1	Spom\pim1	Xtro\rcc1 <newline> Xtro\herc1 <newline> Xtro\als2 <newline> Xtro\rcbtb2 <newline> Xtro\rcbtb1 <newline> Xtro\als2cl <newline> Xtro\herc2 <newline> Xtro\hectd4 <newline> Xtro\rcc1l <newline> Xtro\nek9 <newline> Xtro\rcc2 <newline> Xtro\ibtk <newline> Xtro\eea1 <newline> Xtro\hectd3 <newline> Xtro\herc6 <newline> Xtro\herc3 <newline> Xtro\nek8 <newline> Xtro\rpgr <newline> Xtro\rccd1 <newline> Xtr…	CG10480, Rcc1, RanGEF, RCC1, CG18640 (Bj1), sdt, BJ1, inxs, CG10480, Rcc1, Bj1, dRCC1, bj1	Rcc1	2.00812	0.524774	1.14582	gc_med
FBgn0087040	NotTested	1630239_at	alphaTub67C	FBgn0087040	2182.5	4	1.70056	2e-06	7.6	1	0.00592177	1.52e-07	7.8	1	0.00607761	1.54e-07	0	Hsap\TUBB8 <newline> Hsap\TUBB8B <newline> Hsap\TUBB1 <newline> Hsap\TUBA4A <newline> Hsap\TUBG2 <newline> Hsap\TUBG1 <newline> Hsap\TUBB2B <newline> Hsap\TUBB4A <newline> Hsap\TUBA1A <newline> Hsap\TUBA1C <newline> Hsap\TUBA3E <newline> Hsap\TUBB6 <newline> Hsap\TUBB3 <newline> Hsap\TUBD1 <newline> Hsap\TUBA3D <newline> Hsap\TUBA8 <newline> Hsap\TUBA1B <newline> Hsap\TUBB <newline> Hsap\TUBB4B <…	Mmus\Tubb6 <newline> Mmus\Tubb1 <newline> Mmus\Tubb5 <newline> Mmus\Tube1 <newline> Mmus\Tuba8 <newline> Mmus\Tubal3 <newline> Mmus\Tubb4b <newline> Mmus\Tubg1 <newline> Mmus\Tubg2 <newline> Mmus\Tuba1c <newline> Mmus\Tubb2a <newline> Mmus\Tubd1 <newline> Mmus\Tubb3 <newline> Mmus\Tubb4a <newline> Mmus\Tubb2b <newline> Mmus\Tuba1b <newline> Mmus\Tuba3b <newline> Mmus\Tuba3a <newline> Mmus\Tuba1a …	Cele\tba-4 <newline> Cele\Y19D2B.1 <newline> Cele\tba-2 <newline> Cele\tba-1 <newline> Cele\ben-1 <newline> Cele\tbb-6 <newline> Cele\tbb-1 <newline> Cele\tbb-2 <newline> Cele\tbb-4 <newline> Cele\mec-12 <newline> Cele\tba-5 <newline> Cele\tba-6 <newline> Cele\tba-9 <newline> Cele\tbg-1 <newline> Cele\tba-7 <newline> Cele\mec-7 <newline> Cele\tba-8	Drer\zgc:65894 <newline> Drer\si:ch73-199e17.1 <newline> Drer\tubg1 <newline> Drer\tuba7l <newline> Drer\tuba1a <newline> Drer\tubb2 <newline> Drer\tuba8l4 <newline> Drer\tuba8l2 <newline> Drer\tubb4b <newline> Drer\si:ch211-114n24.6 <newline> Drer\tubb5 <newline> Drer\zgc:55461 <newline> Drer\tuba8l <newline> Drer\tuba2 <newline> Drer\zgc:153426 <newline> Drer\tubb1 <newline> Drer\tuba1c <newlin…	Rnor\Tuba4a <newline> Rnor\Tubb4b <newline> Rnor\Tubg2 <newline> Rnor\LOC100909441 <newline> Rnor\Tubb3 <newline> Rnor\Tubb2b <newline> Rnor\Tubb2a <newline> Rnor\Tubg1 <newline> Rnor\Tubb6 <newline> Rnor\Tubal3 <newline> Rnor\Tuba3b <newline> Rnor\Tube1 <newline> Rnor\Tuba3a <newline> Rnor\Tuba8 <newline> Rnor\Tubb1 <newline> Rnor\Tubb4a <newline> Rnor\Tuba1a <newline> Rnor\Tuba1b <newline> Rnor…	Scer\TUB1 <newline> Scer\TUB3 <newline> Scer\TUB2 <newline> Scer\TUB4	Spom\atb2 <newline> Spom\nda2	Xtro\tubal3 <newline> Xtro\tubb6 <newline> Xtro\tubb4a <newline> Xtro\tubb4b <newline> Xtro\tubz1 <newline> Xtro\tubb <newline> Xtro\tubb3 <newline> Xtro\tuba8 <newline> Xtro\tube1 <newline> Xtro\tuba3c <newline> Xtro\tubd1 <newline> Xtro\tuba4 <newline> Xtro\tuba4a <newline> Xtro\tuba1c <newline> Xtro\tubg1 <newline> Xtro\tubb2b <newline> Xtro\tuba3e <newline> Xtro\tuba1a <newline> Xtro\tuba4b <…	CG8308, alphaTub67C, alphaTub67C, alphaTub 67C, alpha-Tub, alpha-Tub67C, alpha-tub67C, alpha-tubulin, alpha4, alpha4-t, alpha4t, alpha67C, alphaTUB, alphaTub, Fs(3)Kav, alpha-tubulin[4], Fs(3)Kavar, Fs(3)Sz14, CG8308, ALPHA 67C, D.m.ALPHA-67C, aTub67C, alpha4Tub67C, Tom, T, 4t, Fs(3)Tomaj, DTA2, Fs(3)Tom, Fs(3)Sz22, Tub, alphaTub4, alphaTub[67C], alphatub, alphatub67C, mum-tub67C, Kavar, alpha4-t…	alphaTub67C	1.21513	0.0192629	0.0114265	gc_med
FBgn0003401	NotTested	1630245_at	shu	FBgn0003401	304.9	4	2.38203	1.25e-05	26.6	4	0.207813	3.89e-07	58.025	4	0.45332	7.32e-05	0	Hsap\FKBP6 <newline> Hsap\FKBP4 <newline> Hsap\FKBP3 <newline> Hsap\FKBP14 <newline> Hsap\FKBP15 <newline> Hsap\FKBP10 <newline> Hsap\FKBP1B <newline> Hsap\FKBP2 <newline> Hsap\FKBP1A <newline> Hsap\FKBP7 <newline> Hsap\FKBP9 <newline> Hsap\FKBP5 <newline> Hsap\FKBP11 <newline> Hsap\FKBP8	Mmus\Fkbp6 <newline> Mmus\Fkbp10 <newline> Mmus\Fkbp7 <newline> Mmus\Fkbp11 <newline> Mmus\Fkbp3 <newline> Mmus\Fkbp1b <newline> Mmus\Fkbp9 <newline> Mmus\Fkbp4 <newline> Mmus\Fkbp1a <newline> Mmus\Fkbp14 <newline> Mmus\Fkbp2 <newline> Mmus\Fkbp5 <newline> Mmus\Fkbp15 <newline> Mmus\Fkbp8	Cele\fkb-4 <newline> Cele\fkb-5 <newline> Cele\fkb-7 <newline> Cele\fkb-3 <newline> Cele\fkb-2 <newline> Cele\fkb-6 <newline> Cele\fkb-8	Drer\fkbp6 <newline> Drer\fkbp2 <newline> Drer\fkbp10b <newline> Drer\si:ch211-208h16.4 <newline> Drer\fkbp4 <newline> Drer\fkbp8 <newline> Drer\fkbp16 <newline> Drer\fkbp1b <newline> Drer\fkbp9 <newline> Drer\fkbp1aa <newline> Drer\fkbp5 <newline> Drer\fkbp1ab <newline> Drer\fkbp11 <newline> Drer\fkbp14	Rnor\Fkbp6 <newline> Rnor\Fkbp3 <newline> Rnor\Fkbp4 <newline> Rnor\Fkbp9 <newline> Rnor\Fkbp7 <newline> Rnor\Fkbp1a <newline> Rnor\Fkbp14 <newline> Rnor\Fkbp10 <newline> Rnor\Fkbp5 <newline> Rnor\Fkbp2 <newline> Rnor\Fkbp1b	Scer\FPR3 <newline> Scer\FPR4 <newline> Scer\FPR1 <newline> Scer\FPR2	-	Xtro\fkbp6 <newline> Xtro\fkbp4 <newline> Xtro\fkbp10 <newline> Xtro\fkbp3 <newline> Xtro\fkbp15 <newline> Xtro\fkbp14 <newline> Xtro\fkbp7 <newline> Xtro\fkbp9 <newline> Xtro\fkbp8 <newline> Xtro\fkbp1b	CG4735, shu, CG4735, shu, Shu	shu	1.55238	1.22966	1.15484	gc_med
FBgn0034734	P	1630247_at	CG4554	FBgn0034734	84.5	4	2.34072	7.79e-05	11.3	3	0.313019	0.000517682	51.875	4	1.43698	0.0723857	1	Hsap\UTP20	Mmus\Utp20	Cele\utp-20	Drer\utp20	Rnor\Utp20	Scer\UTP20	Spom\utp20	Xtro\utp20	CG4554, CG4554, CG4554, GM01751p	CG4554	0.202591	0.119003	0.254914	fc_med
FBgn0003415	NotTested	1630269_s_at	skd	FBgn0003415	309.5	4	4.20516	1.35e-07	44.5	4	0.60462	0.00233451	66.525	4	0.903872	0.590242	0	Hsap\MED13 <newline> Hsap\MED13L	Mmus\Med13 <newline> Mmus\Med13l	Cele\let-19	Drer\med13a <newline> Drer\med13b	Rnor\Med13l <newline> Rnor\Med13	Scer\SSN2	Spom\med13	Xtro\med13 <newline> Xtro\med13l <newline> Xtro\MGC75582	CG9936, skd, TRAP240, dmMED13, pap, MED13, Skd/Pap/Bli, LD28662, Pap/Trap, Pap, SPH203, bli, Srb9/AMIB/PAP/TRAP240, dTRAP240, Scad78, pap/dTRAP240, bls, l(3)rK760, Skd/Med13, l(3)L7062, CG9936, skd, Trap240, Skd, dTrap240, siren9, Med13, dMED13, skd/MED13, SKD	skd	1.84103	1.30787	0.510843	gc_med
FBgn0034795	NotTested	1630272_at	CG3700 /// DmirCG3700 /// MED23	FBgn0034795 /// FBgn0034796 /// FBgn0086524	41	4	1.76724	4.45e-05	5.8	2	0.25	0.000147031	36.925	4	1.59159	0.00109359	1	Hsap\MED23	Mmus\Med23	Cele\sur-2	Drer\med23	Rnor\Med23	-	-	Xtro\med23	CG3695, MED23, Trap150, Med23, Trap150beta, CG3695, Gal11/SUR2, dSUR2, dTRAP150beta, MED23	MED23	0.0255235	0.0139036	0.0196058	gc_med
FBgn0263490	NotTested	1630290_at	mld	FBgn0083077	374.2	4	2.33729	0.000229837	51.2	4	0.3198	2.89e-05	325.2	4	2.03123	0.000777872	0	Hsap\ZFP92 <newline> Hsap\ZNF282 <newline> Hsap\ZNF689 <newline> Hsap\ZNF420 <newline> Hsap\ZNF594 <newline> Hsap\ZNF764 <newline> Hsap\ZNF747 <newline> Hsap\CTCFL <newline> Hsap\LOC105373378 <newline> Hsap\ZNF347 <newline> Hsap\ZNF574 <newline> Hsap\ZNF107 <newline> Hsap\ZNF785 <newline> Hsap\ZNF473 <newline> Hsap\ZNF184 <newline> Hsap\ZNF84 <newline> Hsap\ZNF208 <newline> Hsap\ZNF688 <newline> …	Mmus\Zfp92 <newline> Mmus\Zfp282 <newline> Mmus\Zfp689 <newline> Mmus\Zfp790 <newline> Mmus\Zfp780b <newline> Mmus\E430018J23Rik <newline> Mmus\Zfp764 <newline> Mmus\Ctcfl <newline> Mmus\Zfp574 <newline> Mmus\Zfp473 <newline> Mmus\Zfp688 <newline> Mmus\Zfp712 <newline> Mmus\Zfp458 <newline> Mmus\Zfp729a <newline> Mmus\Zfp759 <newline> Mmus\Zfp748 <newline> Mmus\Zfp729b <newline> Mmus\Zfp459 <newl…	Cele\syd-9 <newline> Cele\Y48G8AL.10	Drer\zgc:66472 <newline> Drer\usf3 <newline> Drer\zgc:66474 <newline> Drer\si:dkeyp-84f3.9 <newline> Drer\znf668 <newline> Drer\LOC100149007 <newline> Drer\znf319b <newline> Drer\LOC100332443 <newline> Drer\LOC100149554 <newline> Drer\znf970 <newline> Drer\si:cabz01069020.1 <newline> Drer\si:ch211-266d19.4 <newline> Drer\si:dkey-253d23.5 <newline> Drer\drll.3 <newline> Drer\si:ch73-347e22.4 <newl…	Rnor\Zfp282 <newline> Rnor\Zfp780b-ps1 <newline> Rnor\LOC102553866 <newline> Rnor\LOC102553962 <newline> Rnor\Ctcfl <newline> Rnor\Zfp574 <newline> Rnor\Zfp473 <newline> Rnor\LOC102554302 <newline> Rnor\LOC102551340 <newline> Rnor\LOC102549842 <newline> Rnor\Zfp458 <newline> Rnor\LOC100360380 <newline> Rnor\Znf48 <newline> Rnor\LOC103690038 <newline> Rnor\Zfp74 <newline> Rnor\LOC100365363 <newlin…	-	-	Xtro\znf574 <newline> Xtro\usf3 <newline> Xtro\znf554	CG34100, mld, mld, CG34100, CG13620, CG33343, CG9469, CG31312, Mld, l(3)3[DTS], DTS-3, L(3)3[DTS], l(3)DTS3	mld	0.698972	0.427655	0.49185	gc_med
FBgn0263251	NotTested	1630312_s_at	Ard1 /// CG42455	FBgn0036064 /// FBgn0259932	484.8	4	1.78104	1.76e-05	210.4	4	0.772961	0.00425841	282.975	4	1.03958	0.639715	1	Hsap\NAA10 <newline> Hsap\NAA50 <newline> Hsap\NAT8 <newline> Hsap\NAA11 <newline> Hsap\NAA20 <newline> Hsap\NAA60 <newline> Hsap\KAT14 <newline> Hsap\NAT8L <newline> Hsap\NAA30	Mmus\Naa10 <newline> Mmus\Naa20 <newline> Mmus\Nat8 <newline> Mmus\Kat14 <newline> Mmus\Nat8f5 <newline> Mmus\Naa30 <newline> Mmus\Nat8f2 <newline> Mmus\Nat8l <newline> Mmus\Naa50 <newline> Mmus\Naa11 <newline> Mmus\Nat8f6 <newline> Mmus\Nat8f4 <newline> Mmus\Nat8f7 <newline> Mmus\Nat8f1 <newline> Mmus\Nat8f3 <newline> Mmus\Naa60 <newline> Mmus\Txnl4a	Cele\daf-31 <newline> Cele\natc-2 <newline> Cele\F16B12.1 <newline> Cele\F30F8.10 <newline> Cele\F40F4.7 <newline> Cele\natb-1 <newline> Cele\rsd-2 <newline> Cele\F54E7.9	Drer\naa10 <newline> Drer\naa20 <newline> Drer\nat15 <newline> Drer\si:ch211-81n22.1 <newline> Drer\si:ch211-195e19.1 <newline> Drer\naa30 <newline> Drer\nat8l <newline> Drer\kat14 <newline> Drer\naa50	Rnor\Naa10 <newline> Rnor\Naa11 <newline> Rnor\Kat14 <newline> Rnor\Naa20 <newline> Rnor\Naa30 <newline> Rnor\Nat8f3 <newline> Rnor\Naa60 <newline> Rnor\Nat8f1 <newline> Rnor\Nat8b <newline> Rnor\Nat8f5 <newline> Rnor\Naa50 <newline> Rnor\LOC100910829 <newline> Rnor\Nat8l <newline> Rnor\LOC102553099 <newline> Rnor\LOC102556148 <newline> Rnor\RGD1560212 <newline> Rnor\LOC100909833	Scer\ARD1 <newline> Scer\MAK3 <newline> Scer\NAT5 <newline> Scer\NAT3	Spom\naa10	Xtro\naa10 <newline> Xtro\naa50 <newline> Xtro\naa30 <newline> Xtro\nat8b <newline> Xtro\kat14 <newline> Xtro\nat8l <newline> Xtro\LOC100145252 <newline> Xtro\cml	CG11989, vnc, Ard1, vnc, ard1, l(3)67BDk, CG11989, ARD1, dArd1, DmAAF50178, Dromel_CG11989_FBtr0076348_ard1_mORF, NAA10, Naa10, dNaa10, Naa10/11	vnc	0	0	0.00294001	fc_med
FBgn0023515	N	1630316_a_at	CG14814	FBgn0023515	801	4	4.05159	8.65e-08	34.7	4	0.175518	2.95e-05	128.95	4	0.652251	0.00349808	1	Hsap\GCNA	-	Cele\gcna-1 <newline> Cele\F11E6.7	Drer\gcna	-	Scer\FYV8	Spom\SPBC19G7.04	Xtro\gcna	CG14814, Gcna, EG:63B12.6, CG14814, Gcna	Gcna	0.630087	0.085089	0.0374335	gc_med
FBgn0027521	N	1630343_at	CG3679	FBgn0027521	678.7	4	3.33677	3.73e-08	33	4	0.162242	5.71e-06	127.125	4	0.625	0.007276	1	-	-	-	-	-	-	-	-	CG3679, CG3679, BcDNA:LD21675, CG3679	CG3679	0.36738	0.0256166	0.0416061	gc_med
FBgn0036754	NotTested	1630347_at	CG5589	FBgn0036754	124.7	4	2.72867	2.22e-05	3.4	1	0.0743982	0.00020942	84	4	1.83807	0.00242376	1	Hsap\DDX52 <newline> Hsap\DDX59	Mmus\Ddx52	Cele\ddx-52	Drer\ddx52 <newline> Drer\ddx59	Rnor\Ddx52 <newline> Rnor\Ddx59	Scer\ROK1	Spom\rok1	Xtro\ddx52 <newline> Xtro\ddx59	CG5589, CG5589, DmRH17, cg5589, CG5589	CG5589	0.653468	0.169315	0.403269	gc_med
FBgn0035388	NotTested	1630358_at	CG2162	FBgn0035388	600.6	4	2.24691	4.21e-06	236.3	4	0.884025	0.428377	248.35	4	0.929106	0.430529	1	Hsap\R3HCC1 <newline> Hsap\R3HCC1L	Mmus\R3hcc1 <newline> Mmus\R3hcc1l	Cele\F09C8.2	Drer\r3hcc1 <newline> Drer\r3hcc1l	Rnor\R3hcc1l <newline> Rnor\R3hcc1	-	-	Xtro\r3hcc1 <newline> Xtro\r3hcc1l <newline> Xtro\LOC105947808	CG2162, CG2162, anon-EST:Posey170, CG2162	CG2162	0.258468	0.294592	0.118438	soma_med
FBgn0028897	N	1630373_at	CG4935	FBgn0028897	90.8	4	1.65996	8.84e-06	201.4	4	3.6819	3.55e-06	47.2	4	0.862888	0.0386183	1	Hsap\WDR83	Mmus\Wdr83	Cele\F33G12.2	Drer\wdr83	Rnor\Wdr83	-	Spom\SPBC713.05	Xtro\wdr83	CG4935, CG4935, MET30, BG:DS02740.2, CG4935	CG4935	0.430373	0.0921248	0.0392187	gc_med
FBgn0031875	P	1630384_at	CG3430	FBgn0031875	313.6	4	2.43857	9.64e-08	31.4	4	0.244168	3.22e-06	151.475	4	1.17788	0.0869172	1	Hsap\MCMBP	Mmus\Mcmbp	-	Drer\mcmbp	Rnor\Mcmbp	-	Spom\mcb1	Xtro\mcmbp	CG3430	CG3430	0.0953532	0.0410825	0.0626736	gc_med
FBgn0262619	NotTested	1630390_at	CG5602	FBgn0034922	349.4	4	2.31391	4.59e-06	21.5	4	0.142384	1.97e-05	185.225	4	1.22666	0.0625342	1	Hsap\LIG1 <newline> Hsap\LIG3 <newline> Hsap\LIG4	Mmus\Lig1 <newline> Mmus\Lig3 <newline> Mmus\Lig4	Cele\lig-1 <newline> Cele\lig-4 <newline> Cele\K07C5.3 <newline> Cele\Y73B6BL.14	Drer\lig1 <newline> Drer\lig3 <newline> Drer\lig4	Rnor\LOC100911727 <newline> Rnor\Lig1 <newline> Rnor\Lig4 <newline> Rnor\Lig3	Scer\CDC9 <newline> Scer\DNL4	Spom\cdc17 <newline> Spom\adl1	Xtro\lig1 <newline> Xtro\lig4 <newline> Xtro\lig3 <newline> Xtro\LOC101731611	CG5602, DNAlig1, CG5602, DmDNA Lig I, LIG1, DNAlig1, DNA-ligI, DNA-lig1, Dlig-I	DNAlig1	0.675631	0.163998	0.261337	gc_med
FBgn0030086	P	1630408_s_at	CG7033	FBgn0030086	2099.8	4	1.37341	1.17e-05	428.9	4	0.280528	1.75e-09	1581.58	4	1.03445	0.409887	1	Hsap\CCT2 <newline> Hsap\CCT5 <newline> Hsap\CCT3 <newline> Hsap\TCP1 <newline> Hsap\CCT6B <newline> Hsap\HSPD1 <newline> Hsap\BBS10 <newline> Hsap\CCT4 <newline> Hsap\VKORC1L1 <newline> Hsap\MKKS <newline> Hsap\CCT7 <newline> Hsap\CCT6A	Mmus\Cct2 <newline> Mmus\Cct3 <newline> Mmus\Cct6b <newline> Mmus\Cct5 <newline> Mmus\Hspd1 <newline> Mmus\Cct6a <newline> Mmus\Cct7 <newline> Mmus\Bbs10 <newline> Mmus\Mkks <newline> Mmus\Tcp1 <newline> Mmus\Cct4	Cele\cct-2 <newline> Cele\cct-3 <newline> Cele\cct-7 <newline> Cele\cct-1 <newline> Cele\mrt-2	Drer\cct2 <newline> Drer\cct7 <newline> Drer\cct3 <newline> Drer\mkks <newline> Drer\cct4 <newline> Drer\cct5 <newline> Drer\hspd1 <newline> Drer\tcp1 <newline> Drer\bbs10 <newline> Drer\cct6a	Rnor\Cct2 <newline> Rnor\Cct6a <newline> Rnor\Cct4 <newline> Rnor\Cct6b <newline> Rnor\Mkks <newline> Rnor\Cct5 <newline> Rnor\Cct3 <newline> Rnor\Tcp1 <newline> Rnor\Cct7 <newline> Rnor\Bbs10 <newline> Rnor\Hspd1	Scer\CCT2 <newline> Scer\TCM62 <newline> Scer\CCT4 <newline> Scer\CCT6 <newline> Scer\TCP1 <newline> Scer\CCT7 <newline> Scer\CCT3 <newline> Scer\CCT5 <newline> Scer\HSP60	Spom\cct2	Xtro\cct2 <newline> Xtro\cct4 <newline> Xtro\hspd1 <newline> Xtro\cct3 <newline> Xtro\cct6a <newline> Xtro\cct7 <newline> Xtro\cct5 <newline> Xtro\tcp1	CG7033, CCT2, CG7033, SD02216p, CCT2, TCP-1beta, Cct2, Tcp1-beta, TCP1beta, Q8IRM8_DROME, Q9W392_DROME, TCP1-beta, cct2	CCT2	2.40552	2.34782	3.18291	fc_med
FBgn0030500	NotTested	1630409_at	Ndc80	FBgn0030500	354	4	3.25368	3.65e-06	37.8	4	0.347426	9.25e-05	152.45	4	1.40119	0.0593446	0	Hsap\NDC80	Mmus\Ndc80	Cele\ndc-80	Drer\ndc80	Rnor\Ndc80	Scer\NDC80	Spom\ndc80	Xtro\ndc80	CG9938, Ndc80, CG9938, dmNdc80, Ndc80, NDC80, Hec1, hec1, dNdc80	Ndc80	0.874028	0.227072	0.116985	gc_med
FBgn0034527	NotTested	1630411_at	CG9945	FBgn0034527	173.4	4	3.80263	4.84e-05	22.5	4	0.493421	0.024796	118.725	4	2.60362	0.0955755	1	Hsap\DCAF11 <newline> Hsap\WSB1 <newline> Hsap\WDR90 <newline> Hsap\WDR49 <newline> Hsap\PAAF1 <newline> Hsap\WDR5B <newline> Hsap\CFAP52 <newline> Hsap\WDR88 <newline> Hsap\WDR5 <newline> Hsap\AHI1 <newline> Hsap\WDR13 <newline> Hsap\WSB2 <newline> Hsap\WDR27 <newline> Hsap\AMBRA1 <newline> Hsap\NUP37 <newline> Hsap\WDR38	Mmus\Dcaf11 <newline> Mmus\Wsb1 <newline> Mmus\Wsb2 <newline> Mmus\Cfap52 <newline> Mmus\Wdr13 <newline> Mmus\Wdr5b <newline> Mmus\Ambra1 <newline> Mmus\Wdr90 <newline> Mmus\Wdr38 <newline> Mmus\Ahi1 <newline> Mmus\Wdr5 <newline> Mmus\Dcaf10 <newline> Mmus\Nwd1 <newline> Mmus\Wdr27 <newline> Mmus\Nup37	Cele\wdr-23 <newline> Cele\wdr-5.1 <newline> Cele\Y39G10AR.9 <newline> Cele\wdr-5.2 <newline> Cele\wdr-5.3	Drer\dcaf11 <newline> Drer\wsb1 <newline> Drer\wdr5 <newline> Drer\nup37 <newline> Drer\wdr13 <newline> Drer\cfap52 <newline> Drer\wdr27 <newline> Drer\ambra1a <newline> Drer\wdr90 <newline> Drer\wsb2 <newline> Drer\ahi1 <newline> Drer\wdr95 <newline> Drer\ambra1b	Rnor\Dcaf11 <newline> Rnor\Cfap52 <newline> Rnor\Wdr5b <newline> Rnor\Wsb2 <newline> Rnor\Nup37 <newline> Rnor\Wdr5 <newline> Rnor\Wdr13 <newline> Rnor\Dcaf10 <newline> Rnor\Wsb1 <newline> Rnor\Wdr38 <newline> Rnor\Ahi1 <newline> Rnor\Wdr90 <newline> Rnor\Wdr27 <newline> Rnor\Ambra1 <newline> Rnor\LOC103690149	Scer\TUP1 <newline> Scer\RPN14 <newline> Scer\SWD3 <newline> Scer\CRN1	-	Xtro\dcaf11 <newline> Xtro\ambra1 <newline> Xtro\nup37 <newline> Xtro\wdr90 <newline> Xtro\ahi1 <newline> Xtro\wdr13 <newline> Xtro\cfap52 <newline> Xtro\wdr5 <newline> Xtro\wsb1 <newline> Xtro\wsb2 <newline> Xtro\thul16	CG9945	CG9945	0.472897	0.151414	0.0825735	gc_med
FBgn0052409	NotTested	1630438_at	CG32409	FBgn0052409	285.2	4	1.76049	2.35e-05	66.1	4	0.408025	0.000116354	158.55	4	0.978704	0.770062	1	Hsap\RRS1	Mmus\Rrs1	Cele\rrbs-1	Drer\rrs1	Rnor\Rrs1 <newline> Rnor\LOC685788	Scer\RRS1	Spom\rrs1	Xtro\rrs1	CG32409, CG32409, BcDNA:LD24586, CG32409	CG32409	2.24194	0.83687	2.15705	gc_med
FBgn0030439	NotTested	1630441_at	CG12716	FBgn0030439	133.3	4	3.61247	0.00489207	4.1	1	0.111111	0.0149499	6.425	4	0.174119	0.0206378	1	Hsap\FSTL3 <newline> Hsap\FST <newline> Hsap\TMEFF2 <newline> Hsap\SPINK7 <newline> Hsap\SPINK1 <newline> Hsap\SPINK6 <newline> Hsap\SPINK14 <newline> Hsap\SPINK5 <newline> Hsap\TMEFF1 <newline> Hsap\SPINK9 <newline> Hsap\RECK <newline> Hsap\SPINK4 <newline> Hsap\SPINK13 <newline> Hsap\SPINK2 <newline> Hsap\FSTL4 <newline> Hsap\FSTL5	Mmus\Fstl3 <newline> Mmus\Spink1 <newline> Mmus\Fst <newline> Mmus\Reck <newline> Mmus\Spink4 <newline> Mmus\Tmeff1 <newline> Mmus\Spink14 <newline> Mmus\Spink5 <newline> Mmus\Spink6 <newline> Mmus\Spink2 <newline> Mmus\Spink7 <newline> Mmus\Spink12 <newline> Mmus\Tmeff2 <newline> Mmus\Spink13 <newline> Mmus\Fstl4 <newline> Mmus\Fstl5	Cele\agr-1 <newline> Cele\F29G6.1 <newline> Cele\ZK813.6	Drer\fstl3 <newline> Drer\tmeff1a <newline> Drer\tmeff1b <newline> Drer\fstb <newline> Drer\spink2.2 <newline> Drer\spink2.1 <newline> Drer\spink4 <newline> Drer\reck <newline> Drer\tmeff2a <newline> Drer\fsta <newline> Drer\tmeff2b <newline> Drer\agrn <newline> Drer\fstl5 <newline> Drer\fstl4	Rnor\Fstl3 <newline> Rnor\LOC100911681 <newline> Rnor\Fst <newline> Rnor\Spink1 <newline> Rnor\Spink5 <newline> Rnor\Spink3 <newline> Rnor\Spink10 <newline> Rnor\Spink7 <newline> Rnor\Spink13 <newline> Rnor\LOC100910138 <newline> Rnor\Reck <newline> Rnor\LOC103694201 <newline> Rnor\Tmeff2 <newline> Rnor\Tmeff1 <newline> Rnor\Spink9 <newline> Rnor\LOC100911558 <newline> Rnor\Spink14 <newline> Rnor…	-	-	Xtro\fstl3 <newline> Xtro\fst <newline> Xtro\tmeff1	CG12716	CG12716
FBgn0010926	NotTested	1630445_at	l(3)07882	FBgn0010926	216.8	4	2.56265	3.68e-07	19.9	4	0.235225	3.37e-05	86.175	4	1.01862	0.809896	0	Hsap\NOP14	Mmus\Nop14	Cele\nol-14	Drer\nop14	Rnor\Nop14	Scer\NOP14	Spom\nop14	Xtro\nop14	CG5824, l(3)07882, CG5824, l(3)07882	l(3)07882	0.796794	0.490988	0.912585	fc_med
FBgn0027514	NotTested	1630448_at	CG1024	FBgn0027514	218.1	4	3.61692	6.29e-05	41.4	4	0.686567	0.00568581	95.4	4	1.58209	0.00585345	1	Hsap\ZNF142	Mmus\Zbtb17	Cele\let-391 <newline> Cele\syd-9 <newline> Cele\C27A12.2	Drer\zgc:112998 <newline> Drer\zgc:193790 <newline> Drer\zgc:162971 <newline> Drer\LOC100537032 <newline> Drer\LOC100334054 <newline> Drer\LOC100148620 <newline> Drer\znf1160 <newline> Drer\si:ch211-276c2.4 <newline> Drer\zgc:162962 <newline> Drer\znf45l <newline> Drer\znf1174 <newline> Drer\LOC100536030 <newline> Drer\LOC101883087 <newline> Drer\znf1184 <newline> Drer\znf1177 <newline> Drer\zgc:…	Rnor\Zfp322a	-	-	Xtro\znf142 <newline> Xtro\zbtb11	CG1024, CG1024, BcDNA:LD21969, CG1024	CG1024	0.233961	0.0676524	0.0527668	gc_med
FBgn0086451	NotTested	1630466_at	l(2)k09022	FBgn0086451	303.3	4	2.06186	7.08e-07	21.5	4	0.146159	1.29e-07	151.65	4	1.03093	0.643686	0	Hsap\HEATR1	Mmus\Heatr1	Cele\toe-1	Drer\heatr1	Rnor\LOC108348069 <newline> Rnor\Heatr1 <newline> Rnor\LOC102552190	Scer\UTP10	Spom\utp10	Xtro\heatr1	CG10805, l(2)k09022, CG10805, anon-WO0118547.160, l(2)k09022	l(2)k09022	0.182216	0.102974	0.196381	fc_med
FBgn0015546	NotTested	1630496_a_at	spel1	FBgn0015546	291.7	4	2.84863	2.05e-05	30.1	4	0.293945	0.000468337	187.675	4	1.83276	0.0339841	0	Hsap\MSH2 <newline> Hsap\MSH6 <newline> Hsap\MSH4 <newline> Hsap\MSH3 <newline> Hsap\MSH5	Mmus\Msh2 <newline> Mmus\Msh6 <newline> Mmus\Msh5 <newline> Mmus\Msh4 <newline> Mmus\Msh3	Cele\msh-2 <newline> Cele\msh-5 <newline> Cele\msh-6 <newline> Cele\him-14 <newline> Cele\msh-4	Drer\msh2 <newline> Drer\msh6 <newline> Drer\msh3 <newline> Drer\msh5 <newline> Drer\msh4	Rnor\Msh2 <newline> Rnor\Msh4 <newline> Rnor\Msh3 <newline> Rnor\Msh6 <newline> Rnor\Msh5	Scer\MSH2 <newline> Scer\MSH5 <newline> Scer\MSH6 <newline> Scer\MSH3 <newline> Scer\MSH4 <newline> Scer\MSH1	Spom\msh2	Xtro\msh2 <newline> Xtro\msh4 <newline> Xtro\msh6 <newline> Xtro\msh3 <newline> Xtro\msh5	CG4215, spel1, spel, CG4215, Msh2, BG:DS01068.9, SPEL1, spel-1, spel1	spel1	0.393842	0.0885996	0.0481153	gc_med
FBgn0034569	NotTested	1630533_at	dgt3	FBgn0034569	116.1	4	2.18233	2.17e-05	81.3	4	1.5282	0.000405572	111.025	4	2.08694	6.93e-05	0	-	-	Cele\grdn-1	-	-	-	-	-	CG3221, dgt3, Dgt3, CG3221, dgt3, dim	dgt3	0.177196	0.0463485	0.0189198	gc_med
FBgn0015618	NotTested	1630579_at	Cdk8	FBgn0015618	136.4	4	2.24342	5.06e-06	11.7	0	0.192434	7.28e-05	104.1	4	1.71217	9.42e-05	0	Hsap\CDK19 <newline> Hsap\CDK8	Mmus\Cdk19 <newline> Mmus\Cdk8	Cele\cdk-8 <newline> Cele\dyf-18 <newline> Cele\cdk-11.2 <newline> Cele\cdk-11.1	Drer\cdk19 <newline> Drer\cdk8	Rnor\Cdk19 <newline> Rnor\Cdk8	Scer\SSN3 <newline> Scer\CAK1 <newline> Scer\KDX1	Spom\srb10 <newline> Spom\ppk23	Xtro\cdk19 <newline> Xtro\cdk8	CG10572, Cdk8, Cdk8, cdk8, CDK8, p58, CG10572, dTRAP56, DmCdk8, dCdk8	Cdk8	0.510864	0.127196	0.0874637	gc_med
FBgn0035644	NotTested	1630620_at	Pole2	FBgn0035644	295.8	4	2.01499	1.67e-05	91.5	4	0.623297	0.00045106	128.675	4	0.876533	0.218464	0	Hsap\POLE2	Mmus\Pole2	Cele\pole-2	Drer\pole2	Rnor\Pole2	Scer\DPB2	Spom\dpb2	Xtro\pole2	CG10489, PolE2, CG10489, POLE2, DNApol-epsilon, 10489, Pole2, dpolepsilonp58, pol.epsilon 2, PolE2, DNApol-epsilon58	PolE2	0.175529	0.0450847	0.061495	gc_med
FBgn0037802	NotTested	1630622_at	Sirt6	FBgn0037802	101.2	4	2.25893	0.000184366	6.1	2	0.136161	2.25e-06	40.875	4	0.912388	0.16312	0	Hsap\SIRT6 <newline> Hsap\SIRT2 <newline> Hsap\SIRT7 <newline> Hsap\SIRT3 <newline> Hsap\SIRT5 <newline> Hsap\SIRT4 <newline> Hsap\SIRT1	Mmus\Sirt6 <newline> Mmus\Sirt3 <newline> Mmus\Sirt2 <newline> Mmus\Sirt1 <newline> Mmus\Sirt5 <newline> Mmus\Sirt4 <newline> Mmus\Sirt7	Cele\sir-2.4 <newline> Cele\sir-2.3 <newline> Cele\sir-2.2 <newline> Cele\sir-2.1	Drer\sirt6 <newline> Drer\sirt2 <newline> Drer\sirt4 <newline> Drer\sirt3 <newline> Drer\sirt7 <newline> Drer\sirt1 <newline> Drer\si:dkey-103i16.6 <newline> Drer\LOC100536119	Rnor\Sirt6 <newline> Rnor\Sirt4 <newline> Rnor\Sirt5 <newline> Rnor\Sirt3 <newline> Rnor\Sirt2 <newline> Rnor\Sirt7	Scer\HST4 <newline> Scer\SIR2 <newline> Scer\HST3 <newline> Scer\HST1 <newline> Scer\HST2	-	Xtro\sirt6 <newline> Xtro\sirt5 <newline> Xtro\sirt2 <newline> Xtro\sirt4 <newline> Xtro\sirt7 <newline> Xtro\sirt3.2 <newline> Xtro\sirt1	CG6284, Sirt6, dmSRT408, CG6284, dSIRT6, D.mel4, Sirt6	Sirt6	0.0708324	0.0546705	0.0325284	gc_med
FBgn0266570	N	1630632_s_at	CG2982	FBgn0029704	1137	4	1.84548	1.67e-06	220.5	4	0.357896	8.07e-06	387.05	4	0.628226	0.000294922	1	Hsap\RIOX2 <newline> Hsap\RIOX1	Mmus\Riox1 <newline> Mmus\Riox2	Cele\jmjc-1	Drer\riox1 <newline> Drer\riox2	Rnor\Riox1 <newline> Rnor\LOC689439 <newline> Rnor\Riox2	-	-	Xtro\riox2 <newline> Xtro\riox1	CG2982, NO66, anon-4Bd, NO66, CG2982	NO66	1.29385	0.318085	0.741066	gc_med
FBgn0046776	NotTested	1630660_at	CR14033	FBgn0046776	407.6	4	2.06171	0.000288336	43.3	4	0.219019	6.35e-06	27.3	4	0.138088	5.09e-06	0	-	-	-	-	-	-	-	-	CR14033, CR14033, BcDNA:LD26231, BcDNA:LD26673, CR14033, CG14033	CR14033	0.200238	0.0611644	0.0788302	gc_med
FBgn0266053	NotTested	1630683_at	Patr-1	FBgn0028470	564.9	4	3.02571	5.7e-07	54.9	4	0.294055	6.04e-05	299.6	4	1.60471	0.0149112	0	Hsap\PATL1 <newline> Hsap\PATL2	Mmus\Patl2 <newline> Mmus\Patl1	Cele\patr-1	Drer\patl1 <newline> Drer\patl2	Rnor\Patl2 <newline> Rnor\Patl1	Scer\PAT1	Spom\SPBC19G7.10c	Xtro\patl1 <newline> Xtro\patl2	CG5208, Patr-1, HPat, hpat, patr-1, Patr-1, LD27979, BcDNA:LD27979, anon-WO0118547.282, CG5208, l(3)06442, Part-1, Hpat	Patr-1	0.271624	0.270483	0.22253	gc_med
FBgn0030243	N	1630686_at	CG2186	FBgn0030243	412.5	4	3.54381	3.08e-07	9.2	3	0.0790378	9.47e-05	116.825	4	1.00365	0.977632	1	Hsap\RBM33	Mmus\Rbm33	-	Drer\rbm33a <newline> Drer\rbm33b	Rnor\Rbm33 <newline> Rnor\LOC108348119	-	Spom\tif471	Xtro\rbm33	CG2186	CG2186	0.118785	0.137212	0.114172	soma_med
FBgn0085423	N	1630694_at	CG34394	FBgn0085423	44.9	4	1.47697	0.00624374	37.8	4	1.24342	0.0162172	10.75	4	0.353618	8.18e-05	1	Hsap\GRAMD1A <newline> Hsap\GRAMD2A <newline> Hsap\GRAMD2B <newline> Hsap\GRAMD1B <newline> Hsap\GRAMD1C	Mmus\Gramd1a <newline> Mmus\Gramd2 <newline> Mmus\Gramd3 <newline> Mmus\Gramd1b <newline> Mmus\Gramd1c	Cele\ZC328.3	Drer\gramd1a <newline> Drer\si:zfos-943e10.1 <newline> Drer\gramd2aa <newline> Drer\gramd1ba <newline> Drer\gramd1bb <newline> Drer\gramd1c <newline> Drer\gramd2b <newline> Drer\LOC108181592	Rnor\Gramd1a <newline> Rnor\Gramd2a <newline> Rnor\Gramd2b <newline> Rnor\Gramd1b <newline> Rnor\Gramd1c	Scer\LAM4 <newline> Scer\YSP2 <newline> Scer\LAM5 <newline> Scer\LAM6	Spom\SPBC20F10.07	Xtro\gramd2b <newline> Xtro\gramd1b <newline> Xtro\gramd1c <newline> Xtro\gramd1a	CG34394, GramD1B, CG15411, BcDNA:RE58243, CG3304, CG34394, GramD1B	GramD1B	0.131135	0.187841	0.0880395	soma_med
FBgn0035414	N	1630731_at	CG14965	FBgn0035414	100.1	4	3.80608	8.48e-07	17.5	4	0.665399	0.061239	43.725	4	1.66255	0.0107669	1	Hsap\CCDC174 <newline> Hsap\THAP3 <newline> Hsap\THAP8 <newline> Hsap\THAP5 <newline> Hsap\THAP10	Mmus\Ccdc174 <newline> Mmus\Thap7 <newline> Mmus\Thap3	-	Drer\ccdc174 <newline> Drer\zgc:158320 <newline> Drer\si:ch73-382f3.1 <newline> Drer\zgc:113364	Rnor\Ccdc174	-	-	Xtro\ccdc174	CG14965, CG14965, CG14965, dmLD47616p, ORF1, 63BC-T3, anon-63BC-T3	CG14965	0.364684	0.100593	0.0490754	gc_med
FBgn0036853	NotTested	1630735_at	mRpL21	FBgn0036853	172	4	1.49435	4.56e-05	69.6	4	0.604692	2.39e-05	102	4	0.886186	0.315197	0	Hsap\MRPL21	Mmus\Mrpl21	Cele\mrpl-21	Drer\mrpl21	Rnor\Mrpl21	Scer\MRPL49	-	Xtro\mrpl21	CG9730, mRpL21, CG9730, MRP-L21, mRpL21	mRpL21	1.39941	0.997565	1.85908	fc_med
FBgn0260243	NotTested	1630743_at	E(var)3-9	FBgn0260243	718.5	4	2.56333	3.01e-07	41.4	4	0.147699	9.81e-06	241	4	0.859793	0.134314	0	Hsap\ZNF37A <newline> Hsap\IKZF5 <newline> Hsap\ZNF407 <newline> Hsap\ZNF335 <newline> Hsap\ZNF513 <newline> Hsap\ZNF827 <newline> Hsap\ZNF507 <newline> Hsap\ZNF462 <newline> Hsap\POGZ <newline> Hsap\REST <newline> Hsap\ZFP64 <newline> Hsap\ZNF451 <newline> Hsap\ZFP92 <newline> Hsap\CTCFL <newline> Hsap\ZBTB25 <newline> Hsap\ZFP37 <newline> Hsap\ZNF605	Mmus\Zbtb25 <newline> Mmus\Ikzf5 <newline> Mmus\Zfp335 <newline> Mmus\Zfp142 <newline> Mmus\Zfp407 <newline> Mmus\Zfp827 <newline> Mmus\Zfp91 <newline> Mmus\Zfp462 <newline> Mmus\Pogz <newline> Mmus\Zfp646 <newline> Mmus\Zfp64 <newline> Mmus\Rest <newline> Mmus\Zfp521 <newline> Mmus\Zfp451 <newline> Mmus\Zfp623 <newline> Mmus\Zfp658 <newline> Mmus\Zfp974 <newline> Mmus\Zfx	Cele\mep-1 <newline> Cele\sup-37 <newline> Cele\lin-13 <newline> Cele\spr-3 <newline> Cele\row-1 <newline> Cele\sdz-12	Drer\si:ch211-269m15.3 <newline> Drer\prdm9 <newline> Drer\znf142 <newline> Drer\znf513a <newline> Drer\znf507 <newline> Drer\LOC568955 <newline> Drer\znf827 <newline> Drer\si:ch211-113e8.10 <newline> Drer\znf280d <newline> Drer\znf131 <newline> Drer\si:dkey-154p10.3 <newline> Drer\zbtb21 <newline> Drer\zfp64 <newline> Drer\si:dkeyp-84f3.5 <newline> Drer\znf451 <newline> Drer\znf1078 <newline> Dr…	Rnor\Ikzf5 <newline> Rnor\Zfp142 <newline> Rnor\Zfp335 <newline> Rnor\Zfp407 <newline> Rnor\Zfp513 <newline> Rnor\Zfp827 <newline> Rnor\Zfp462 <newline> Rnor\Zfp91 <newline> Rnor\Pogz <newline> Rnor\Zfp64 <newline> Rnor\Zbtb25 <newline> Rnor\Zbtb2 <newline> Rnor\Zfp287	Scer\PZF1	-	Xtro\zfat <newline> Xtro\znf507 <newline> Xtro\znf827 <newline> Xtro\znf462 <newline> Xtro\zfp64 <newline> Xtro\znf684	CG11971, E(var)3-9, E(var)3-9, CG11971, E-var(3)9, anon1E9, Anon1E9, 1E9, anon-EST:fe1E9	E(var)3-9	0.339918	0.278715	0.152456	gc_med
FBgn0034362	NotTested	1630750_at	CG5323	FBgn0034362	561.1	4	1.48518	1.48e-06	341.8	4	0.904711	0.00796772	327.65	4	0.867258	0.0558598	1	Hsap\FAM136A	Mmus\Fam136a <newline> Mmus\Fam136b-ps <newline> Mmus\Gm30502	Cele\ZK637.2	Drer\fam136a	Rnor\Fam136a	-	-	Xtro\fam136a	CG5323	CG5323	0.994927	0.774231	1.49361	fc_med
FBgn0051262	NotTested	1630767_at	CG31262	FBgn0051262	190.2	4	2.85586	1.05e-06	6	0	0.0900901	3.65e-05	3.95	0	0.0593093	3.8e-05	1	Hsap\SLC5A11 <newline> Hsap\SLC5A8 <newline> Hsap\SLC5A10 <newline> Hsap\SLC5A1 <newline> Hsap\SLC5A5 <newline> Hsap\SLC5A12 <newline> Hsap\SLC5A9 <newline> Hsap\SLC5A3 <newline> Hsap\SLC5A4 <newline> Hsap\SLC5A2 <newline> Hsap\SLC5A7 <newline> Hsap\SLC5A6	Mmus\Slc5a11 <newline> Mmus\Slc5a8 <newline> Mmus\Slc5a10 <newline> Mmus\Gm5134 <newline> Mmus\Slc5a1 <newline> Mmus\Slc5a5 <newline> Mmus\Slc5a12 <newline> Mmus\Slc5a9 <newline> Mmus\Slc5a3 <newline> Mmus\Slc5a4b <newline> Mmus\Slc5a4a <newline> Mmus\Slc5a2 <newline> Mmus\Slc5a7 <newline> Mmus\Slc5a6 <newline> Mmus\Mrps6	Cele\ZK822.5 <newline> Cele\cho-1 <newline> Cele\F52H2.4	Drer\slc5a11 <newline> Drer\slc5a8 <newline> Drer\si:dkeyp-9d4.5 <newline> Drer\slc5a1 <newline> Drer\slc5a5 <newline> Drer\slc5a12 <newline> Drer\slc5a8l <newline> Drer\slc5a9 <newline> Drer\slc5a3b <newline> Drer\slc5a3a <newline> Drer\slc5a2 <newline> Drer\slc5a7a <newline> Drer\LOC799259 <newline> Drer\slc5a6b <newline> Drer\slc5a6a	Rnor\Slc5a11 <newline> Rnor\Slc5a8 <newline> Rnor\Slc5a10 <newline> Rnor\RGD1563815 <newline> Rnor\LOC103694884 <newline> Rnor\LOC103694883 <newline> Rnor\Slc5a1 <newline> Rnor\Slc5a5 <newline> Rnor\Slc5a12 <newline> Rnor\Slc5a9 <newline> Rnor\Slc5a4b <newline> Rnor\Slc5a4 <newline> Rnor\LOC103694870 <newline> Rnor\Slc5a2 <newline> Rnor\Slc5a7 <newline> Rnor\LOC103690052 <newline> Rnor\LOC1009095…	Scer\DUR3	Spom\SPAC869.03c <newline> Spom\SPBC23G7.13c <newline> Spom\SPBPB8B6.02c	Xtro\slc5a11 <newline> Xtro\slc5a8 <newline> Xtro\slc5a1.1 <newline> Xtro\slc5a5 <newline> Xtro\slc5a12 <newline> Xtro\slc5a9 <newline> Xtro\slc5a2 <newline> Xtro\slc5a7 <newline> Xtro\slc5a10 <newline> Xtro\LOC100488353 <newline> Xtro\slc5a6 <newline> Xtro\LOC100486394	CG31262, CG31262, CG31262, dSLC5A14	CG31262	0.0372086	0.00353465	0.000208024	gc_med
FBgn0023395	NotTested	1630786_at	Chd3	FBgn0023395	392.5	4	3.49822	7.94e-07	84.7	4	0.754902	0.0565436	119.8	4	1.06774	0.577467	0	Hsap\CHD5 <newline> Hsap\AIRE <newline> Hsap\PHF21B <newline> Hsap\CHD4 <newline> Hsap\CHD3 <newline> Hsap\PHF21A	Mmus\Chd5 <newline> Mmus\Chd4 <newline> Mmus\Chd3 <newline> Mmus\Phf21b <newline> Mmus\Aire <newline> Mmus\Phf21a	Cele\chd-3 <newline> Cele\let-418 <newline> Cele\phf-33 <newline> Cele\phf-32	Drer\chd4a <newline> Drer\phf21ab <newline> Drer\aire <newline> Drer\phf21b <newline> Drer\chd4b <newline> Drer\chd3 <newline> Drer\phf21aa <newline> Drer\chd5	Rnor\Aire <newline> Rnor\Phf21b <newline> Rnor\Chd3 <newline> Rnor\Chd5 <newline> Rnor\Phf21a <newline> Rnor\Chd4	Scer\CHD1	Spom\mit1	Xtro\phf21a <newline> Xtro\chd4 <newline> Xtro\chd5 <newline> Xtro\phf21b <newline> Xtro\chd3 <newline> Xtro\LOC101733299	CG9594, Chd3, CHD-3, chd3, CG9594, DmCHD3, CHD3, Chd3, dCHD3	Chd3	0.759154	0.124806	0.0869943	gc_med
FBgn0040075	NotTested	1630792_at	rept	FBgn0040075	470.9	4	1.72113	0.000107607	699.9	4	2.55811	0.000105204	454.1	4	1.65972	0.000474234	0	Hsap\RUVBL2 <newline> Hsap\RUVBL1	Mmus\Ruvbl2 <newline> Mmus\Ruvbl1 <newline> Mmus\Gm3086	Cele\ruvb-2 <newline> Cele\ruvb-1	Drer\ruvbl2 <newline> Drer\ruvbl1	Rnor\Ruvbl2 <newline> Rnor\Ruvbl1 <newline> Rnor\RGD1564855	Scer\RVB2 <newline> Scer\RVB1	Spom\rvb2	Xtro\ruvbl2 <newline> Xtro\ruvbl1	CG9750, rept, Reptin, Tip48/Reptin, dReptin, CG9750, dRep, Tip48, rep, drep, l(3)06945, anon-WO0142479.1, rept, Rept, psg10, REPT, Q9V3K3_DROME, REP, dRUVBL2	rept	1.33395	0.502392	0.969941	gc_med
FBgn0037371	NotTested	1630794_at	Sym	FBgn0037371	204.1	4	1.97389	0.000133445	75	4	0.725338	0.0535017	156.45	4	1.51306	0.00501777	0	Hsap\SYMPK	Mmus\Sympk	Cele\symk-1	Drer\sympk	Rnor\Sympk	Scer\PTA1	Spom\pta1	Xtro\sympk	CG2097, Sym, Sym, CG2097, dSymp, symplekin, Symp, Symplekin	Sym	0.189185	0.115716	0.102673	gc_med
FBgn0031878	NotTested	1630870_s_at	sip2	FBgn0031878	403.3	4	1.14737	0.0435472	1932.2	4	5.49701	6.94e-10	364.375	4	1.03663	0.575173	0	-	-	-	-	-	-	-	-		notfound	0.590823	0.281827	0.133423	gc_med
FBgn0031068	NotTested	1630885_at	Alr	FBgn0031068	242	4	1.62963	8.73e-05	363.4	4	2.44714	1.13e-05	143.675	4	0.967508	0.734728	0	Hsap\GFER <newline> Hsap\PHGDH	Mmus\Gfer	Cele\F56C11.3	Drer\gfer	Rnor\Gfer <newline> Rnor\LOC100912596	Scer\ERV1 <newline> Scer\ERV2	Spom\erv1 <newline> Spom\SPBC146.04	Xtro\gfer	CG12534, Alr, alr, Alr, CG12534, dErv1	Alr	0.466135	0.288155	0.364531	gc_med
FBgn0023130	NotTested	1630918_at	a6	FBgn0023130	280.6	4	2.09403	6.47e-05	22.5	4	0.16791	2.93e-05	166.225	4	1.24049	0.065527	0	-	-	-	-	-	-	-	-	CG3771, a6, CG3771, EG:9D2.3, a6	a6	0.158725	0.0512456	0.0207677	gc_med
FBgn0031452	NotTested	1630931_at	Cwc25	FBgn0031452	210.7	4	2.49349	4.34e-06	37.4	4	0.442604	0.000200019	111.275	4	1.31686	0.151971	0	Hsap\CWC25	Mmus\Cwc25	Cele\mog-3	Drer\cwc25	Rnor\Cwc25	Scer\CWC25	Spom\cwf25	Xtro\cwc25	CG2843, Cwc25, Cwc25, CG2843, CWC25	Cwc25	0.771903	0.36435	0.332114	gc_med
FBgn0026196	NotTested	1630950_at	nop5	FBgn0026196	1183.8	4	2.24035	4.33e-06	72.6	4	0.137396	3.35e-05	558.5	4	1.05696	0.522944	0	Hsap\NOP58 <newline> Hsap\PRPF31 <newline> Hsap\NOP56	Mmus\Nop58 <newline> Mmus\Nop56 <newline> Mmus\Prpf31	Cele\nol-58 <newline> Cele\nol-56 <newline> Cele\prp-31	Drer\nop58 <newline> Drer\nop56 <newline> Drer\prpf31	Rnor\Nop58 <newline> Rnor\Nop56	Scer\NOP58 <newline> Scer\PRP31 <newline> Scer\NOP56	Spom\SPAC23G3.06	Xtro\nop58 <newline> Xtro\prpf31 <newline> Xtro\nop56	CG10206, nop5, Dnop5, 2/30, CG10206, nop5, Nop5, DNOP5, NOP5	nop5	3.94032	1.75764	4.1376	fc_med
FBgn0034455	NotTested	1630991_at	CG11007	FBgn0034455	349.8	4	1.97627	1.09e-05	251.7	4	1.42203	0.00414579	197.4	4	1.11525	0.18544	1	Hsap\TMX2 <newline> Hsap\TMX2-CTNND1	Mmus\Tmx2	Cele\C35D10.10	Drer\tmx2b <newline> Drer\tmx2a	Rnor\Tmx2	-	-	Xtro\tmx2	CG11007	CG11007	0.344269	0.51522	0.548347	fc_med
FBgn0000307	NotTested	1630995_at	chif	FBgn0000307	407.6	4	2.83449	2.33e-06	25	4	0.173853	1.82e-05	498.45	4	3.46627	0.00251822	0	Hsap\DBF4 <newline> Hsap\DBF4B	Mmus\Dbf4	-	Drer\dbf4 <newline> Drer\dbf4b	Rnor\Dbf4 <newline> Rnor\LOC103690019 <newline> Rnor\Dbf4b	Scer\DBF4	Spom\dfp1 <newline> Spom\spo6	Xtro\dbf4b <newline> Xtro\dbf4	CG5813, chif, Dbf4, BG:DS09218.2, BG:DS09218.1, fs(2)chiffon, CG5817, DS09218.1, chf, CG5813, chif, Chif, Chiffon	chif	0.867683	0.432143	0.253542	gc_med
FBgn0011703	NotTested	1631007_at	RnrL	FBgn0011703	1240.3	4	2.0273	1.67e-05	23.7	4	0.0387381	1.48e-05	611.1	4	0.998856	0.98968	0	Hsap\RRM1	Mmus\Rrm1	Cele\rnr-1	Drer\rrm1	Rnor\Rrm1	Scer\RNR1 <newline> Scer\RNR3	Spom\cdc22	Xtro\rrm1	CG5371, RnrL, RntL, CG5371, l(2)k06709, RNR1, DmRNR1, RnrM1, RnrL, RNRL, rnrL, R1	RnrL	0.502756	0.168436	0.306173	gc_med
FBgn0039559	NotTested	1631009_at	Mes-4	FBgn0039559	399.8	4	2.90764	2.97e-07	89.7	4	0.652364	0.00403524	127.425	4	0.926727	0.37636	0	Hsap\NSD3 <newline> Hsap\NSD2 <newline> Hsap\NSD1 <newline> Hsap\ASH1L <newline> Hsap\SDHD <newline> Hsap\SETD2 <newline> Hsap\KMT2D <newline> Hsap\KMT2C <newline> Hsap\KMT2E <newline> Hsap\SETD1A <newline> Hsap\DIDO1 <newline> Hsap\PHF20L1 <newline> Hsap\SETD5 <newline> Hsap\SETD1B <newline> Hsap\PHF20	Mmus\Nsd2 <newline> Mmus\Nsd1 <newline> Mmus\Nsd3 <newline> Mmus\Apba1 <newline> Mmus\Spocd1 <newline> Mmus\Ash1l <newline> Mmus\Kmt2e <newline> Mmus\Kmt2d <newline> Mmus\Setd2 <newline> Mmus\Phf3 <newline> Mmus\Setd1b <newline> Mmus\Phf20l1 <newline> Mmus\Kmt2c <newline> Mmus\Dido1 <newline> Mmus\Setd5 <newline> Mmus\Setd1a	Cele\set-8 <newline> Cele\mes-4 <newline> Cele\set-12 <newline> Cele\lin-59 <newline> Cele\met-1 <newline> Cele\set-5 <newline> Cele\set-9 <newline> Cele\C16A11.4 <newline> Cele\set-16 <newline> Cele\set-26	Drer\nsd2 <newline> Drer\nsd1a <newline> Drer\nsd3 <newline> Drer\nsd1b <newline> Drer\setd2 <newline> Drer\ash1l <newline> Drer\phf20l1 <newline> Drer\kmt2e <newline> Drer\kmt2d <newline> Drer\phf20b <newline> Drer\phf3 <newline> Drer\setd1ba	Rnor\Nsd2 <newline> Rnor\Nsd1 <newline> Rnor\Nsd3 <newline> Rnor\Ash1l <newline> Rnor\Setd2	Scer\SET2 <newline> Scer\SET1 <newline> Scer\CTI6 <newline> Scer\SET4 <newline> Scer\BYE1 <newline> Scer\SET3	Spom\set2 <newline> Spom\set1 <newline> Spom\set3 <newline> Spom\cti6 <newline> Spom\SPCC645.13	Xtro\nsd2 <newline> Xtro\nsd1 <newline> Xtro\setd2 <newline> Xtro\LOC108645568 <newline> Xtro\setd1b	CG4976, NSD, dMES-4, CG4976, dMes-4, MES-4, NSD, Mes-4	NSD	0.273719	0.0986513	0.104977	gc_med
FBgn0263143	P	1631021_at	CG4771	FBgn0039018	268.6	4	2.7892	1.29e-06	79.9	4	0.829699	0.00452742	67.3	4	0.698858	0.000871785	1	Hsap\TDRD1 <newline> Hsap\RNF17 <newline> Hsap\TDRD6 <newline> Hsap\SND1 <newline> Hsap\TDRD7 <newline> Hsap\TDRD15 <newline> Hsap\TDRD5 <newline> Hsap\TDRD10	Mmus\Snd1 <newline> Mmus\Tdrd1 <newline> Mmus\Rnf17 <newline> Mmus\Tdrd6 <newline> Mmus\Tdrd5 <newline> Mmus\Tdrd7	Cele\tsn-1 <newline> Cele\F32E10.5 <newline> Cele\eri-5 <newline> Cele\rsd-6 <newline> Cele\tag-250	Drer\tdrd7a <newline> Drer\snd1 <newline> Drer\tdrd6 <newline> Drer\tdrd7b <newline> Drer\rnf17 <newline> Drer\si:dkeyp-93d12.1 <newline> Drer\tdrd5 <newline> Drer\tdrd1 <newline> Drer\si:ch211-189e2.3	Rnor\Tdrd1 <newline> Rnor\Tdrd5 <newline> Rnor\Tdrd6 <newline> Rnor\Rnf17 <newline> Rnor\Snd1 <newline> Rnor\Tdrd15	Scer\LCL3	-	Xtro\tdrd6 <newline> Xtro\snd1 <newline> Xtro\tdrd7 <newline> Xtro\tdrd10 <newline> Xtro\tdrd15	CG4771, vret, Vret, CG4771, vret	vret	0.749076	0.235712	0.0919879	gc_med
FBgn0263027	NotTested	1631029_at	CG13776	FBgn0031880	59.5	4	2.1875	3.77e-05	86.8	4	3.19118	1.48e-06	6.95	2	0.255515	2.67e-05	1	Hsap\DNAJC28	Mmus\Dnajc28	-	Drer\dnajc28	Rnor\Dnajc28	Scer\COG4	Spom\cog4	Xtro\dnajc28	CG43322, CG43322, CG43322, CG13776	CG43322	0.0320874	0.00825899	0.00495488	gc_med
FBgn0017551	NotTested	1631034_at	Rca1	FBgn0017551	735.1	4	2.12764	9.51e-05	190.8	4	0.552243	0.00202309	359.35	4	1.04009	0.66164	0	Hsap\FBXO43 <newline> Hsap\FBXO5	Mmus\Fbxo43 <newline> Mmus\Fbxo5	-	Drer\fbxo5 <newline> Drer\fbxo43	Rnor\Fbxo5 <newline> Rnor\Fbxo43	-	-	Xtro\fbxo5 <newline> Xtro\fbxo43	CG10800, Rca1, 152549_at, rca1, CG10800, P3300, S(rux)2A, l(2)03300, Rca1, RCA1, CLD4, Emi1, FBXO5	Rca1	0.310853	0.168608	0.0479846	gc_med
FBgn0030501	NotTested	1631037_at	BthD	FBgn0030501	438.3	4	2.30321	1.65e-06	31.4	4	0.165003	2.92e-07	372.25	4	1.95612	6.75e-05	0	Hsap\SELENOH	Mmus\Selenoh	-	Drer\selenoh	Rnor\Selenoh	-	-	-	CG11177, BthD, CG11177, dselM, BthD, dselH, dSelH, SelH	BthD	2.15868	0.322946	0.25822	gc_med
FBgn0052773	NotTested	1631038_at	CG32773	FBgn0052773	19.4	4	2.36585	0.00249193	3.2	0	0.390244	0.025737	3.075	1	0.375	0.0371271	1	-	-	-	-	-	-	-	-	CR32773, lncRNA:CR32773, CG32773, CR32773, lncRNA:CR32773	lncRNA:CR32773	0.17251	0	0.002627	gc_med
FBgn0029915	N	1631048_at	CG14434	FBgn0029915	407.8	4	1.78234	0.0001431	29.5	4	0.128934	2.03e-05	468.05	4	2.04567	7.33e-05	1	Hsap\KMT5C <newline> Hsap\KMT5B	Mmus\Kmt5c <newline> Mmus\Kmt5b	Cele\F35D11.4 <newline> Cele\set-4	Drer\si:ch211-156b7.4 <newline> Drer\kmt5b	Rnor\Kmt5b <newline> Rnor\Kmt5c	-	-	Xtro\kmt5b	CG14434	CG14434	2.32259	1.55401	2.78182	fc_med
FBgn0034084	P	1631074_at	CG8435	FBgn0034084	192.8	4	2.00624	2.9e-06	64.4	4	0.670135	0.00282044	69.8	4	0.726327	0.157474	1	Hsap\YJU2 <newline> Hsap\YJU2B	Mmus\Yju2 <newline> Mmus\Ccdc130	Cele\F37C12.1 <newline> Cele\ZK1307.9	Drer\yju2 <newline> Drer\ccdc130	Rnor\Yju2 <newline> Rnor\Ccdc130 <newline> Rnor\RGD1563937 <newline> Rnor\RGD1560857	Scer\YJU2	Spom\cwf16 <newline> Spom\saf4	Xtro\yju2 <newline> Xtro\ccdc130	CG8435	CG8435	0.507964	0.216872	0.179957	gc_med
FBgn0024177	NotTested	1631078_at	zpg	FBgn0024177	837.6	4	2.45919	1.56e-05	17.4	4	0.0510863	6.27e-06	0.475	0	0.0013946	4.63e-06	0	-	-	Cele\inx-8 <newline> Cele\inx-9 <newline> Cele\inx-22 <newline> Cele\inx-21 <newline> Cele\inx-1 <newline> Cele\inx-2 <newline> Cele\inx-6 <newline> Cele\che-7 <newline> Cele\unc-9 <newline> Cele\inx-7 <newline> Cele\inx-19 <newline> Cele\unc-7 <newline> Cele\inx-10 <newline> Cele\inx-5 <newline> Cele\inx-20 <newline> Cele\inx-17 <newline> Cele\inx-16 <newline> Cele\inx-11 <newline> Cele\inx-13 <…	Drer\panx3 <newline> Drer\panx1b	-	-	-	-	CG10125, zpg, inx-4, inx4, CG10125, Dm-inx4, zpg, FBpp0076692, Inx4, Zpg	zpg	3.50409	0.00688909	0.00948316	gc_med
FBgn0037248	NotTested	1631087_a_at	Spargel	FBgn0037248	486.5	4	2.65412	1.42e-06	16.9	4	0.0921986	3.8e-06	413.95	4	2.25832	0.000472014	0	Hsap\PPARGC1A <newline> Hsap\PPARGC1B <newline> Hsap\PPRC1	Mmus\Ppargc1a <newline> Mmus\Pprc1 <newline> Mmus\Ppargc1b	-	Drer\ppargc1a <newline> Drer\pprc1 <newline> Drer\ppargc1b <newline> Drer\si:dkey-93h22.8	Rnor\Ppargc1a <newline> Rnor\Pprc1 <newline> Rnor\Ppargc1b	-	-	Xtro\ppargc1a <newline> Xtro\pprc1 <newline> Xtro\ppargc1b <newline> Xtro\LOC101735043	CG9809, srl, cg9809, dPGC, CG9809, PGC-1-alpha, CG 9809, dPGC-1, spargel, Srl, srl, Spargel, dPGC1, PGC-1, dPCG1alpha, DmPGC-1, DmPGC-1/spargel, DmPGC-1alpha, PGC1, dh-PPRC1, dPGC-1alpha, PGC-1alpha, PCG1-alpha, PGC1-alpha	srl	0.689535	0.35732	0.736019	fc_med
FBgn0039627	NotTested	1631093_at	CG11837	FBgn0039627	238.9	4	2.56606	5.89e-08	17.9	4	0.192266	1.89e-06	109.725	4	1.17857	0.0761829	1	Hsap\DIMT1 <newline> Hsap\TFB2M <newline> Hsap\TFB1M	Mmus\Dimt1 <newline> Mmus\Tfb2m <newline> Mmus\Tfb1m	Cele\tfbm-1 <newline> Cele\E02H1.1	Drer\dimt1l <newline> Drer\tfb1m <newline> Drer\tfb2m	Rnor\Dimt1 <newline> Rnor\Tfb2m	Scer\DIM1 <newline> Scer\MTF1	Spom\SPBC336.02 <newline> Spom\mtf1	Xtro\dimt1 <newline> Xtro\tfb1m	CG11837, CG11837, CG11837, Dim1	CG11837	1.60338	0.438616	0.922877	gc_med
FBgn0034853	NotTested	1631109_at	CG13550	FBgn0034853	249.5	4	2.79395	5.45e-06	33.7	4	0.37738	0.000663078	100.8	4	1.12878	0.269387	1	-	-	-	-	-	-	-	-	CG13550, Ice1, CG13550, Ice1, dICE1, ICE1	Ice1	0.144313	0.0623315	0.0930329	gc_med
FBgn0015621	NotTested	1631116_at	Clp	FBgn0015621	307.9	4	2.13819	4.66e-07	52.7	4	0.365972	1.12e-05	151.425	4	1.05156	0.36666	0	Hsap\CPSF4 <newline> Hsap\ZC3H4 <newline> Hsap\ZC3H3 <newline> Hsap\CPSF4L <newline> Hsap\ZC3H8 <newline> Hsap\ZC3H6	Mmus\Cpsf4 <newline> Mmus\Zc3h8 <newline> Mmus\Cpsf4l <newline> Mmus\Zc3h4 <newline> Mmus\Zc3h3 <newline> Mmus\Zc3h6	Cele\mig-32 <newline> Cele\cpsf-4 <newline> Cele\T26A8.4	Drer\cpsf4 <newline> Drer\zc3h4 <newline> Drer\zc3h3	Rnor\Cpsf4 <newline> Rnor\Zc3h8 <newline> Rnor\NEWGENE_1311061 <newline> Rnor\Zc3h3 <newline> Rnor\Cpsf4l <newline> Rnor\LOC100360200	Scer\YTH1	Spom\yth1 <newline> Spom\SPBC337.12	Xtro\cpsf4l <newline> Xtro\cpsf4 <newline> Xtro\zc3h6 <newline> Xtro\zc3h3	CG3642, Clp, CG3642, c6a, clp, CLP, Ssb-c6a, Clp, CPSF30, Cpsf30	Clp	0.736493	0.28305	0.33668	gc_med
FBgn0260780	NotTested	1631125_at	wisp	FBgn0260780	1059.8	4	2.17395	1.87e-06	30.9	4	0.0633846	5.78e-06	5.15	0	0.0105641	4.18e-06	0	Hsap\TENT2 <newline> Hsap\TENT4A <newline> Hsap\TUT4 <newline> Hsap\MTPAP <newline> Hsap\TUT1 <newline> Hsap\TUT7 <newline> Hsap\TENT4B	Mmus\Tent2 <newline> Mmus\Mtpap <newline> Mmus\Tut7 <newline> Mmus\Tent4a <newline> Mmus\Tut1 <newline> Mmus\Tent4b <newline> Mmus\Tut4	Cele\F31C3.2 <newline> Cele\C53A5.17 <newline> Cele\C53A5.2 <newline> Cele\F43H9.3 <newline> Cele\C53A5.16 <newline> Cele\mut-2 <newline> Cele\pup-3 <newline> Cele\pup-2 <newline> Cele\K05C4.4 <newline> Cele\Y34F4.3 <newline> Cele\cid-1 <newline> Cele\gld-2 <newline> Cele\gld-4 <newline> Cele\R07H5.11 <newline> Cele\T08B2.4 <newline> Cele\F43E2.1	Drer\tent2 <newline> Drer\tut1 <newline> Drer\tent4b <newline> Drer\tent4a <newline> Drer\tut4 <newline> Drer\tut7 <newline> Drer\mtpap	Rnor\Tent2 <newline> Rnor\Mtpap <newline> Rnor\Tut7 <newline> Rnor\Tut1 <newline> Rnor\Tent4a <newline> Rnor\Tent4b	Scer\TRF5 <newline> Scer\PAP2	Spom\cid13 <newline> Spom\cid11 <newline> Spom\cid1 <newline> Spom\cid16	Xtro\tent2 <newline> Xtro\tent4b <newline> Xtro\mtpap <newline> Xtro\tut4 <newline> Xtro\tut7 <newline> Xtro\tut1	CG15737, wisp, wisp, fs(1)M19, CG15737, DmCG15737, wispy, TAMP, Wisp, Wispy, TUTase2, PAP	wisp	1.35615	0.0300161	0.0208019	gc_med
[truncated: 634 more rows]

## Sheet: TableS2
Table S2 RNAi knockdown phenotypes
Gene Number	flybase_gene	human orthologs	mouse orthologs	Possible Function / Biological Process	TRiP#	FBgn_bloomington	Positive/Negative	MVD1	Mata	no_stage14	Tub-Gal4
CG7609	Wdr24	WDR24	Wdr24	Regulation of cell growth and TOR signaling	HMJ23816	FBgn0027518	P	631, 1 NDJ	58, 0 NDJ
CG8950	CG8950	GTF3C3	Gtf3c3	transcription	HMC02421	FBgn0034186	P	526, 1 NDJ	271, 5 NDJ
CG33217	CG33217	PELP1	Pelp1	Unknown	GL01509	FBgn0053217	P	STERILE	STERILE	MATA	lethal, F1
CG42307 /// mus312	mus312	SLX4	Slx4	contributes toÂ crossover junction endodeoxyribonuclease activity	HMS00381	FBgn0002909	P	STERILE	272, 0 NDJ		lethal
CG12077	PIG-C	PIGC	Pigc	GPI anchor biosynthetic process	HMC06127	FBgn0035435	P	354, 0 NDJ	99, 0 NDJ
CG12179	Alms1a	notfound	notfound	centrosome duplication	HMJ30289	FBgn0025388	P	ND	16, 0 NDJ
CG1239	CG1239	MEPCE	Mepce	snRNA modification	HMS02605	FBgn0037368	P	STERILE	52, 0 NDJ		lethal
CG1239	CG1239	MEPCE	Mepce	snRNA modification	HMS02507	FBgn0037368	P	212, 0 NDJ	30, 0 NDJ
CG18586 /// CG5568	CG5568	ACSBG2	Acsbg2	catalytic activity	HMJ23127	FBgn0035641	P	ND	99, 0 NDJ
CG4936	CG4936	ZSCAN4	Zscan4c	transcription factor activity, sequence-specific DNA binding	HMC05569	FBgn0038768	P	STERILE	39, 0 NDJ
CG5757	CG5757	CMPK2	Dtymk	dNTP biosynthesis	HMJ23271	FBgn0034299	P	STERILE	8, 0 NDJ		lethal
[truncated: 290 more rows]

## Sheet: TableS3
Table S3 Gene Ontology enrichment analysis for mouse and human orthologs of the positive genes
[truncated: 81 more rows]

[truncated: 2 more sheets: TableS4, TableS5]
